# Supplementary material for: TET1 Directs Chondrogenic Differentiation by Regulating SOX9 Dependent Activation of Col2a1 and Acan In Vitro
Source: JBMR Plus. 2020 Jun 26;4(8):e10383. doi: 10.1002/jbm4.10383 (PMC7587462; doi:10.1002/jbm4.10383)
Supplement: Supplementary file 5 — Supplemental Table S1 Differentially expressed genes from RNA‐seq and microarray analysis. [file JBM4-4-e10383-s005.xlsx]

## Sheet: KD differentially expressed
probe set	gene		Accession	EntrezGene	Description	NT1	NT1 SE	Tet1sh1	Tet1sh2	experiment mean	experiment mean's SE	fold change	lower bound of FC	upper bound of FC	difference of means	filtered
10430302	Csf2rb2: colony stimulating factor 2 receptor, beta 2, low-affinity (granulocyte-macrophage)	Csf2rb2	NM_007781			2465.41	196.17	236.84	129.73	183.94	57.21	-13.4	-8.65	-27.66	-2281.47	*
10361887	Perp: PERP, TP53 apoptosis effector	Perp	NM_022032			2276.44	11.65	261.42	232.68	245.71	24.16	-9.26	-7.97	-11.05	-2030.72	*
10484307	Frzb: frizzled-related protein	Frzb	NM_011356			935.46	11.13	115.78	98.36	107.57	16.93	-8.7	-6.9	-11.74	-827.9	*
10464999	Cst6: cystatin E/M	Cst6	NM_028623			1727.22	11.91	284.7	174.48	227.77	62.06	-7.58	-5.24	-13.74	-1499.46	*
10554249	Acan: aggrecan	Acan	NM_007424			1426.76	16.34	222.88	160.26	191.14	38.53	-7.46	-5.6	-11.17	-1235.62	*
10423836	Cthrc1: collagen triple helix repeat containing 1	Cthrc1	NM_026778			1266.83	6.92	168.81	171.7	170.3	20.67	-7.44	-6.2	-9.3	-1096.53	*
10571865	Scrg1: scrapie responsive gene 1	Scrg1	NM_009136			511.29	42.45	65.71	72.15	68.85	4.7	-7.43	-6.2	-8.85	-442.44	*
10485445	Ehf: ets homologous factor	Ehf	NM_007914			1479.74	105.21	254.1	192.64	223.81	34.82	-6.61	-5.1	-9.05	-1255.93	*
10438681	Kng2: kininogen 2	Kng2	NM_201375			670.74	7.46	100.87	120.86	108.82	17.76	-6.16	-4.86	-8.43	-561.93	*
10361234	Hsd11b1: hydroxysteroid 11-beta dehydrogenase 1	Hsd11b1	NM_008288			1305.82	9.08	224.02	200.36	212.34	21.74	-6.15	-5.26	-7.4	-1093.48	*
10529979	Ppargc1a: peroxisome proliferative activated receptor, gamma, coactivator 1 alpha	Ppargc1a	NM_008904			628.82	5.18	121.86	86.54	103.29	22.74	-6.09	-4.47	-9.54	-525.53	*
10461856	Gna14: guanine nucleotide binding protein, alpha 14	Gna14	NM_008137			762.77	8.05	145.57	110.64	127.56	26.3	-5.98	-4.46	-9.05	-635.21	*
10423080	C1qtnf3: C1q and tumor necrosis factor related protein 3	C1qtnf3	NM_030888			3572.91	44.74	677.24	557.39	614.44	68.74	-5.81	-4.9	-7.13	-2958.47	*
10372503	Lgr5: leucine rich repeat containing G protein coupled receptor 5	Lgr5	NM_010195			3173.3	23.55	669.88	502.17	585.3	87.58	-5.42	-4.35	-7.19	-2587.99	*
10425066	Csf2rb: colony stimulating factor 2 receptor, beta, low-affinity (granulocyte-macrophage)	Csf2rb	NM_007780			2263.11	10.12	456.69	426.55	438.03	27.61	-5.17	-4.68	-5.77	-1825.08	*
10497265	Fabp4: fatty acid binding protein 4, adipocyte	Fabp4	NM_024406			837.72	111.18	179.2	163.22	171.36	11.4	-4.89	-3.75	-6.15	-666.36	*
10546631	Frmd4b: FERM domain containing 4B	Frmd4b	NM_145148			803.76	8.49	175.82	168.1	171.5	16.16	-4.69	-4.05	-5.55	-632.26	*
10534960	Gje1: gap junction membrane channel protein epsilon 1	Gje1	NM_080450			483.58	12.7	109.88	98.86	104.39	12.47	-4.63	-3.85	-5.79	-379.19	*
10406519	Hapln1: hyaluronan and proteoglycan link protein 1	Hapln1	NM_013500			2323.43	37.49	709.31	343.36	525.69	186.82	-4.42	-2.79	-10.64	-1797.74	*
10587616	Prss35: protease, serine, 35	Prss35	NM_178738			998.68	19.05	253.24	204.41	228.43	28.1	-4.37	-3.63	-5.49	-770.25	*
10423358	March11: membrane-associated ring finger (C3HC4) 11	2020-03-11	NM_177597			386.54	6.43	109.3	75.81	91.92	21.23	-4.21	-3.04	-6.79	-294.62	*
10404439	Serpinb9b: serine (or cysteine) peptidase inhibitor, clade B, member 9b	Serpinb9b	NM_011452			1190.68	19.39	301.57	266.78	283.56	27.4	-4.2	-3.61	-5	-907.12	*
10562192	Fxyd5: FXYD domain-containing ion transport regulator 5	Fxyd5	NM_008761			5809.72	42.82	1637.92	1145.73	1390.43	251.4	-4.18	-3.22	-5.95	-4419.29	*
10362495	Col10a1: collagen, type X, alpha 1	Col10a1	NM_009925			913.41	12.17	243.82	198.87	219.71	34.51	-4.16	-3.3	-5.61	-693.71	*
10529977	Ppargc1a: peroxisome proliferative activated receptor, gamma, coactivator 1 alpha	Ppargc1a	ENSMUST00000053488			316.91	2.82	85.29	67.71	76.47	12.13	-4.14	-3.28	-5.61	-240.44	*
10461148	Snhg1: small nucleolar RNA host gene (non-protein coding) 1	Snhg1	AK051045			583.22	8.75	162.24	122.69	143.25	23.16	-4.07	-3.21	-5.55	-439.97	*
10497122	Depdc1a: DEP domain containing 1a	Depdc1a	NM_029523			820.79	11.22	219.43	200.27	209.53	15.36	-3.92	-3.49	-4.46	-611.26	*
10387536	Cd68: CD68 antigen	Cd68	NM_009853			4423.65	39.16	1457.51	819.55	1138.79	324.28	-3.88	-2.64	-7.31	-3284.86	*
10563883	Depdc1a: DEP domain containing 1a	Depdc1a	NM_029523			790.59	10.41	212.72	195.01	203.7	14.46	-3.88	-3.47	-4.4	-586.89	*
10536505	Met: met proto-oncogene	Met	NM_008591			1720.41	9.18	408.76	481.45	444.64	38.95	-3.87	-3.38	-4.52	-1275.78	*
10458828	Cdo1: cysteine dioxygenase 1, cytosolic	Cdo1	NM_033037			999.08	7.92	265.49	259.42	262.61	14.28	-3.8	-3.49	-4.18	-736.47	*
10488954	Gdf5: growth differentiation factor 5	Gdf5	NM_008109			597.16	13.22	152.84	165.87	158.41	22.18	-3.77	-3.05	-4.91	-438.75	*
10571399	Zdhhc2: zinc finger, DHHC domain containing 2	Zdhhc2	NM_178395			1413.55	14.22	273.31	475.79	374.75	101.34	-3.77	-2.61	-6.8	-1038.8	*
10596718	Slc38a3: solute carrier family 38, member 3	Slc38a3	NM_023805			416.02	8.65	125.94	97.11	110.92	20.35	-3.75	-2.87	-5.38	-305.1	*
10453717	Fabp5l2: fatty acid binding protein 5-like 2	Fabp5l2	ENSMUST00000072582			1379.95	11.19	404.82	341.78	372.09	38.1	-3.71	-3.17	-4.46	-1007.86	*
10606369	Itm2a: integral membrane protein 2A	Itm2a	NM_008409			752.46	17.46	249.69	157.27	203.98	50.36	-3.69	-2.62	-6.22	-548.48	*
10490838	Fabp5: fatty acid binding protein 5, epidermal	Fabp5	NM_010634			4071.36	22.38	1283.93	949.22	1116.38	170.94	-3.65	-2.91	-4.88	-2954.97	*
10585699	Fabp5: fatty acid binding protein 5, epidermal	Fabp5	ENSMUST00000029046			4269.45	23.57	1356.03	986.83	1171.4	188.19	-3.64	-2.88	-4.95	-3098.04	*
10509838	Padi2: peptidyl arginine deiminase, type II	Padi2	NM_008812			1192.29	13.24	401.75	257.44	328.76	76.29	-3.63	-2.62	-5.87	-863.53	*
10376726	Dhrs7b: dehydrogenase/reductase (SDR family) member 7B	Dhrs7b	NM_145428			6883.93	1628.28	1988.95	1853.15	1920.98	84.48	-3.58	-2.18	-5.02	-4962.94	*
10587639	Nt5e: 5' nucleotidase, ecto	Nt5e	NM_011851			1980.8	29.33	529.67	598.66	564.52	40.62	-3.51	-3.13	-3.99	-1416.28	*
10565315	Fah: fumarylacetoacetate hydrolase	Fah	NM_010176			675.17	11.1	208.11	175	192.89	24.37	-3.5	-2.89	-4.42	-482.28	*
10492815	Tmem154: transmembrane protein 154	Tmem154	NM_177260			1582.18	11.19	497.47	409.14	452.12	47.22	-3.5	-2.98	-4.23	-1130.06	*
10544036	Atp6v0a4: ATPase, H+ transporting, lysosomal V0 subunit A4	Atp6v0a4	NM_080467			589.54	17.14	154.24	190.07	171.52	24.02	-3.44	-2.78	-4.48	-418.02	*
10414065	Anxa8: annexin A8	Anxa8	NM_013473			1668.82	12.28	516.27	480.54	497.72	25.74	-3.35	-3.09	-3.67	-1171.1	*
10368317	Enpp3: ectonucleotide pyrophosphatase/phosphodiesterase 3	Enpp3	NM_134005			2992.54	16.71	1215.19	585.87	900.37	316.73	-3.32	-2.11	-7.89	-2092.17	*
10489463	Slpi: secretory leukocyte peptidase inhibitor	Slpi	NM_011414			843.94	15.5	301.07	206.2	253.86	53.79	-3.32	-2.46	-5.11	-590.08	*
10598087	ND6: NADH dehydrogenase subunit 6	ND6	ENSMUST00000082419			1193.72	28.1	543.06	187.14	364.29	181.11	-3.28	-1.8	-17.98	-829.43	*
10419566	Ang2: angiogenin, ribonuclease A family, member 2	Ang2	NM_007449			5954.41	100.92	2466.21	1194.2	1828.02	646.31	-3.26	-2.06	-7.79	-4126.39	*
10538187	Gpnmb: glycoprotein (transmembrane) nmb	Gpnmb	NM_053110			1847.68	15.01	957.97	200.98	579.45	380.77	-3.19	-1.53	-100000000	-1268.23	*
10373577	Ormdl2: ORM1-like 2 (S. cerevisiae)	Ormdl2	NM_024180			1009.86	17.88	276.27	363.69	319.41	48.14	-3.16	-2.53	-4.21	-690.45	*
10540034	Aldh1l1: aldehyde dehydrogenase 1 family, member L1	Aldh1l1	NM_027406			508.29	8.09	175.05	148.06	161.3	17.58	-3.15	-2.67	-3.85	-346.99	*
10366653	Wif1: Wnt inhibitory factor 1	Wif1	NM_011915			3097.57	15.81	1056.91	924.95	991.34	71.51	-3.12	-2.79	-3.55	-2106.23	*
10536483	Tes: testis derived transcript	Test	NM_207176			2680.29	16.59	859.34	908.03	883.63	33.14	-3.03	-2.85	-3.24	-1796.66	*
10549041	Slco1a5: solute carrier organic anion transporter family, member 1a5	Slco1a5	NM_130861			1508.6	13.06	685.46	319.32	502.42	185.06	-3	-1.87	-7.62	-1006.18	*
10410931	Vcan: versican	Vcan	NM_001081249			1318.14	9.99	485.3	394.15	440.91	50.22	-2.99	-2.52	-3.68	-877.23	*
10503172	Chd7: chromodomain helicase DNA binding protein 7	Chd7	NM_001081417			466.96	4.2	142.52	175.76	159.14	17.4	-2.93	-2.49	-3.58	-307.82	*
10548996	Slco1a4: solute carrier organic anion transporter family, member 1a4	Slco1a4	NM_030687			162.44	3.1	63.38	47.19	55.4	9.43	-2.93	-2.29	-4.08	-107.04	*
10379731	Expi: extracellular proteinase inhibitor	Expi	NM_007969			615.21	15.44	187.18	245.74	215.42	34.48	-2.86	-2.25	-3.89	-399.78	*
10397148	Acot1: acyl-CoA thioesterase 1	Acot1	NM_012006			315.14	7.07	134.77	88.16	111.67	25.5	-2.82	-2.05	-4.53	-203.47	*
10588691	Hyal1: hyaluronoglucosaminidase 1	Hyal1	NM_008317			290.3	7.01	103.08	102.79	102.94	7.37	-2.82	-2.5	-3.21	-187.36	*
10579347	Ifi30: interferon gamma inducible protein 30	Ifi30	NM_023065			5012.27	51.22	1844.56	1721.4	1786.4	75.42	-2.81	-2.62	-3.02	-3225.87	*
10530560	Slain2: SLAIN motif family, member 2	Slain2	BC019454			1236.51	14.69	513.72	367.39	440.37	76.54	-2.81	-2.18	-3.93	-796.14	*
10415640	Snora65: small nucleolar RNA, H/ACA box 65	Snora65	NR_002898			1067.72	31.05	319.75	444.61	381.24	64.94	-2.8	-2.18	-3.9	-686.48	*
10486112	Bmf: BCL2 modifying factor	Bmf	NM_138313			2846.01	29.94	1222.84	831.05	1027.65	200.41	-2.77	-2.1	-4.08	-1818.36	*
10537038	Cpa5: carboxypeptidase A5	Cpa5	NM_144537			250.32	6.67	92.77	89.52	90.92	7.53	-2.75	-2.4	-3.21	-159.39	*
10380116	Rnf43: ring finger protein 43	Rnf43	NM_172448			571.57	9.87	206.95	216.65	211.71	14.61	-2.7	-2.42	-3.05	-359.87	*
10478525	Wfdc2: WAP four-disulfide core domain 2	Wfdc2	NM_026323			399.63	6.65	166.79	128.34	148.64	21.85	-2.69	-2.16	-3.55	-251	*
10424662	Psca: prostate stem cell antigen	Psca	NM_028216			1328.91	17.12	549.15	441.46	495.45	58.66	-2.68	-2.24	-3.33	-833.47	*
10432362	Rhebl1: Ras homolog enriched in brain like 1	Rhebl1	NM_026967			670.61	10.54	269.04	232.68	251.1	22.41	-2.67	-2.32	-3.14	-419.51	*
10581479	Smpd3: sphingomyelin phosphodiesterase 3, neutral	Smpd3	NM_021491			1276.6	14.26	560.66	395.7	478.14	84.66	-2.67	-2.07	-3.77	-798.45	*
10432045	Col2a1: collagen, type II, alpha 1	Col2a1	NM_031163			4914.4	46.8	2279.35	1413.77	1844.88	440.99	-2.66	-1.91	-4.39	-3069.52	*
10348451	Cxcr7: chemokine (C-X-C motif) receptor 7	Cxcr7	NM_007722			1984.99	14.09	754.41	743.51	747.38	22.01	-2.66	-2.53	-2.79	-1237.6	*
10494407	Hist2h2bb: histone cluster 2, H2bb	Hist2h2bb	NM_175666			3825.97	33.11	1787.01	1094.7	1440.34	349.66	-2.66	-1.9	-4.42	-2385.63	*
10486255	Oip5: Opa interacting protein 5	Oip5	NM_001042653			648.7	10.76	225.64	262.37	244.06	21.28	-2.66	-2.32	-3.11	-404.64	*
10458843	Sema6a: sema domain, transmembrane domain (TM), and cytoplasmic domain, (semaphorin) 6A	Sema6a	NM_018744			858.06	11.69	300.55	344.72	322.07	25.96	-2.66	-2.35	-3.08	-535.99	*
10354374	Slc40a1: solute carrier family 40 (iron-regulated transporter), member 1	Slc40a1	NM_016917			2128.09	11.93	879.25	722.19	800.3	81.54	-2.66	-2.28	-3.2	-1327.79	*
10554445	Prc1: protein regulator of cytokinesis 1	Prc1	NM_145150			1410.27	17.14	459.51	604.67	531.58	73.43	-2.65	-2.16	-3.44	-878.68	*
10495285	Sort1: sortilin 1	Sort1	NM_019972			976.68	11.01	376.16	361.13	368.31	17.59	-2.65	-2.45	-2.88	-608.37	*
10545401	Vamp5: vesicle-associated membrane protein 5	Vamp5	NM_016872			2003.56	20.13	872	647.02	758.43	117.92	-2.64	-2.1	-3.55	-1245.13	*
10496251	Bdh2: 3-hydroxybutyrate dehydrogenase, type 2	Bdh2	NM_027208			1941.75	18.04	843.32	638.6	740.68	106.44	-2.62	-2.12	-3.43	-1201.07	*
10493108	Crabp2: cellular retinoic acid binding protein II	Crabp2	NM_007759			718.45	9.52	310.33	243.55	275.59	38.26	-2.61	-2.12	-3.38	-442.86	*
10389590	Gdpd1: glycerophosphodiester phosphodiesterase domain containing 1	Gdpd1	NM_025638			3160.52	16.52	1165.61	1254.4	1208.95	50.71	-2.61	-2.44	-2.81	-1951.56	*
10445046	Trim10: tripartite motif-containing 10	Trim10	NM_011280			463.37	8.53	249.36	104.82	177.23	73.57	-2.61	-1.55	-8.24	-286.14	*
10557470	Gdpd3: glycerophosphodiester phosphodiesterase domain containing 3	Gdpd3	NM_024228			952.79	10.35	462.37	274.5	368.18	95.76	-2.59	-1.81	-4.52	-584.61	*
10583314	Josd3: Josephin domain containing 3	Josd3	BC056964			3663.81	66.08	1169.96	1682.43	1425.35	258.02	-2.57	-1.98	-3.66	-2238.46	*
10552037	Sbsn: suprabasin	Sbsn	NM_172205			493.27	14.4	214.09	170.9	192.28	26.17	-2.57	-2.08	-3.32	-300.99	*
10591224	Zfp560: zinc finger protein 560	Zfp560	NM_001004190			936.86	14.38	508.84	222.22	366.51	145.18	-2.56	-1.55	-7.34	-570.35	*
10408321	Gmnn: geminin	Gmnn	NM_020567			599.41	13.19	252.34	218.5	234.86	22.71	-2.55	-2.19	-3.05	-364.55	*
10579872	Tpd52: tumor protein D52	Tpd52	NM_001025264			657.86	11.92	240.99	275.55	259.25	21.1	-2.54	-2.23	-2.94	-398.61	*
10382321	Kcnj2: potassium inwardly-rectifying channel, subfamily J, member 2	Kcnj2	NM_008425			1457.11	12.7	613.17	549.22	579.08	38.23	-2.52	-2.27	-2.83	-878.03	*
10491952	Mgst2: microsomal glutathione S-transferase 2	Mgst2	NM_174995			2038.65	24.86	764.36	846	807.47	45.38	-2.52	-2.31	-2.79	-1231.17	*
10466779	Pip5k1b: phosphatidylinositol-4-phosphate 5-kinase, type 1 beta	Pip5k1b	NM_008846			622.25	15.06	243.33	251.89	247.8	14.18	-2.51	-2.27	-2.79	-374.44	*
10350090	Ube2t: ubiquitin-conjugating enzyme E2T (putative)	Ube2t	NM_026024			697.64	19.27	270.98	286.63	278.78	21.94	-2.5	-2.2	-2.89	-418.86	*
10406205	Erap1: endoplasmic reticulum aminopeptidase 1	Erap1	NM_030711			560.26	18.55	1476.65	1319.78	1398.78	80.8	2.5	2.23	2.78	838.53	*
10358599	Hmcn1: hemicentin 1	Hmcn1	NM_001024720			150.28	17.38	288.78	463.6	376.19	87.76	2.5	1.5	3.69	225.92	*
10461093	Hrasls3: HRAS like suppressor 3	Hrasls3	NM_139269			417.72	24.5	1071.36	1012.32	1043.01	38.83	2.5	2.23	2.81	625.29	*
10581813	Mlkl: mixed lineage kinase domain-like	Mlkl	NM_029005			1093.64	34.44	2586.4	2879.17	2731.36	149.83	2.5	2.24	2.76	1637.73	*
10418410	Prkcd: protein kinase C, delta	Prkcd	NM_011103			779.11	24.7	1887.71	2028.11	1957.87	71.87	2.51	2.32	2.72	1178.76	*
10389929	Cacna1g: calcium channel, voltage-dependent, T type, alpha 1G subunit	Cacna1g	NM_009783			1579.13	64.61	3840.81	4136.6	3986.62	156.67	2.52	2.3	2.77	2407.49	*
10571530	Fat1: FAT tumor suppressor homolog 1 (Drosophila)	Fat1	NM_001081286			744.73	40.07	1768.3	1985.78	1875.28	113.05	2.52	2.2	2.87	1130.55	*
10358513	Hmcn1: hemicentin 1	Hmcn1	NM_001024720			86.45	6.74	183.59	251.46	217.81	34.54	2.52	1.82	3.3	131.36	*
10602772	Rps6ka3: ribosomal protein S6 kinase polypeptide 3	Rps6ka3	NM_148945			527.94	22.36	1302.51	1362.21	1331.97	38.39	2.52	2.32	2.75	804.03	*
10531195	Adamts3: a disintegrin-like and metallopeptidase (reprolysin type) with thrombospondin type 1 motif, 3	Adamts3	NM_001081401			209.58	14.01	651.27	408.64	530	122.3	2.53	1.55	3.57	320.42	*
10600419	Plxna3: plexin A3	Plxna3	NM_008883			473.22	25.42	916.95	1483.36	1200.11	282.9	2.54	1.54	3.57	726.89	*
10413398	Il17rd: interleukin 17 receptor D	Il17rd	NM_134437			390.94	34.37	1080.44	911.91	996.2	87.78	2.55	2.07	3.13	605.27	*
10385500	Irgm1: immunity-related GTPase family M member 1	Irgm1	NM_008326			2849.08	128.21	6932.74	7599.86	7265.6	351.72	2.55	2.29	2.84	4416.52	*
10531203	Adamts3: a disintegrin-like and metallopeptidase (reprolysin type) with thrombospondin type 1 motif, 3	Adamts3	NM_001081401			150.55	12.27	381.05	388.88	385.05	11.5	2.56	2.23	2.98	234.51	*
10450075	H2-K1: histocompatibility 2, K1, K region	H2-K1n	NM_001001892			2419.77	70.34	5922.91	6455.06	6187.38	271.95	2.56	2.34	2.78	3767.62	*
10427796	Npr3: natriuretic peptide receptor 3	Npr3	NM_008728			2404.48	109.37	5433.51	6861.83	6146.49	715.5	2.56	2.04	3.1	3742.01	*
10489891	B4galt5: UDP-Gal:betaGlcNAc beta 1,4-galactosyltransferase, polypeptide 5	B4galt5	NM_019835			2424.55	52.51	6228.63	6226.76	6227.71	56.32	2.57	2.47	2.67	3803.16	*
10349773	Klhdc8a: kelch domain containing 8A	Klhdc8a	NM_144810			240.04	28.88	574.66	661.71	617.32	45.78	2.57	2.06	3.3	377.28	*
10358816	Lamc1: laminin, gamma 1	Lamc1	NM_010683			1330.76	40.35	3367.31	3465.14	3416.44	63.04	2.57	2.42	2.72	2085.68	*
10422822	Lifr: leukemia inhibitory factor receptor	Lifr	NM_013584			1621.08	50.9	4336.31	3986.39	4162.5	185.02	2.57	2.34	2.8	2541.41	*
10385883	Slc22a21: solute carrier family 22 (organic cation transporter), member 21	Slc22a21	NM_019723			449.12	29.88	940.27	1372.37	1156.19	216.14	2.57	1.76	3.45	707.07	*
10547976	Tapbpl: TAP binding protein-like	Tapbpl	NM_145391			499.69	25.2	1273.31	1300.08	1286.52	24.42	2.57	2.36	2.82	786.83	*
10429802	Plec1: plectin 1	Plec1	NM_011117			1085.83	33.27	3060.09	2537.12	2799	264.71	2.58	2.16	3.01	1713.17	*
10447141	Eml4: echinoderm microtubule associated protein like 4	Eml4	NM_001114361			945.71	32.73	2201.45	2701.91	2451.21	250.6	2.59	2.14	3.06	1505.5	*
10581378	Psmb10: proteasome (prosome, macropain) subunit, beta type 10	Psmb10	NM_013640			986.71	45.04	3117.37	1999.3	2559.01	564.58	2.59	1.64	3.57	1572.3	*
10433445	Abat: 4-aminobutyrate aminotransferase	Abat	NM_172961			779.83	32.12	2032.47	2015.8	2024.09	32.25	2.6	2.42	2.8	1244.27	*
10603151	Gpm6b: glycoprotein m6b	Gpm6b	NM_023122			1394.12	28.9	3300.66	3980.07	3640.33	339.93	2.61	2.2	3.03	2246.22	*
10463732	Ina: internexin neuronal intermediate filament protein, alpha	Ina	NM_146100			286.22	28.62	567.85	925.81	747.17	179.06	2.61	1.55	3.82	460.94	*
10375751	Adamts2: a disintegrin-like and metallopeptidase (reprolysin type) with thrombospondin type 1 motif, 2	Adamts2	NM_175643			1135.46	27.42	3257.64	2703.55	2980.95	280.03	2.63	2.21	3.05	1845.49	*
10379518	Ccl7: chemokine (C-C motif) ligand 7	Ccl7	NM_013654			2348.42	83.98	6847.57	5486.85	6167.85	685.81	2.63	2.13	3.14	3819.43	*
10411958	Rnf180: ring finger protein 180	Rnf180	NM_027934			267.86	23.03	809.96	606.28	708.35	103.87	2.64	1.95	3.45	440.48	*
10472809	Dlx1: distal-less homeobox 1	Dlx1	NM_010053			358.22	29.09	789.48	1106.73	948.11	158.82	2.65	1.88	3.51	589.89	*
10358569	Hmcn1: hemicentin 1	Hmcn1	NM_001024720			124.41	9.66	245.09	413.76	329.6	84.32	2.65	1.52	3.87	205.19	*
10430190	Apol10b: apolipoprotein L 10b	Apol10b	NM_177820			77.82	11.03	197.26	216.77	207.23	11.25	2.66	2.12	3.52	129.41	*
10405253	Cplx2: complexin 2	Cplx2	NM_009946			220.43	15.48	495.76	675.49	585.39	90.28	2.66	1.95	3.44	364.96	*
10366043	Dusp6: dual specificity phosphatase 6	Dusp6	NM_026268			469.19	28.13	1123.25	1385.93	1254.02	132.17	2.67	2.16	3.24	784.83	*
10546685	Eif4e3: eukaryotic translation initiation factor 4E member 3	Eif4e3	NM_025829			649.32	33.2	1491.52	1980.02	1735.17	245.11	2.67	2.03	3.35	1085.85	*
10598240	Shroom4: shroom family member 4	Shroom4	NM_001040459			285.59	15.9	638.7	884.11	761.23	122.81	2.67	1.94	3.44	475.64	*
10513208	Svep1: sushi, von Willebrand factor type A, EGF and pentraxin domain containing 1	Svep1	NM_022814			1325.3	54.58	3052.36	4029.86	3539.85	489.71	2.67	2.05	3.32	2214.55	*
10358490	Hmcn1: hemicentin 1	Hmcn1	NM_001024720			151.58	11.41	314.88	498.92	406.9	91.98	2.68	1.67	3.79	255.33	*
10580382	Neto2: neuropilin (NRP) and tolloid (TLL)-like 2	Neto2	NM_001081324			1140.81	41.28	2993.14	3123.28	3058.06	89.23	2.68	2.48	2.9	1917.24	*
10570957	Sfrp1: secreted frizzled-related protein 1	Sfrp1	NM_013834			279.98	18.72	583.51	915.38	749.47	165.72	2.68	1.69	3.73	469.49	*
10464128	Casp7: caspase 7	Casp7	NM_007611			380.22	28.35	1017.63	1027.86	1022.95	22.64	2.69	2.38	3.08	642.73	*
10462618	Ifit3: interferon-induced protein with tetratricopeptide repeats 3	Ifit3	NM_010501			4146.33	215.73	10827.2	11469.1	11137.6	368.34	2.69	2.43	2.98	6991.32	*
10481627	Lcn2: lipocalin 2	Lcn2	NM_008491			911.91	31.88	2529.08	2383.69	2457.2	77.63	2.69	2.49	2.91	1545.29	*
10413047	Plau: plasminogen activator, urokinase	Plau	NM_008873			652.37	32.75	1311.78	2199.9	1755.73	443.62	2.69	1.57	3.85	1103.36	*
10474972	Chac1: ChaC, cation transport regulator-like 1 (E. coli)	Chac1	NM_026929			1155.15	54.26	2683.15	3566.06	3123.57	442.21	2.7	2.05	3.39	1968.42	*
10347036	Mtap2: microtubule-associated protein 2	Mtap2	NM_001039934			687.49	38.27	1641.42	2065.7	1853.54	212.25	2.7	2.15	3.29	1166.05	*
10434778	Rtp4: receptor transporter protein 4	Rtp4	NM_023386			2299.89	100.78	6257.52	6165.17	6212.33	113.03	2.7	2.5	2.93	3912.44	*
10370721	Sbno2: strawberry notch homolog 2 (Drosophila)	Sbno2	NM_183426			784.2	28.21	2114.17	2115.88	2115.01	36.69	2.7	2.53	2.88	1330.81	*
10375065	Sh3pxd2b: SH3 and PX domains 2B	Sh3pxd2b	NM_177364			781.47	37.42	2095.39	2131.37	2111.87	50.69	2.7	2.48	2.96	1330.4	*
10577808	Tacc1: transforming, acidic coiled-coil containing protein 1	Tacc1	NM_177089			645.49	24.62	1642.97	1846.85	1744.79	103.17	2.7	2.4	3.03	1099.3	*
10546432	Adamts9: a disintegrin-like and metallopeptidase (reprolysin type) with thrombospondin type 1 motif, 9	Adamts9	NM_175314			217.79	21.71	675.6	503.55	589.39	87.63	2.71	1.97	3.59	371.6	*
10544573	Rarres2: retinoic acid receptor responder (tazarotene induced) 2	Rarres2	NM_027852			204.02	12.37	560.52	546.4	553.42	13.33	2.71	2.45	3.03	349.4	*
10346551	Cflar: CASP8 and FADD-like apoptosis regulator	Cflar	NM_207653			182.55	12.88	421.9	570.61	496.23	74.46	2.72	2.01	3.5	313.68	*
10377215	Gas7: growth arrest specific 7	Gas7	NM_008088			817.58	27.82	2317.45	2127.22	2222.48	99.68	2.72	2.47	2.98	1404.9	*
10587799	Plscr2: phospholipid scramblase 2	Plscr2	NM_008880			470.72	16.95	1173.3	1385.87	1279.05	108.92	2.72	2.31	3.14	808.33	*
10565935	Arhgef17: Rho guanine nucleotide exchange factor (GEF) 17	Arhgef17	NM_001081116			724.52	41.57	1996.57	1956.36	1978.49	43.25	2.73	2.48	3.03	1253.97	*
10358662	Hmcn1: hemicentin 1	Hmcn1	NM_001024720			145.61	11.39	290.76	502.63	396.81	105.76	2.73	1.51	4.03	251.2	*
10358559	Hmcn1: hemicentin 1	Hmcn1	NM_001024720			168.69	16.03	347.68	575.82	461.8	113.95	2.74	1.6	4.01	293.11	*
10462621	I830012O16Rik: RIKEN cDNA I830012O16 gene	I830012O16Rik	NM_001005858			1666.96	149.68	4281.6	4880.29	4573.36	325.96	2.74	2.28	3.33	2906.4	*
10439612	Boc: biregional cell adhesion molecule-related/down-regulated by oncogenes (Cdon) binding protein	Boc	NM_172506			1452.49	44.95	3321.5	4676.69	3998.15	677.67	2.75	1.98	3.54	2545.66	*
10546421	Prickle2: prickle-like 2 (Drosophila)	Prickle2	NM_001081146			451.53	21.67	952.65	1550.82	1251.9	298.55	2.77	1.68	3.9	800.38	*
10368495	Rspo3: R-spondin 3 homolog (Xenopus laevis)	Rspo3	NM_028351			118.15	14.74	335.23	322.01	328.71	13.25	2.78	2.28	3.53	210.55	*
10363333	Sh3rf3: SH3 domain containing ring finger 3	Sh3rf3	NM_172788			291.67	24.58	666.77	967.98	817.14	151.04	2.8	1.91	3.8	525.46	*
10346562	Cflar: CASP8 and FADD-like apoptosis regulator	Cflar	NM_207653			108.69	13.15	225.74	384.16	304.9	79.16	2.81	1.57	4.27	196.21	*
10416800	Lmo7: LIM domain only 7	Lmo7	NM_201529			415.58	21.34	1161.72	1175.79	1168.12	25.42	2.81	2.57	3.09	752.54	*
10522503	Pdgfra: platelet derived growth factor receptor, alpha polypeptide	Pdgfra	NM_011058			1380.64	43.2	4479.08	3273.02	3876.61	607.87	2.81	2.08	3.55	2495.98	*
10355984	Serpine2: serine (or cysteine) peptidase inhibitor, clade E, member 2	Serpine2	NM_009255			1082.05	41.89	3211.26	2876.82	3044.26	174.86	2.81	2.5	3.15	1962.22	*
10513776	Astn2: astrotactin 2	Astn2	NM_207109			161.21	13.05	448.85	468.84	458.54	18.47	2.84	2.47	3.33	297.33	*
10358635	Hmcn1: hemicentin 1	Hmcn1	NM_001024720			121.54	17.67	261.21	433.61	347.37	86.2	2.86	1.63	4.43	225.83	*
10556076	Olfml1: olfactomedin-like 1	Olfml1	NM_172907			122.61	14.39	386.3	314.62	350.79	37.15	2.86	2.21	3.74	228.18	*
10398039	Serpina3f: serine (or cysteine) peptidase inhibitor, clade A, member 3F	Serpina3f	NM_001033335			611.28	34.81	1923.29	1573.76	1748.56	178.36	2.86	2.33	3.44	1137.27	*
10462603	Fas: Fas (TNF receptor superfamily member 6)	Fas	NM_007987			839.24	60.51	2494.73	2321.03	2406.89	96.31	2.87	2.51	3.3	1567.65	*
10604542	Hs6st2: heparan sulfate 6-O-sulfotransferase 2	Hs6st2	NM_001077202			597.1	23.59	1734.58	1697.76	1715.07	26.71	2.87	2.68	3.09	1117.97	*
10360398	Ifi202b: interferon activated gene 202B	Ifi202b	NM_008327			994.22	40.57	2720.53	3025.56	2871.77	155.76	2.89	2.58	3.23	1877.56	*
10461869	Prune2: prune homolog 2 (Drosophila)	Prune2	ENSMUST00000067439			493.82	25.33	1285.66	1575.76	1430.84	145.58	2.9	2.37	3.46	937.02	*
10358666	Hmcn1: hemicentin 1	Hmcn1	NM_001024720			200.9	31.44	490.94	678.1	584.38	94.18	2.91	1.98	4.25	383.48	*
10473356	Ube2l6: ubiquitin-conjugating enzyme E2L 6	Ube2l6	NM_019949			775.26	52.42	1977.46	2539.66	2257.62	282.71	2.91	2.26	3.64	1482.36	*
10388902	Lgals9: lectin, galactose binding, soluble 9	Lgals9	NM_010708			1667.02	72.51	4174.32	5581.36	4876.84	709.58	2.93	2.21	3.67	3209.82	*
10360306	Slamf8: SLAM family member 8	Slamf8	NM_029084			160.07	15.77	462.35	482.14	471.21	15.65	2.94	2.51	3.54	311.13	*
10347928	Sp110: Sp110 nuclear body protein	Sp110	ENSMUST00000094774			64.54	6.95	139.28	240.05	189.77	50.39	2.94	1.62	4.45	125.23	*
10582874	Sp110: Sp110 nuclear body protein	Sp110	ENSMUST00000094774			64.54	6.95	139.28	240.05	189.77	50.39	2.94	1.62	4.45	125.23	*
10487879	Rnf24: ring finger protein 24	Rnf244	NM_178607			892.37	43.08	2130.79	3142.58	2636.44	506.14	2.95	2.01	3.94	1744.07	*
10546434	Adamts9: a disintegrin-like and metallopeptidase (reprolysin type) with thrombospondin type 1 motif, 9	Adamts9	NM_175314			438.61	32.61	1613.7	978.42	1296.11	319.01	2.96	1.74	4.26	857.5	*
10502655	Cyr61: cysteine rich protein 61	Cyr61	NM_010516			1483.29	65.32	5055.18	3740.84	4398.79	662.82	2.97	2.21	3.75	2915.5	*
10358579	Hmcn1: hemicentin 1	Hmcn1	NM_001024720			149.94	14.68	326.39	563.09	444.95	118.15	2.97	1.64	4.45	295.01	*
10566943	Mrvi1: MRV integration site 1	Mrvi1	NM_010826			144.48	19.94	406.39	453.68	429.73	26.63	2.97	2.36	3.91	285.25	*
10435457	Parp9: poly (ADP-ribose) polymerase family, member 9	Parp9	NM_030253			1061.26	44.68	3163.65	3142.85	3153.21	50.52	2.97	2.76	3.21	2091.95	*
10367224	Stat2: signal transducer and activator of transcription 2	Stat2	NM_019963			851.44	47.52	2354.13	2703.36	2525.82	180.34	2.97	2.55	3.44	1674.38	*
10553788	Atp10a: ATPase, class V, type 10A	Atp10aA	NM_009728			275.34	23.35	660.07	980.01	820	160	2.98	1.98	4.09	544.66	*
10437516	Ppl: periplakin	Ppl	NM_008909			187.32	21.63	497.28	618.46	558.19	61.3	2.98	2.29	3.89	370.87	*
10389151	Slfn10: schlafen 10	Slfn10	NM_181542			184.19	18.89	544.22	555.39	548.96	12.82	2.98	2.54	3.6	364.77	*
10534667	Serpine1: serine (or cysteine) peptidase inhibitor, clade E, member 1	Serpine1	NM_008871			1210.71	55.7	2919.61	4353.8	3635.74	717.4	3	2.02	4.02	2425.03	*
10536845	Flnc: filamin C, gamma (actin binding protein 280)	Flnc	NM_001081185			1292.92	33.36	3318.35	4470.6	3894.41	575.5	3.01	2.27	3.76	2601.49	*
10399360	Rhob: ras homolog gene family, member B	Rhob	NM_007483			704.98	35.35	1964.09	2294.32	2128.79	167.66	3.02	2.57	3.51	1423.82	*
10358631	Hmcn1: hemicentin 1	Hmcn1	NM_001024720			176.86	20.1	421.82	649.61	535.64	114.15	3.03	1.91	4.37	358.78	*
10411595	Naip2: NLR family, apoptosis inhibitory protein 2	Naip2	NM_010872			71.5	5.95	208.59	223.92	216.74	11.67	3.03	2.59	3.59	145.24	*
10392560	Abca9: ATP-binding cassette, sub-family A (ABC1), member 9	Abca9	NM_147220			211.15	13.05	605.33	676.15	641.19	36.17	3.04	2.65	3.49	430.03	*
10479981	Gata3: GATA binding protein 3	Gata3	NM_008091			355.72	16.94	1104.96	1059.39	1081.6	34.41	3.04	2.77	3.35	725.89	*
10462623	Ifit1: interferon-induced protein with tetratricopeptide repeats 1	Ifit1	NM_008331			3002.6	197.12	9494.72	8830.3	9149.35	360.2	3.05	2.7	3.47	6146.75	*
10516266	Zc3h12a: zinc finger CCCH type containing 12A	Zc3h12a	NM_153159			582.57	37.9	1733.19	1820.21	1775.92	48.98	3.05	2.73	3.44	1193.35	*
10454851	Cxxc5: CXXC finger 5	Cxxc5	NM_133687			407.77	40.24	933.81	1562.18	1248.04	313.95	3.06	1.76	4.52	840.27	*
10489204	Tgm2: transglutaminase 2, C polypeptide	Tgm2	NM_009373			1299.42	50.13	3979.68	3971.43	3975.9	47.29	3.06	2.87	3.28	2676.49	*
10393573	Lgals3bp: lectin, galactoside-binding, soluble, 3 binding protein	Lgals3bp	NM_011150			2821.92	89.05	7413.36	9911.36	8664.23	1247.09	3.07	2.33	3.82	5842.31	*
10462587	Stambpl1: Stam binding protein like 1	Stambpl1	NM_029682			455.61	26.99	1177.46	1623.2	1400.83	222.76	3.07	2.24	3.97	945.22	*
10603208	Mid1: midline 1	Mid1	NM_010797			395.43	34.74	1074.27	1365.27	1220.12	146.43	3.09	2.39	3.92	824.69	*
10444821	H2-Q8: histocompatibility 2, Q region locus 8	H2-Q8	NM_023124			764.17	43.43	2537.36	2193.87	2365.89	175.7	3.1	2.64	3.6	1601.73	*
10408557	Serpinb1a: serine (or cysteine) peptidase inhibitor, clade B, member 1a	Serpinb1a	NM_025429			573	24.83	1404.08	2187.05	1795.47	391.29	3.13	2	4.3	1222.48	*
10508436	Sync: syncoilin	Sync	NM_023485			491.7	30.16	1249.85	1836.34	1543.37	293.16	3.14	2.13	4.21	1051.67	*
10547621	Apobec1: apolipoprotein B mRNA editing enzyme, catalytic polypeptide 1	Apobec1	NM_031159			490.86	40.23	1492.91	1596.14	1544.11	57.46	3.15	2.73	3.68	1053.25	*
10397351	Jdp2: Jun dimerization protein 2	Jdp2	NM_030887			395.47	35.75	929.04	1561.51	1245.69	315.93	3.15	1.81	4.63	850.22	*
10427436	C7: complement component 7	C7	XM_356827			76.75	12	193.28	293.79	243.66	50.19	3.17	1.98	4.81	166.91	*
10574226	Ccl17: chemokine (C-C motif) ligand 17	Ccl17	NM_011332			981.15	42.68	2946.5	3299.98	3122.89	177.72	3.18	2.82	3.58	2141.74	*
10438603	Igf2bp2: insulin-like growth factor 2 mRNA binding protein 2	Igf2bp2	NM_183029			523.24	24.2	1413.71	1909.07	1661.68	247.51	3.18	2.38	4.01	1138.44	*
10450280	C4a: complement component 4A (Rodgers blood group)	C4a	NM_011413			199.63	18.93	589.25	691.91	640.22	51.95	3.21	2.62	3.96	440.58	*
10445412	Nfkbie: nuclear factor of kappa light polypeptide gene enhancer in B-cells inhibitor, epsilon	Nfkbie	NM_008690			829.42	45.58	2541.96	2784.69	2662.28	127.57	3.21	2.85	3.62	1832.86	*
10573115	Rnf150: ring finger protein 150	Rnf150	NM_177378			770.79	31.57	2375.6	2578.42	2476.96	103.79	3.21	2.92	3.54	1706.17	*
10372069	Socs2: suppressor of cytokine signaling 2	Socs2	NM_007706			430.82	31.11	1114.74	1656.02	1385.16	270.48	3.22	2.15	4.37	954.34	*
10359181	Tor3a: torsin family 3, member A	Tor3a	NM_023141			1413.93	40.54	4199.27	4910.78	4553.68	357.79	3.22	2.78	3.67	3139.75	*
10607499	Phex: phosphate regulating gene with homologies to endopeptidases on the X chromosome (hypophosphatemia, vitamin D resistant rickets)	Phex	NM_011077			933.43	88.9	3101.25	2939.45	3013.48	102.01	3.23	2.76	3.86	2080.05	*
10436304	Abi3bp: ABI gene family, member 3 (NESH) binding protein	Abi3bp	NM_001014423			2697.05	98.94	8452.54	8998.98	8725.58	280.08	3.24	2.99	3.51	6028.52	*
10546450	Adamts9: a disintegrin-like and metallopeptidase (reprolysin type) with thrombospondin type 1 motif, 9	Adamts9	NM_175314			259.51	25.4	1074.87	611.47	843.33	233.32	3.25	1.74	4.93	583.82	*
10519497	Steap4: STEAP family member 4	Steap4	NM_054098			199.26	20.63	758.27	545.99	652.16	107.39	3.27	2.3	4.44	452.9	*
10496569	Gbp6: guanylate binding protein 6	Gbp6	NM_001083312			969.86	32.64	3200.42	3191.71	3195.5	49.81	3.29	3.1	3.51	2225.64	*
10358531	Hmcn1: hemicentin 1	Hmcn1	NM_001024720			209.15	17.17	567.85	809.78	688.87	121.05	3.29	2.29	4.42	479.72	*
10469289	Il15ra: interleukin 15 receptor, alpha chain	Il15ra	NM_008358			507.14	28.84	1353.11	1982	1667.57	314.09	3.29	2.25	4.39	1160.43	*
10545154	Il23r: interleukin 23 receptor	Il23r	NM_144548			79.63	9.46	239.41	283.93	261.89	23.28	3.29	2.59	4.25	182.26	*
10594540	Plekho2: pleckstrin homology domain containing, family O member 2	Plekho2	NM_153119			549.1	37.62	1424.98	2201.46	1813.36	387.66	3.3	2.12	4.57	1264.26	*
10468722	Gfra1: glial cell line derived neurotrophic factor family receptor alpha 1	Gfra1	NM_010279			404.63	34.58	1165.76	1515.51	1340.5	175.67	3.31	2.52	4.24	935.87	*
10487392	Kcnip3: Kv channel interacting protein 3, calsenilin	Kcnip3	NM_019789			251.68	27.67	747.24	919.43	833.45	87.8	3.31	2.57	4.27	581.77	*
10456513	Mc5r: melanocortin 5 receptor	Mc5r	NM_013596			166.07	14.11	607.2	497.37	553.02	58.75	3.33	2.64	4.15	386.95	*
10358577	Hmcn1: hemicentin 1	Hmcn1	NM_001024720			379.95	20.13	1157.92	1377.53	1267.51	111.28	3.34	2.8	3.93	887.56	*
10549420	Tmtc1: transmembrane and tetratricopeptide repeat containing 1	Tmtc1	NM_198967			461.31	31.67	1765.38	1345.88	1556.4	212.64	3.37	2.56	4.27	1095.09	*
10496519	Unc5c: unc-5 homolog C (C. elegans)	Unc5	NM_009472			162.84	16.72	576.97	524.59	550.75	28.95	3.38	2.82	4.14	387.91	*
10375515	Ifi47: interferon gamma inducible protein 47	Ifi47	NM_008330			964.87	31.75	3484.83	3052.89	3269.04	219.04	3.39	2.98	3.81	2304.17	*
10462390	Cd274: CD274 antigen	Cd274	NM_021893			272.55	34.81	893.94	961.38	925.71	40.1	3.4	2.77	4.34	653.16	*
10583551	Pde4a: phosphodiesterase 4A, cAMP specific	Pde4a	NM_183408			444.2	25	1656.9	1374.62	1516.1	144.32	3.41	2.82	4.07	1071.9	*
10350697	Nmnat2: nicotinamide nucleotide adenylyltransferase 2	Nmnat2	NM_175460			895.94	33.76	2988.62	3134.88	3062.61	81	3.42	3.17	3.69	2166.67	*
10579532	Bst2: bone marrow stromal cell antigen 2	Bst2	NM_198095			1391.36	46.89	5260.09	4322.05	4791.01	475.03	3.44	2.86	4.05	3399.65	*
10460585	Fosl1: fos-like antigen 1	Fosl1	NM_010235			776.53	49.99	1844.83	3498.67	2671.92	825.56	3.44	1.68	5.28	1895.39	*
10489850	Znfx1: zinc finger, NFX1-type containing 1	Znfx1	NM_001033196			503.64	27.1	1695.13	1769.27	1732.23	42.28	3.44	3.13	3.8	1228.59	*
10372648	Lyz2: lysozyme 2	Lyz2	NM_017372			488.4	32.91	1974.29	1400.05	1687.72	290.65	3.46	2.44	4.56	1199.33	*
10501608	Vcam1: vascular cell adhesion molecule 1	Vcam1	NM_011693			2116.75	89.03	7180.09	7465.9	7321.2	159.34	3.46	3.2	3.75	5204.45	*
10546454	Adamts9: a disintegrin-like and metallopeptidase (reprolysin type) with thrombospondin type 1 motif, 9	Adamts9	NM_175314			360.24	19.01	1621.41	881.73	1251.66	370.94	3.47	1.77	5.23	891.42	*
10411622	Birc1f: baculoviral IAP repeat-containing 1f	Birc1f	NM_010871			40.66	5.76	104.99	178.11	141.5	36.64	3.48	1.93	5.43	100.84	*
10521537	Cytl1: cytokine like 1	Cytl1	NM_001081106			1482.07	47.07	4438.75	5909.84	5174.7	734.96	3.49	2.66	4.34	3692.63	*
10571142	Gpr124: G protein-coupled receptor 124	Gpr124	NM_054044			533.55	23.44	1798.4	1926.83	1862.05	71.73	3.49	3.17	3.85	1328.5	*
10593219	Nnmt: nicotinamide N-methyltransferase	Nnmt	NM_010924			242.7	36.28	885.77	816.12	850.73	39.68	3.51	2.77	4.69	608.03	*
10480003	Itih2: inter-alpha trypsin inhibitor, heavy chain 2	Itih2	NM_010582			394.15	24.15	1440.36	1334.8	1388.03	57.48	3.52	3.13	3.99	993.89	*
10358517	Hmcn1: hemicentin 1	Hmcn1	NM_001024720			106.4	11.17	282.95	466.94	375.08	91.96	3.53	2.06	5.21	268.68	*
10372652	Lyz1: lysozyme 1	Lyz1	NM_013590			251.26	33.43	1079.16	694.11	886.59	194.05	3.53	2.17	5.24	635.33	*
10518735	Spsb1: splA/ryanodine receptor domain and SOCS box containing 1	Spsb1	NM_029035			325.83	36.99	877.73	1424.86	1151.31	273.47	3.53	2.1	5.22	825.48	*
10504450	Glipr2: GLI pathogenesis-related 2	Glipr2	NM_027450			745.93	59.28	1902.11	3388.39	2645.54	741.82	3.55	1.89	5.32	1899.61	*
10378068	Xaf1: XIAP associated factor 1	Xaf11	NM_001037713			1462.42	75.98	5394.17	5011.34	5201.44	208.18	3.56	3.2	3.97	3739.01	*
10506050	Nfia: nuclear factor I/A	Nfia	NM_001122952			261.29	23.02	828.48	1044.27	936.51	108.24	3.58	2.79	4.53	675.21	*
10504838	Nr4a3: nuclear receptor subfamily 4, group A, member 3	Nr4a3	NM_015743			636.58	26.82	1616.33	2946.45	2281.58	663.9	3.58	1.86	5.34	1645	*
10554900	Dlg2: discs, large homolog 2 (Drosophila)	Dlg2	NM_011807			142.37	12.74	449.48	572.96	511.22	62.38	3.59	2.76	4.58	368.85	*
10450880	H2-M2: histocompatibility 2, M region locus 2	H2-M2	NM_008204			134.26	16.14	447.48	520.54	484.19	37.18	3.61	2.88	4.63	349.94	*
10358547	Hmcn1: hemicentin 1	Hmcn1	NM_001024720			106.64	11.31	278.77	496.89	387.77	109.05	3.64	1.92	5.58	281.13	*
10358549	Hmcn1: hemicentin 1	Hmcn1	NM_001024720			109.59	7.67	275.97	524.43	400.35	123.93	3.65	1.78	5.62	290.75	*
10585286	Arhgap20: Rho GTPase activating protein 20	Arhgap20	NM_175535			148.02	20.92	533.67	557.04	544.84	19.08	3.68	2.96	4.82	396.82	*
10358541	Hmcn1: hemicentin 1	Hmcn1	NM_001024720			132.15	13.17	315.45	657.47	486.54	170.68	3.68	1.54	6.02	354.39	*
10353844	Lincr: lung-inducible neuralized-related C3HC4 RING domain protein	Lincr	NM_153408			296.81	24.95	1213.59	1006.31	1110.41	106.66	3.74	3.02	4.61	813.6	*
10597279	Ccrl2: chemokine (C-C motif) receptor-like 2	Ccrl2	NM_017466			214.13	24.05	722.51	896.83	809.72	87.47	3.78	2.92	4.91	595.59	*
10495206	Slc16a4: solute carrier family 16 (monocarboxylic acid transporters), member 4	Slc16a4	NM_146136			182.26	14.8	669.77	710.24	690.1	22.45	3.79	3.3	4.41	507.84	*
10358633	Hmcn1: hemicentin 1	Hmcn1	NM_001024720			99.55	12.22	257.23	503.68	380.56	123.03	3.82	1.76	6.21	281.01	*
10440522	Adamts1: a disintegrin-like and metallopeptidase (reprolysin type) with thrombospondin type 1 motif, 1	Adamts1	NM_009621			1055.36	35.56	5359.7	2713.99	4037.12	1325.05	3.83	1.76	5.92	2981.76	*
10588786	Ube1l: ubiquitin-activating enzyme E1-like	Ube1l	NM_023738			225.19	22.78	796.46	928.27	862.19	66.54	3.83	3.12	4.76	637.01	*
10389134	Slfn9: schlafen 9	Slfn9	NM_172796			195.89	31.1	592.56	912.19	752.69	160.02	3.84	2.36	5.88	556.8	*
10439268	Dtx3l: deltex 3-like (Drosophila)	Dtx3l	NM_001013371			950.72	45.1	3964.63	3451.38	3708.45	260.41	3.9	3.38	4.47	2757.72	*
10444268	Tap2: transporter 2, ATP-binding cassette, sub-family B (MDR/TAP)	Tap2	NM_011530			536.72	40.25	2291.39	1889.09	2090.8	205.86	3.9	3.15	4.76	1554.07	*
10403842	Elmo1: engulfment and cell motility 1, ced-12 homolog (C. elegans)	Elmo1	NM_080288			353.74	16.6	1427.87	1334.39	1381.62	51.53	3.91	3.54	4.32	1027.88	*
10566050	Il18bp: interleukin 18 binding protein	Il18bp	NM_010531			367.82	35.44	1633.87	1270.55	1452.48	185.03	3.95	2.99	5.11	1084.67	*
10351293	Dpt: dermatopontin	Dpt	NM_019759			940.3	35.15	4670.91	2952.12	3811.59	861.72	4.05	2.54	5.6	2871.3	*
10450682	H2-T23: histocompatibility 2, T region locus 23	H2-T23	NM_010398			1002.62	54.81	3987.1	4194.16	4085.52	113.35	4.07	3.69	4.52	3082.9	*
10503382	Runx1t1: runt-related transcription factor 1; translocated to, 1 (cyclin D-related)	Runx1t1	NM_001111027			358.87	23.29	1525.02	1397.93	1461.52	67.98	4.07	3.58	4.66	1102.65	*
10535103	Micall2: MICAL-like 2	Micall2	NM_174850			432.13	40.64	1630.39	1905.84	1767.78	139.71	4.09	3.35	5.03	1335.64	*
10532741	Tmem119: transmembrane protein 119	Tmem119	NM_146162			228.46	34.16	1021.97	887.39	954.11	71.21	4.18	3.23	5.66	725.65	*
10358583	Hmcn1: hemicentin 1	Hmcn1	NM_001024720			149.02	17.04	445.36	804.54	625.26	179.29	4.2	2.18	6.52	476.25	*
10437210	Bace2: beta-site APP-cleaving enzyme 2	Bace2	NM_019517			362.03	23.31	1761.23	1285.13	1523.24	240.22	4.21	3.07	5.44	1161.21	*
10358563	Hmcn1: hemicentin 1	Hmcn1	NM_001024720			112.04	11.1	342.12	601.91	472.17	129.69	4.21	2.27	6.38	360.13	*
10582997	Casp4: caspase 4, apoptosis-related cysteine peptidase	Casp4e	NM_007609			71.12	8.1	241.82	361.45	301.89	60.11	4.24	2.76	6.04	230.77	*
10591270	Olfm2: olfactomedin 2	Olfm2	NM_173777			305.16	35.84	1045.57	1591.03	1318.44	272.35	4.32	2.76	6.22	1013.28	*
10455721	Sncaip: synuclein, alpha interacting protein (synphilin)	Sncaip	NM_026408			218.26	11.01	924.64	978.76	951.48	28.02	4.36	3.97	4.81	733.22	*
10507677	Hivep3: human immunodeficiency virus type I enhancer binding protein 3	Hivep3	NM_010657			287.55	29.45	902.27	1618.96	1260.75	357.68	4.38	2.3	6.72	973.2	*
10358660	Hmcn1: hemicentin 1	Hmcn1	NM_001024720			86.27	8.55	313.87	442.98	378.56	64.53	4.39	3.06	5.96	292.29	*
10346191	Stat1: signal transducer and activator of transcription 1	Stat1	NM_009283			896.1	39.23	3831.01	4026.39	3930.24	104.42	4.39	4.04	4.78	3034.14	*
10527538	Rasl11a: RAS-like, family 11, member A	Rasl11a	NM_026864			934.19	45.91	2860.56	5459.56	4160.3	1297.45	4.45	2.16	6.8	3226.11	*
10563597	Saa3: serum amyloid A 3	Saa3	NM_011315			515.33	48.5	3071.09	1512.21	2292.28	782.02	4.45	1.93	7.18	1776.95	*
10439009	Apod: apolipoprotein D	Apod	NM_007470			1501.64	66.74	6551.54	6927.74	6739.71	201.95	4.49	4.11	4.91	5238.08	*
10478633	Mmp9: matrix metallopeptidase 9	Mmp9	NM_013599			293.99	28.95	1481.87	1158.7	1320.53	164.09	4.49	3.42	5.81	1026.54	*
10473367	Slc43a1: solute carrier family 43, member 1	Slc43a1	NM_001081349			253.89	25.65	1005.05	1293.55	1149.89	144.92	4.53	3.43	5.88	896	*
10358668	Hmcn1: hemicentin 1	Hmcn1	NM_001024720			102.75	6.61	342.88	597.4	470.27	126.99	4.58	2.53	6.73	367.52	*
10360391	Ifi203: interferon activated gene 203	Ifi203	NM_001045481			1103.92	75.7	4858.75	5297.78	5070.16	239.1	4.59	4.02	5.29	3966.23	*
10358533	Hmcn1: hemicentin 1	Hmcn1	NM_001024720			281.59	15.98	945.37	1660.01	1302.96	356.55	4.63	2.53	6.8	1021.37	*
10452316	C3: complement component 3	C3	NM_009778			531.04	52.05	2645.02	2318.22	2481.74	169.98	4.67	3.86	5.74	1950.7	*
10383233	Rnf213: ring finger protein 213	Rnf213	AK173199			1030.32	75.31	4032.13	5599.72	4815.57	783.35	4.67	3.36	6.13	3785.25	*
10496539	Gbp5: guanylate binding protein 5	Gbp5	NM_153564			809.14	38.28	4167.16	3416.59	3792.49	381.07	4.69	3.86	5.57	2983.35	*
10358670	Hmcn1: hemicentin 1	Hmcn1	NM_001024720			90.84	9.42	251.83	599.38	425.8	173.35	4.69	1.54	8.12	334.96	*
10430174	Apol9b: apolipoprotein L 9b	Apol9b	NM_173743			672.8	57.74	2940.26	3404.42	3172.9	234.57	4.72	3.92	5.7	2500.11	*
10536898	Irf5: interferon regulatory factor 5	Irf5	NM_012057			248.16	30.09	867.61	1487.39	1177.86	309.59	4.75	2.63	7.26	929.7	*
10383214	Rnf213: ring finger protein 213	Rnf213	AK173199			1123.08	46.93	4661.02	6197.86	5429.36	767.89	4.83	3.68	6.03	4306.27	*
10444244	Tap1: transporter 1, ATP-binding cassette, sub-family B (MDR/TAP)	Tap1	NM_013683			463.26	29.07	2180.76	2314.28	2247.5	70.93	4.85	4.34	5.47	1784.24	*
10523175	Ereg: epiregulin	Ereg	NM_007950			256.57	34.88	1144.63	1350.38	1247.4	104.28	4.86	3.78	6.45	990.83	*
10574532	Ces2: carboxylesterase 2	Ces2	NM_145603			181.6	14.09	575.66	1196.22	885.91	309.87	4.88	2.06	7.86	704.31	*
10447006	Vit: vitrin	Vit	NM_028813			84.42	17.91	513.86	310.08	412.15	102.95	4.88	2.67	8.45	327.74	*
10358529	Hmcn1: hemicentin 1	Hmcn1	NM_001024720			168.32	19.48	655.65	989.67	822.97	166.99	4.89	3.15	7	654.65	*
10369835	Phyhipl: phytanoyl-CoA hydroxylase interacting protein-like	Phyhipe	NM_178621			341.88	22.08	1040.46	2321.23	1681.1	639.19	4.92	1.84	8.11	1339.21	*
10345762	Il1r1: interleukin 1 receptor, type I	Il1r1	NM_008362			223.34	20.74	795.32	1414.75	1104.74	309.59	4.95	2.63	7.5	881.4	*
10524621	Oasl2: 2'-5' oligoadenylate synthetase-like 2	Oasl2	NM_011854			1554.39	94.43	7076.47	8306.02	7688.12	618.44	4.95	4.17	5.82	6133.74	*
10358535	Hmcn1: hemicentin 1	Hmcn1	NM_001024720			174.62	15.47	570.66	1162.59	867	295.29	4.96	2.17	7.98	692.37	*
10358561	Hmcn1: hemicentin 1	Hmcn1	NM_001024720			84.2	9.86	313.42	523.77	418.7	104.98	4.97	2.85	7.48	334.5	*
10425049	Apol9b: apolipoprotein L 9b	Apol9b	NM_173743			642.44	60.23	3017.11	3426.36	3222.61	208.25	5.02	4.18	6.1	2580.17	*
10483110	Ifih1: interferon induced with helicase C domain 1	Ifih1	NM_027835			334.87	28.12	1720.69	1759.11	1739.54	30.24	5.19	4.55	6.04	1404.67	*
10591853	Tbx20: T-box 20	Tbx20	NM_194263			313.53	14.02	1444.91	1846.06	1645.61	200.38	5.25	4.15	6.4	1332.08	*
10531987	Gbp4: guanylate binding protein 4	Gbp4	NM_008620			477.6	86.2	2774.76	2334.9	2556.63	229.73	5.35	3.94	7.8	2079.03	*
10484894	Ptprj: protein tyrosine phosphatase, receptor type, J	Ptprj	NM_008982			244.82	26.02	967.13	1663.8	1315.64	347.7	5.37	2.98	8.11	1070.82	*
10478048	Lbp: lipopolysaccharide binding protein	Lbp	NM_008489			394.25	31.15	2536.62	1761.67	2149.24	389.34	5.45	3.76	7.34	1755	*
10491091	Tnfsf10: tumor necrosis factor (ligand) superfamily, member 10	Tnfsf10	NM_009425			229.96	29.64	1205.14	1336.35	1270.59	67.93	5.53	4.46	7.11	1040.62	*
10432236	Rnd1: Rho family GTPase 1	Rnd1	NM_172612			448.36	23	2171.2	2814.01	2492.85	321.51	5.56	4.33	6.87	2044.48	*
10423902	Zfpm2: zinc finger protein, multitype 2	Zfpm2	NM_011766			181.18	33.48	895.69	1149.94	1022.81	127.79	5.65	3.97	8.47	841.63	*
10541307	Usp18: ubiquitin specific peptidase 18	Usp18	NM_011909			1439.85	61.97	8208.86	8121.88	8163.06	83.97	5.67	5.28	6.11	6723.21	*
10607486	Ptchd1: patched domain containing 1	Ptchd1	NM_001093750			702.46	87.42	4749.84	3286.48	4017.73	737.81	5.72	3.82	8.12	3315.28	*
10599463	Xpnpep2: X-prolyl aminopeptidase (aminopeptidase P) 2, membrane-bound	Xpnpep2	NM_133213			161.28	15.94	876.76	983.15	930.22	54.49	5.77	4.81	7.04	768.94	*
10376326	Igtp: interferon gamma induced GTPase	Igtp	NM_018738			433.67	22.1	2539.78	2472.46	2506.55	57.96	5.78	5.29	6.36	2072.88	*
10554969	Odz4: odd Oz/ten-m homolog 4 (Drosophila)	Odz4	NM_011858			409.15	35.46	2305.09	2424.5	2365.14	65.8	5.78	5.02	6.78	1955.99	*
10358565	Hmcn1: hemicentin 1	Hmcn1	NM_001024720			49.52	5.9	238.51	337.73	288.24	49.66	5.82	3.99	8.11	238.71	*
10538590	Herc5: hect domain and RLD 5	Herc5	ENSMUST00000031817			354.73	20.76	1439.53	2709.96	2074.91	634.11	5.85	2.9	8.91	1720.18	*
10364361	Icosl: icos ligand	Icosl	NM_015790			226.18	17.19	1315.41	1401.72	1358.44	47.49	6.01	5.26	6.94	1132.26	*
10402347	Ifi27: interferon, alpha-inducible protein 27	Ifi27	NM_029803			140.45	25.89	1018.8	684.54	851.62	169.82	6.06	3.77	9.58	711.17	*
10525158	Oas1b: 2'-5' oligoadenylate synthetase 1B	Oas1b	NR_003507			213.45	24.1	803.93	1808.52	1306.34	501.45	6.12	2.23	10.44	1092.88	*
10389143	Slfn8: schlafen 8	Slfn8	NM_181545			42.79	10.46	212.41	312.3	262.36	49.96	6.13	3.7	10.93	219.57	*
10407591	Chrm3: cholinergic receptor, muscarinic 3, cardiac	Chrm3	NM_033269			108.28	17.94	532.13	805.85	669.16	137.17	6.18	3.85	9.5	560.88	*
10502801	H28: histocompatibility 28	H28	NM_031367			630.05	42.4	3573.63	4340.2	3954.46	389.49	6.28	5.11	7.6	3324.41	*
10451287	Isg15: ISG15 ubiquitin-like modifier	Isg15	NM_015783			186.96	11.48	1252.16	1131.94	1192.31	62.19	6.38	5.59	7.3	1005.35	*
10350840	Angptl1: angiopoietin-like 1	Angptl1	NM_028333			104.48	13.95	710.4	629.87	670.42	44.26	6.42	5.1	8.39	565.94	*
10360406	Ifi205: interferon activated gene 205	Ifi205	NM_172648			363.63	43.5	2266.51	2595.32	2428.25	177.27	6.68	5.35	8.54	2064.62	*
10358525	Hmcn1: hemicentin 1	Hmcn1	NM_001024720			67.18	5.25	262.27	650.03	456.26	193.48	6.79	2.05	11.77	389.08	*
10358587	Hmcn1: hemicentin 1	Hmcn1	NM_001024720			41.9	4.07	161.57	437.29	299.5	137.58	7.15	1.74	12.93	257.6	*
10533213	Oas3: 2'-5' oligoadenylate synthetase 3	Oas3	NM_145226			205.8	30.66	1290.74	1806.53	1548.42	258.09	7.52	5.11	10.9	1342.62	*
10347915	Csprs: component of Sp100-rs	Csprs	NM_033616			111.85	23.51	766.39	930.13	848.37	82.33	7.59	5.37	11.86	736.52	*
10533256	Oas1a: 2'-5' oligoadenylate synthetase 1A	Oas1a	NM_145211			162.99	58.75	1184.08	1291.44	1238.96	63.04	7.6	4.73	18.72	1075.98	*
10580678	Ces1: carboxylesterase 1	Ces1	NM_021456			169.32	18.25	1584.95	1000.77	1293.04	293.94	7.64	4.66	11.11	1123.72	*
10358597	Hmcn1: hemicentin 1	Hmcn1	NM_001024720			18.74	3.62	92.34	207.64	150.11	57.51	8.01	2.88	14.93	131.36	*
10439249	Parp14: poly (ADP-ribose) polymerase family, member 14	Parp14	NM_001039530			377.43	29.04	3373.57	3165.58	3269.51	110.68	8.66	7.59	10.02	2892.08	*
10395039	Cmpk2: cytidine monophosphate (UMP-CMP) kinase 2, mitochondrial	Cmpk2	NM_020557			179.14	19.13	1512.17	1626.66	1569.46	59.64	8.76	7.36	10.72	1390.31	*
10580635	Ces3: carboxylesterase 3	Ces3	NM_053200			43.86	8.77	471.83	315.66	393.8	78.96	8.98	5.51	14.63	349.94	*
10531994	Mpa2l: macrophage activation 2 like	Mpa2l	NM_194336			617.64	39.06	6216.17	5135.71	5676.49	544.67	9.19	7.54	11.04	5058.85	*
10490150	Zbp1: Z-DNA binding protein 1	Zbp1	NM_021394			164.2	41.8	1391.59	1645.32	1518.56	127.69	9.25	6.31	16.12	1354.36	*
10472538	Dhrs9: dehydrogenase/reductase (SDR family) member 9	Dhrs9	NM_175512			515.4	30.6	4075.33	5526.29	4801.22	724.49	9.32	6.91	11.9	4285.81	*
10391207	Dhx58: DEXH (Asp-Glu-X-His) box polypeptide 58	Dhx58	NM_030150			320.6	19.01	2561.55	3509.07	3035.38	473.72	9.47	6.94	12.17	2714.79	*
10531420	Cxcl11: chemokine (C-X-C motif) ligand 11	Cxcl11	NM_019494			497.6	64.31	4622.7	5105.72	4865.06	244.01	9.78	7.91	12.57	4367.46	*
10582879	Csprs: component of Sp100-rs	Csprs	NM_033616			84.32	19.44	788.25	911.87	850.16	62.18	10.08	7.12	16.43	765.85	*
10376778	Mfap4: microfibrillar-associated protein 4	Mfap4	NM_029568			189.53	36.94	1771.01	2058.61	1915.26	146.04	10.11	7.41	15.11	1725.73	*
10356274	Csprs: component of Sp100-rs	Csprs	NM_033616			76.48	17.09	734.79	844.26	789.6	55.11	10.32	7.37	16.51	713.12	*
10385533	Tgtp: T-cell specific GTPase	Tgtp	NM_011579			611.57	36.88	6626.91	6230.69	6428.59	211.9	10.51	9.42	11.81	5817.02	*
10385518	Tgtp: T-cell specific GTPase	Tgtp	NM_011579			572.57	31.21	6476.05	6035.72	6257.42	232.32	10.93	9.82	12.21	5684.85	*
10399710	Rsad2: radical S-adenosyl methionine domain containing 2	Rsad2	NM_021384			376.73	42.9	3843.94	4530.39	4187.04	344.38	11.11	8.87	14.16	3810.32	*
10456005	Cd74: CD74 antigen (invariant polypeptide of major histocompatibility complex, class II antigen-associated)	Cd74	NM_001042605			220.23	28.41	2440.2	2503.64	2472.74	46.27	11.23	9.24	14.28	2252.51	*
10569102	Irf7: interferon regulatory factor 7	Irf7	NM_016850			275.14	23.87	2180.52	4103.86	3142.59	959.85	11.42	5.63	17.69	2867.44	*
10358476	Prg4: proteoglycan 4 (megakaryocyte stimulating factor, articular superficial zone protein)	Prg4	NM_021400			85.13	22.14	469.18	1485.93	977.72	507.48	11.48	1.65	26.46	892.59	*
10437224	Mx2: myxovirus (influenza virus) resistance 2	Mx2	NR_003508			105.02	16.59	1053.6	1510.17	1281.98	228.21	12.21	8.06	18.12	1176.96	*
10606941	Ripply1: ripply1 homolog (zebrafish)	Ripply1	NM_001037915			105.66	48.48	933.35	1646.71	1290.35	355.99	12.21	5.35	51.39	1184.69	*
10533198	Oas2: 2'-5' oligoadenylate synthetase 2	Oas2	NM_145227			106.48	21.4	1033.48	1749.33	1391.56	357.46	13.07	7.07	22.27	1285.08	*
10571984	Ddx60: DEAD (Asp-Glu-Ala-Asp) box polypeptide 60	Ddx60	NM_001081215			89.88	15.88	791.87	1645.06	1218.6	425.83	13.56	5.6	24.02	1128.72	*
10441233	Mx1: myxovirus (influenza virus) resistance 1	Mx1	NM_010846			94.53	23.38	986.01	1665.01	1325.76	338.8	14.02	7.4	26.21	1231.23	*
10379630	Slfn2: schlafen 2	Slfn2	NM_011408			56.09	17.19	475.47	1108.28	792.11	315.71	14.12	4.58	33.29	736.02	*
10531407	Cxcl9: chemokine (C-X-C motif) ligand 9	Cxcl9	NM_008599			182.31	30.78	3278.13	2575.97	2927.34	353.62	16.06	11.54	23.26	2745.03	*
10566326	Trim12: tripartite motif-containing 12	Trim12	NM_023835			34.51	7.39	446.37	685.48	565.9	119.46	16.4	9.75	27.7	531.39	*
10520452	Il6: interleukin 6	Il6	NM_031168			132.68	10.36	1456.42	2969.77	2213.36	755.32	16.68	7.27	26.65	2080.69	*
10347948	Sp100: nuclear antigen Sp100	Sp100	NM_013673			78.36	12.66	948.3	1785.81	1367.25	417.98	17.45	8.4	29.15	1288.89	*
10607484	Ptchd1: patched domain containing 1	Ptchd1	NM_001093750			30.33	4.03	677.38	421.86	549.65	128.5	18.12	10.77	27.3	519.32	*
10566358	Trim30: tripartite motif-containing 30	Trim30	NM_009099			246.59	67.96	4624.73	5874.93	5249.64	624.77	21.29	13.78	39.81	5003.05	*
10455961	Iigp1: interferon inducible GTPase 1	Iigp1	NM_021792			159.94	17.94	3457.35	3639.27	3548.97	96.76	22.19	18.61	27.33	3389.03	*
10420483	Phf11: PHD finger protein 11	Phf11	NM_172603			20.62	12.98	415.91	776.01	596.71	179.72	28.93	10.77	100000000	576.09	*
10533246	Oas1g: 2'-5' oligoadenylate synthetase 1G	Oas1g	NM_011852			82.16	33.19	2910.68	3366.3	3138.27	228.32	38.2	22.54	114.23	3056.11	*

## Sheet: KO differentially expressed
gene_id	pval	qval	Fold Change	Sox9?	5hmC Day20?
Myl7	0.0438219	0.75483	2.73189
Rps6kb2	0.00353587	0.68536	2.97164	yes
Cnfn	0.0585876	0.760204	3.16362		yes
Gse1	0.0271486	0.713216	3.34662	yes	yes
Trpt1	0.0215266	0.712213	3.35871		yes
Tead4	0.00386204	0.68536	3.49284	yes	yes
Hbb-y	0.0365647	0.713216	3.5037
Brpf3	0.0110627	0.709556	3.60832		yes
Etl4	0.00106944	0.65316	3.6489	yes	yes
Emp1	0.00425753	0.68536	3.81487	yes	yes
Kctd6	1.79e-05	0.0967743	3.95406		yes
Krt7	0.0250695	0.713216	5.55351
Krtap13	0.0298808	0.713216	7.19692
2310034C09Rik	0.0199932	0.712213	12.0174
Ucma	0.0155399	0.709556	-7.42325	yes	yes
A2m	0.0493027	0.755997	-3.89274
Rnf24	0.0182354	0.710286	-3.47118	yes	yes
Matn3	0.00877213	0.709556	-3.06341	yes	yes
Car9	0.0418481	0.744881	-2.83791
Lect1	0.0126321	0.709556	-2.82608	yes
Clec3a	0.00709059	0.709556	-2.80687	yes	yes
Col9a1	0.0231203	0.713216	-2.71149	yes	yes
Col10a1	0.0169785	0.709556	-2.63483	yes
Mfrp	0.0325829	0.713216	-2.63405	yes	yes
Scrg1	0.0249901	0.713216	-2.62689	yes	yes
Matn1	0.0324773	0.713216	-2.61683	yes
Epyc	0.0269583	0.713216	-2.56313	yes
Itgbl1	0.000679191	0.603369	-2.51954		yes
