# Supplementary material for: TET1 Directs Chondrogenic Differentiation by Regulating SOX9 Dependent Activation of Col2a1 and Acan In Vitro
Source: JBMR Plus. 2020 Jun 26;4(8):e10383. doi: 10.1002/jbm4.10383 (PMC7587462; doi:10.1002/jbm4.10383)
Supplement: Supplementary file 6 — Supplemental Table S2 Location of 5hmC and 5mC peaks from ATDC5 differentiation. [file JBM4-4-e10383-s006.xlsx]

## Sheet: 5hmC Peaks Progenitor
Chromosome	Start	End	Strand	Annotation	Accession
chr1	12644760	12644858	+	---
chr1	37709922	37710043	+	2010300C02Rik	NM_028096
chr1	37710056	37710238	+	2010300C02Rik	NM_028096
chr1	38212876	38213033	+	Aff3	NM_010678
chr1	42595161	42595314	+	---
chr1	51122545	51122679	+	Tmeff2	NM_019790
chr1	62739669	62739814	+	Nrp2	NM_001077407
chr1	71814194	71814412	+	---
chr1	72077321	72077451	+	---
chr1	79710986	79711129	+	Wdfy1	NM_001111279
chr1	81250297	81250420	+	9430031J16Rik	NM_172849
chr1	84956856	84956999	+	---
chr1	85079769	85079899	+	---
chr1	85086866	85086959	+	A530032D15Rik	NM_213615
chr1	85088764	85088854	+	A530032D15Rik	NM_213615
chr1	85106147	85106266	+	A530032D15Rik	NM_213615
chr1	85171187	85171259	+	---
chr1	85250658	85250763	+	C130026I21Rik	NM_001037909
chr1	85263276	85263482	+	C130026I21Rik	NM_001037909
chr1	85274228	85274301	+	C130026I21Rik	NM_001037909
chr1	85274447	85274538	+	C130026I21Rik	NM_001037909
chr1	85277751	85277964	+	C130026I21Rik	NM_001037909
chr1	85279689	85279885	+	---
chr1	85280387	85280572	+	---
chr1	85294699	85294818	+	---
chr1	85315613	85315730	+	---
chr1	85342252	85342401	+	---
chr1	85344846	85344969	+	---
chr1	85495004	85495121	+	---
chr1	85582846	85583062	+	Sp110	NM_030194
chr1	85584965	85585165	+	Sp110	NM_030194
chr1	85592184	85592700	+	Sp110	NM_030194
chr1	85592745	85593169	+	Sp110	NM_030194
chr1	85598829	85598894	+	Sp110	NM_175397
chr1	85604245	85604359	+	Sp140	NM_001013817
chr1	85616816	85616945	+	Sp140	NM_001013817
chr1	85625370	85625520	+	Sp140	NM_001013817
chr1	86469945	86470106	+	---
chr1	90763805	90763946	+	---
chr1	93537360	93537483	+	Farp2	NM_145519
chr1	95451923	95452078	+	---
chr1	119522595	119522752	+	Tmem185b	NM_146103
chr1	121034920	121035032	+	---
chr1	130770449	130770593	+	---
chr1	150145131	150145277	+	---
chr1	151899319	151899430	+	1700025G04Rik	NM_197990
chr1	156654789	156654893	+	Tor3a	NM_023141
chr1	157081144	157081300	+	---
chr1	161886552	161886717	+	---
chr1	162184187	162184397	+	Dnm3	NM_172646
chr1	163821452	163821660	+	Kifap3	NM_010629
chr1	168675161	168675246	+	---
chr1	170881577	170881716	+	Dusp12	NM_023173
chr1	171193310	171193447	+	Pcp4l1	NM_025557
chr1	171530149	171530364	+	Itln1	NM_010584
chr1	171535472	171535586	+	Itln1	NM_010584
chr1	178184689	178184820	+	Pppde1	NM_024282
chr1	181448287	181448510	+	Cnih3	NM_001160212
chr1	182068415	182068517	+	---
chr1	183072842	183073010	+	---
chr1	183299271	183299595	+	Aida	NM_181732
chr1	183405334	183405474	+	Taf1a	NM_021466
chr1	189623891	189624017	+	---
chr1	190659038	190659170	+	---
chr1	191872479	191872608	+	---
chr1	195241510	195241650	+	---
chr1	195241682	195241769	+	---
chr10	7679309	7679441	+	BC020402	NR_033219
chr10	12696747	12696864	+	Utrn	NM_011682
chr10	12888524	12888677	+	---
chr10	13304699	13304844	+	Phactr2	NM_001195096
chr10	14332479	14332601	+	---
chr10	14410298	14410433	+	Gpr126	NM_001002268
chr10	16914037	16914207	+	---
chr10	19610476	19610619	+	Ifngr1	NM_010511
chr10	21670365	21670535	+	---
chr10	22142292	22142387	+	E030030I06Rik	NM_001254744
chr10	22142491	22142874	+	E030030I06Rik	NM_001254744
chr10	23040308	23040461	+	---
chr10	23613592	23613747	+	---
chr10	24609978	24610116	+	---
chr10	25185353	25185498	+	Akap7	NM_018747
chr10	29967362	29967541	+	---
chr10	38959738	38959869	+	Lama4	NM_010681
chr10	40758773	40758954	+	9030224M15Rik	NM_177793
chr10	41234535	41234677	+	Fig4	NM_133999
chr10	41553327	41553486	+	Ccdc162	NM_001177571
chr10	43217662	43217784	+	Pdss2	NM_027772
chr10	43635042	43635232	+	---
chr10	58220918	58221014	+	---
chr10	58223949	58224161	+	---
chr10	58226479	58226631	+	---
chr10	58233879	58233967	+	Gm4981	NM_001034869
chr10	58237806	58237880	+	Gm4981	NM_001034869
chr10	58651473	58651609	+	Edar	NM_010100
chr10	60445739	60445963	+	Cdh23	NM_023370
chr10	61834684	61834854	+	---
chr10	62319269	62319454	+	Hk1	NM_001146100
chr10	68222016	68222164	+	Arid5b	NM_023598
chr10	68482723	68482868	+	1700040L02Rik	NM_028491
chr10	69628728	69628845	+	Ank3	NM_146005
chr10	69736240	69736363	+	Ank3	NM_146005
chr10	70195165	70195328	+	---
chr10	70427732	70427838	+	---
chr10	70863521	70863641	+	---
chr10	70949785	70949934	+	Bicc1	NM_031397
chr10	75477327	75477467	+	---
chr10	76763135	76763277	+	Pcbp3	NM_021568
chr10	80288427	80288572	+	Bc1	NR_038088
chr10	81178649	81178801	+	Eef2	NM_007907
chr10	81431663	81431812	+	Nfic	NM_026756
chr10	82961853	82962009	+	---
chr10	83181833	83182055	+	Chst11	NM_021439
chr10	86126596	86126798	+	Syn3	NM_013722
chr10	86947678	86947824	+	Stab2	NM_138673
chr10	92177148	92177287	+	LOC627800	NR_046027
chr10	93801066	93801194	+	---
chr10	99063197	99063336	+	---
chr10	106673548	106673606	+	Ppfia2	NM_001205341
chr10	107410186	107410288	+	Lin7a	NM_001039354
chr10	115327902	115327966	+	---
chr10	116713839	116713983	+	---
chr10	116999070	116999289	+	Best3	NM_001007583
chr10	120219058	120219164	+	Tmbim4	NM_026617
chr10	121716256	121716396	+	---
chr11	3100385	3100568	+	---
chr11	3101087	3101409	+	---
chr11	3101996	3102174	+	---
chr11	3103935	3104097	+	---
chr11	3125586	3125666	+	Pisd-ps1	NR_003517
chr11	3127059	3127257	+	Pisd-ps1	NR_003517
chr11	3128332	3128546	+	Pisd-ps1	NR_003517
chr11	3134873	3135413	+	Sfi1	NM_030207
chr11	3141599	3142146	+	Sfi1	NM_030207
chr11	3142259	3142769	+	Sfi1	NM_030207
chr11	3147485	3147847	+	Sfi1	NM_030207
chr11	3148595	3148903	+	Sfi1	NM_030207
chr11	3150695	3151636	+	Sfi1	NM_030207
chr11	3154855	3155255	+	Sfi1	NM_030207
chr11	3155267	3155656	+	Sfi1	NM_030207
chr11	3164597	3165073	+	Sfi1	NM_030207
chr11	3167220	3167667	+	Sfi1	NM_030207
chr11	3173275	3173818	+	Sfi1	NM_030207
chr11	3177241	3177778	+	Sfi1	NM_030207
chr11	3179376	3179922	+	Sfi1	NM_030207
chr11	3181230	3181612	+	Sfi1	NM_030207
chr11	3184354	3185327	+	Sfi1	NM_030207
chr11	3187843	3188052	+	Sfi1	NM_030207
chr11	3190170	3190499	+	Sfi1	NM_030207
chr11	3192993	3193700	+	Sfi1	NM_030207
chr11	3194840	3195195	+	Sfi1	NM_030207
chr11	3195519	3195890	+	Sfi1	NM_030207
chr11	3195996	3197167	+	Sfi1	NM_030207
chr11	3198935	3199324	+	Eif4enif1	NM_001166548
chr11	3647481	3647542	+	Tug1	NR_002322
chr11	4571613	4571742	+	Mtmr3	NM_028860
chr11	5296644	5296769	+	Znrf3	NM_001080924
chr11	8685247	8685379	+	---
chr11	8879019	8879139	+	---
chr11	16985783	16985900	+	Plek	NM_019549
chr11	19839119	19839249	+	---
chr11	25100087	25100212	+	---
chr11	30211799	30211927	+	Spnb2	NM_175836
chr11	35759241	35759385	+	---
chr11	41013199	41013326	+	---
chr11	48685593	48685730	+	---
chr11	54140526	54140692	+	---
chr11	54729005	54729161	+	Cdc42se2	NM_178626
chr11	54906719	54906858	+	Gpx3	NM_008161
chr11	55468029	55468155	+	G3bp1	NM_013716
chr11	59837566	59837708	+	Cops3	NM_011991
chr11	61200873	61201024	+	Aldh3a1	NM_007436
chr11	63668288	63668423	+	---
chr11	72423660	72423887	+	---
chr11	74560256	74560399	+	Rap1gap2	NM_001015046
chr11	74606563	74606692	+	---
chr11	76125576	76125684	+	Vps53	NM_026664
chr11	77872871	77872989	+	---
chr11	82739844	82739953	+	Cct6b	NM_009839
chr11	86894244	86894406	+	---
chr11	88400095	88400231	+	Msi2	NM_054043
chr11	88549027	88549183	+	Msi2	NM_054043
chr11	88976209	88976382	+	Coil	NM_016706
chr11	89186031	89186159	+	---
chr11	95008510	95008646	+	Samd14	NM_146025
chr11	95981262	95981431	+	Igf2bp1	NM_009951
chr11	97737878	97738071	+	Pip4k2b	NM_054051
chr11	103050265	103050561	+	Nmt1	NM_008707
chr11	103887248	103887411	+	Nsf	NM_008740
chr11	106111435	106111614	+	Map3k3	NM_011947
chr11	106515365	106515516	+	Tex2	NM_198292
chr11	108150395	108150570	+	Prkca	NM_011101
chr11	108180692	108180837	+	Prkca	NM_011101
chr11	109011892	109012104	+	---
chr11	111329305	111329438	+	---
chr11	111667029	111667168	+	---
chr11	111880257	111880488	+	---
chr11	112107094	112107235	+	---
chr11	112785319	112785503	+	Sox9	NM_011448
chr11	113010746	113010903	+	---
chr11	113074292	113074445	+	2610035D17Rik	NR_015556
chr11	113732501	113732674	+	Cdc42ep4	NM_020006
chr11	115869343	115869678	+	---
chr11	116572155	116572414	+	Ube2o	NM_173755
chr11	116754153	116754505	+	BC018473	NR_003364
chr11	116773342	116773473	+	St6galnac1	NM_011371
chr11	116774824	116775103	+	St6galnac1	NM_011371
chr11	117205522	117205688	+	2014-09-09	NM_001113486
chr11	118003310	118003514	+	Pgs1	NM_133757
chr11	119021193	119021344	+	Cbx2	NM_007623
chr11	119165367	119165522	+	Tbc1d16	NM_172443
chr11	119554819	119554940	+	Gm11762	NR_045099
chr11	120054057	120054221	+	Aatk	NM_007377
chr11	120259998	120260162	+	Bahcc1	NM_198423
chr11	120508555	120508701	+	---
chr11	120773951	120774109	+	---
chr11	120980722	120980956	+	Csnk1d	NM_139059
chr12	3109993	3110157	+	---
chr12	8454594	8454741	+	---
chr12	16424334	16424475	+	---
chr12	17239363	17239510	+	---
chr12	36136113	36136173	+	Bzw2	NM_025840
chr12	57509044	57509189	+	---
chr12	67059163	67059307	+	Mdga2	NM_001193266
chr12	67059319	67059702	+	Mdga2	NM_001193266
chr12	67059764	67059942	+	Mdga2	NM_001193266
chr12	69418201	69418350	+	---
chr12	74803822	74804511	+	---
chr12	87186871	87186961	+	Tmed8	NM_001033475
chr12	88005255	88005311	+	---
chr12	88262001	88262130	+	---
chr12	105436136	105436305	+	---
chr13	3373173	3373340	+	---
chr13	3373504	3373579	+	---
chr13	6404657	6404745	+	---
chr13	12873856	12873965	+	---
chr13	13515068	13515212	+	---
chr13	16174956	16175082	+	---
chr13	29492636	29492865	+	Cdkal1	NM_144536
chr13	29831775	29831975	+	Cdkal1	NM_144536
chr13	31352870	31352988	+	---
chr13	31717953	31718073	+	---
chr13	34787584	34787778	+	---
chr13	35884897	35885124	+	---
chr13	37783566	37783770	+	---
chr13	38505817	38505986	+	Txndc5	NM_145367
chr13	41364275	41364404	+	Nedd9	NM_001111324
chr13	43304790	43304929	+	Gfod1	NM_001033399
chr13	43510766	43510907	+	---
chr13	46363813	46363982	+	---
chr13	47362491	47362618	+	---
chr13	51333598	51333786	+	---
chr13	52807706	52807892	+	---
chr13	53560181	53560325	+	---
chr13	57704873	57704999	+	Spock1	NM_009262
chr13	66300022	66300141	+	---
chr13	68056839	68056979	+	---
chr13	70655645	70655804	+	---
chr13	77438902	77439057	+	2210408I21Rik	NM_001145676
chr13	91313078	91313248	+	---
chr13	93483259	93483403	+	Jmy	NM_021310
chr13	95515485	95515628	+	F2rl1	NM_007974
chr13	98005760	98005914	+	Rgnef	NM_012026
chr13	99790916	99791047	+	---
chr13	99827850	99827995	+	---
chr13	99910673	99910807	+	---
chr13	101370526	101370665	+	---
chr13	102933757	102933905	+	Mast4	NM_175171
chr13	103418932	103419069	+	---
chr13	103680170	103680358	+	---
chr13	107036615	107036812	+	---
chr13	107963621	107963890	+	---
chr13	108245148	108245281	+	Elovl7	NM_029001
chr13	108371963	108372150	+	Depdc1b	NM_178683
chr13	109645486	109645619	+	Pde4d	NM_011056
chr13	110882900	110883100	+	---
chr13	114860358	114860470	+	Itga2	NM_008396
chr13	117312025	117312184	+	---
chr13	119741605	119741731	+	E130304F04Rik	NM_175538
chr13	120025586	120025724	+	---
chr13	120025851	120025947	+	---
chr13	120026062	120026133	+	---
chr14	5841722	5841803	+	---
chr14	5901205	5901342	+	---
chr14	6300116	6300189	+	---
chr14	6637289	6637382	+	---
chr14	6932734	6932919	+	---
chr14	19132018	19132142	+	---
chr14	19415698	19417275	+	---
chr14	19417338	19419705	+	---
chr14	19610095	19610295	+	Gm5458	NM_001024706
chr14	19610360	19610440	+	Gm5458	NM_001024706
chr14	20865979	20866104	+	---
chr14	21477250	21477379	+	---
chr14	22895213	22895354	+	1700112E06Rik	NM_028275
chr14	24647137	24647290	+	---
chr14	27242296	27242500	+	Arhgef3	NM_027871
chr14	30656174	30656300	+	Rft1	NM_177815
chr14	30686492	30686637	+	Rft1	NM_177815
chr14	31125260	31125394	+	2010107H07Rik	NR_024069
chr14	31134241	31134374	+	Nt5dc2	NM_027289
chr14	31145793	31145917	+	Stab1	NM_138672
chr14	31177797	31177936	+	Nisch	NM_022656
chr14	31930445	31930585	+	---
chr14	34514196	34514346	+	9230112D13Rik	NM_030062
chr14	37766117	37766247	+	---
chr14	46517582	46517715	+	---
chr14	49301169	49301312	+	Slc35f4	NM_029238
chr14	54232217	54232347	+	---
chr14	54481160	54481428	+	Rem2	NM_080726
chr14	57292743	57292914	+	Cryl1	NM_030004
chr14	60428916	60429074	+	---
chr14	66557868	66558005	+	---
chr14	102329675	102329736	+	---
chr14	104336892	104337035	+	---
chr15	7886776	7886898	+	Wdr70	NM_001081402
chr15	8854693	8854809	+	---
chr15	11536248	11536395	+	---
chr15	11700025	11700157	+	---
chr15	12008769	12008909	+	---
chr15	21656495	21656557	+	---
chr15	22353008	22353145	+	---
chr15	25414849	25414994	+	Gm5468	NR_027376
chr15	25809197	25809343	+	Myo10	NM_019472
chr15	27687063	27687212	+	Fam105a	NM_001242423
chr15	34345238	34345387	+	Matn2	NM_016762
chr15	34744978	34745178	+	---
chr15	37203134	37203276	+	---
chr15	38260008	38260164	+	---
chr15	39479887	39480001	+	Rims2	NM_001256382
chr15	41724953	41725155	+	Oxr1	NM_001130166
chr15	44676723	44676848	+	Sybu	NM_178765
chr15	44703211	44703332	+	Sybu	NM_178765
chr15	45858652	45858790	+	---
chr15	58379051	58379259	+	Anxa13	NM_027211
chr15	60141748	60141883	+	---
chr15	60141919	60142062	+	---
chr15	60791864	60791999	+	---
chr15	62067300	62067517	+	Pvt1	NR_003368
chr15	62151817	62151973	+	Pvt1	NR_003368
chr15	63488048	63488206	+	---
chr15	74716407	74716601	+	Psca	NM_028216
chr15	75086240	75086574	+	---
chr15	75086593	75087025	+	---
chr15	76398196	76398457	+	Heatr7a	NM_001162489
chr15	78088802	78088908	+	Cacng2	NM_007583
chr15	78215403	78215563	+	---
chr15	79176889	79177057	+	Gm10863	NR_029470
chr15	79547645	79547754	+	Ddx17	NM_199080
chr15	86323479	86323609	+	Tbc1d22a	NM_145476
chr15	89568292	89568511	+	Acr	NM_001205049
chr15	90512717	90512871	+	Cpne8	NM_025815
chr15	92412521	92412653	+	Pdzrn4	NM_001164593
chr15	93767612	93767725	+	---
chr15	94538039	94538164	+	Pus7l	NM_172437
chr15	96730090	96730252	+	---
chr15	97587399	97587483	+	---
chr15	99021948	99022077	+	Tuba1c	NM_009448
chr16	3116330	3116390	+	---
chr16	3232233	3232457	+	---
chr16	3236101	3236303	+	---
chr16	3351083	3351159	+	---
chr16	3699379	3699526	+	---
chr16	4275188	4275337	+	---
chr16	10975066	10975273	+	Litaf	NM_019980
chr16	11006207	11006343	+	Gm4262	NR_040518
chr16	11430015	11430208	+	Snx29	NM_028964
chr16	11962090	11962211	+	---
chr16	13414060	13414325	+	Mkl2	NM_153588
chr16	13900877	13900972	+	Pdxdc1	NM_053181
chr16	17137342	17137481	+	Ccdc116	NM_001164606
chr16	18408216	18408365	+	Comt	NM_001111063
chr16	18899315	18899434	+	Hira	NM_010435
chr16	24515347	24515503	+	Lpp	NM_001145952
chr16	30390780	30390917	+	Mir1195	NR_035427
chr16	30981402	30981544	+	AI480653	NM_198626
chr16	32656541	32656673	+	Tnk2	NM_016788
chr16	33384239	33384331	+	Zfp148	NM_011749
chr16	33660138	33660268	+	Slc12a8	NM_001083902
chr16	35480287	35480561	+	Pdia5	NM_028295
chr16	35981623	35981778	+	Kpna1	NM_008465
chr16	44002230	44002338	+	Gramd1c	NM_153528
chr16	50414530	50414657	+	Bbx	NM_027444
chr16	57631212	57631351	+	Col8a1	NM_007739
chr16	87037217	87037330	+	---
chr16	87387634	87387781	+	Ltn1	NM_001081068
chr16	90863026	90863167	+	4931408A02Rik	NM_001199210
chr16	92626384	92626564	+	Runx1	NM_001111023
chr16	96793233	96793365	+	Dscam	NM_031174
chr17	3020484	3020619	+	---
chr17	3077080	3077183	+	Pisd-ps2	NR_003519
chr17	3081506	3081712	+	Pisd-ps2	NR_003519
chr17	3081948	3082173	+	Pisd-ps2	NR_003519
chr17	3082720	3082867	+	Pisd-ps2	NR_003519
chr17	4626267	4626598	+	---
chr17	5131687	5131945	+	Arid1b	NM_001085355
chr17	6006158	6006313	+	Synj2	NM_001113351
chr17	6391852	6391993	+	---
chr17	6475350	6475496	+	---
chr17	6520924	6521088	+	---
chr17	7319839	7319948	+	Tcp10a	NM_011553
chr17	9456291	9456434	+	---
chr17	12758047	12758230	+	Airn	NR_027784
chr17	13305958	13306253	+	---
chr17	13551168	13551305	+	2700054A10Rik	NR_045436
chr17	13551903	13551983	+	2700054A10Rik	NR_045436
chr17	13552115	13552395	+	2700054A10Rik	NR_045436
chr17	13586305	13586384	+	---
chr17	13590519	13590758	+	---
chr17	13590959	13591041	+	---
chr17	13591113	13591259	+	---
chr17	13591466	13591609	+	---
chr17	13654766	13654857	+	---
chr17	13654968	13655053	+	---
chr17	13655127	13655288	+	---
chr17	14847262	14847463	+	Wdr27	NM_175173
chr17	16150090	16150222	+	---
chr17	23962698	23962839	+	Sbpl	NM_001077421
chr17	26582512	26582710	+	Ergic1	NM_026170
chr17	30070817	30070953	+	Zfand3	NM_148926
chr17	31814023	31814168	+	---
chr17	33576077	33576210	+	Myo1f	NM_053214
chr17	34210436	34210573	+	Tap2	NM_011530
chr17	34628521	34628699	+	Prrt1	NM_030890
chr17	34888031	34888206	+	C2	NM_013484
chr17	38544850	38544983	+	---
chr17	38624184	38624289	+	---
chr17	39843191	39843593	+	Rn45s	NR_046233
chr17	39846449	39846808	+	Rn45s	NR_046233
chr17	39847441	39848254	+	Rn45s	NR_046233
chr17	43991128	43991267	+	Rcan2	NM_030598
chr17	45787598	45787765	+	---
chr17	46102725	46102902	+	---
chr17	46278538	46278751	+	Tjap1	NM_001252475
chr17	47451472	47451664	+	AI661453	NM_145489
chr17	51677871	51678005	+	---
chr17	55325214	55325407	+	---
chr17	56200044	56200150	+	Dpp9	NM_172624
chr17	56857067	56857195	+	Acsbg2	NM_001039114
chr17	67725235	67725355	+	Lama1	NM_008480
chr17	74780767	74780934	+	Ttc27	NM_152817
chr17	74869762	74869911	+	---
chr17	75263537	75263733	+	Ltbp1	NM_206958
chr17	75685563	75685703	+	---
chr17	80808163	80808297	+	---
chr17	82905652	82905786	+	---
chr17	83148702	83148855	+	---
chr17	86697952	86698109	+	---
chr18	3005181	3005393	+	---
chr18	3005575	3005783	+	---
chr18	3005826	3006015	+	---
chr18	3006131	3006372	+	---
chr18	3008486	3008935	+	---
chr18	3009472	3009664	+	---
chr18	3010216	3010441	+	---
chr18	38852878	38853131	+	Fgf1	NM_010197
chr18	40308027	40308360	+	Kctd16	NM_026135
chr18	42975943	42976032	+	Ppp2r2b	NM_028392
chr18	45056044	45056111	+	---
chr18	55939472	55939623	+	---
chr18	60538250	60538387	+	Dctn4	NM_026302
chr18	65427458	65427588	+	Malt1	NM_172833
chr18	70641393	70641449	+	---
chr18	76000713	76000819	+	Zbtb7c	NM_145356
chr18	77574235	77574449	+	---
chr18	83912983	83913136	+	---
chr19	4471031	4471282	+	Syt12	NM_134164
chr19	8776312	8776444	+	Gm2518	NR_015538
chr19	9132261	9132326	+	Asrgl1	NM_025610
chr19	15955570	15955703	+	Cep78	NM_198019
chr19	16898223	16898367	+	---
chr19	18389682	18389826	+	---
chr19	22800534	22800677	+	Trpm3	NM_001035244
chr19	23357428	23357584	+	Mamdc2	NM_174857
chr19	23642423	23642566	+	1700028P14Rik	NM_026188
chr19	25171589	25171739	+	Dock8	NM_028785
chr19	26891345	26891567	+	---
chr19	27563721	27563864	+	---
chr19	33164939	33165075	+	Rnls	NM_001146342
chr19	37323732	37323880	+	Ide	NM_031156
chr19	38602819	38602992	+	Plce1	NM_019588
chr19	41591990	41592127	+	---
chr19	41805568	41805699	+	Arhgap19	NM_001163495
chr19	45650103	45650264	+	Fbxw4	NM_013907
chr19	47292622	47292853	+	Sh3pxd2a	NM_001164717
chr19	47887088	47887257	+	Gsto2	NM_026619
chr19	53650056	53650205	+	---
chr19	56994770	56994944	+	Afap1l2	NM_146102
chr19	60615453	60615695	+	---
chr19	61199714	61199833	+	---
chr19	61223865	61223997	+	Csf2ra	NM_009970
chr19	61224372	61224495	+	Csf2ra	NM_009970
chr19	61266639	61266709	+	---
chr2	6149839	6150013	+	---
chr2	7101523	7101668	+	Celf2	NM_001110232
chr2	7277151	7277271	+	Celf2	NM_001110232
chr2	11530778	11530982	+	Pfkfb3	NM_001177758
chr2	13189155	13189296	+	Rsu1	NM_009105
chr2	16683065	16683151	+	Plxdc2	NM_026162
chr2	17836391	17836522	+	---
chr2	25525958	25526084	+	Traf2	NM_009422
chr2	25552006	25552133	+	Traf2	NM_009422
chr2	25618798	25618922	+	4921530D09Rik	NM_029859
chr2	27096370	27096514	+	Adamtsl2	NM_029981
chr2	29528348	29528472	+	---
chr2	29621183	29621334	+	Rapgef1	NM_001039086
chr2	30842758	30842957	+	Prrx2	NM_009116
chr2	32471981	32472180	+	---
chr2	32896718	32896888	+	Fam129b	NM_146119
chr2	33293259	33293353	+	Ralgps1	NM_175211
chr2	33498305	33498424	+	---
chr2	33684230	33684377	+	---
chr2	33885047	33885211	+	Fam125b	NM_175184
chr2	35234047	35234205	+	---
chr2	38682273	38682477	+	---
chr2	38682501	38682740	+	---
chr2	51813636	51813915	+	---
chr2	51985960	51986101	+	---
chr2	52862885	52863044	+	Fmnl2	NM_172409
chr2	59440160	59440306	+	---
chr2	60402744	60402843	+	---
chr2	62370057	62370211	+	Dpp4	NM_001159543
chr2	71589512	71589663	+	---
chr2	72157581	72157723	+	Rapgef4	NM_001204166
chr2	77238099	77238289	+	Sestd1	NM_175465
chr2	93401811	93401932	+	Gm13807	NR_040529
chr2	94301708	94301844	+	Ttc17	NM_183106
chr2	98662225	98662998	+	---
chr2	98663629	98664095	+	---
chr2	98666233	98667337	+	---
chr2	102902860	102902999	+	Cd44	NM_001177787
chr2	103271665	103271867	+	Ehf	NM_007914
chr2	105408723	105408902	+	---
chr2	117441527	117441686	+	---
chr2	126147881	126147972	+	4930525F21Rik	NM_029455
chr2	126284117	126284254	+	---
chr2	127139350	127139480	+	Itpripl1	NM_001163528
chr2	131452144	131452303	+	Mir3098	NR_037281
chr2	137204579	137204798	+	---
chr2	145866365	145866546	+	Rin2	NM_028724
chr2	151953506	151953698	+	---
chr2	152782773	152782929	+	Bcl2l1	NM_009743
chr2	155401717	155401837	+	Ncoa6	NM_001242558
chr2	158666166	158666285	+	Ppp1r16b	NM_153089
chr2	164689121	164689235	+	Wfdc13	NM_001012704
chr2	165217242	165217430	+	Cdh22	NM_174988
chr2	165655252	165655417	+	Eya2	NM_010165
chr2	166103115	166103248	+	Sulf2	NM_001252578
chr2	166441863	166441954	+	5031425F14Rik	NR_015558
chr2	166464891	166465063	+	---
chr2	169236439	169236583	+	---
chr2	171614482	171614621	+	---
chr2	180072508	180072660	+	Gtpbp5	NM_001083328
chr2	181917351	181917532	+	---
chr2	181917628	181917777	+	---
chr2	181917786	181917930	+	---
chr2	181917977	181918086	+	---
chr2	181918538	181918731	+	---
chr2	181919106	181919208	+	---
chr2	181928299	181928445	+	---
chr2	181929282	181929393	+	---
chr2	181931221	181931357	+	---
chr2	181932427	181932492	+	---
chr3	3099524	3099699	+	---
chr3	8245778	8245874	+	---
chr3	8246264	8246377	+	---
chr3	8741655	8741787	+	---
chr3	9128301	9128444	+	---
chr3	29953200	29953334	+	Mecom	NM_007963
chr3	52012965	52013118	+	Maml3	NM_001004176
chr3	52866117	52866250	+	---
chr3	54491502	54491639	+	---
chr3	54727562	54727731	+	Exosc8	NM_027148
chr3	56575455	56575811	+	---
chr3	58737850	58738006	+	4930593A02Rik	NR_045167
chr3	68864775	68864839	+	1110032F04Rik	NM_001167996
chr3	69560076	69560214	+	---
chr3	83994333	83994509	+	D930015E06Rik	NM_172681
chr3	88438715	88438851	+	Sema4a	NM_013658
chr3	89660434	89660617	+	Kcnn3	NM_080466
chr3	99981146	99981274	+	Spag17	NM_028892
chr3	102499031	102499166	+	Ngf	NM_013609
chr3	104236248	104236388	+	---
chr3	108319556	108319701	+	Sort1	NM_019972
chr3	125228387	125228460	+	---
chr3	127785287	127785418	+	Tifa	NM_145133
chr3	131555930	131556071	+	---
chr3	136872675	136872823	+	Ppp3ca	NM_008913
chr3	137633823	137633946	+	---
chr3	138061902	138062042	+	Gm5105	NR_037975
chr3	142080721	142080867	+	---
chr3	143183538	143183673	+	---
chr3	145691017	145691139	+	---
chr3	149317216	149317333	+	---
chr3	153123781	153123852	+	---
chr4	3050338	3050517	+	---
chr4	3065715	3065860	+	---
chr4	3067944	3068084	+	---
chr4	3081339	3081503	+	---
chr4	3089521	3089847	+	---
chr4	3089853	3091026	+	---
chr4	3091055	3091214	+	---
chr4	3165185	3165293	+	Vmn1r2	NM_001167534
chr4	3224976	3225078	+	---
chr4	3225975	3226130	+	---
chr4	3251952	3252128	+	---
chr4	3252641	3252784	+	---
chr4	4647397	4647656	+	---
chr4	7045700	7045836	+	---
chr4	11828048	11828223	+	---
chr4	19944415	19944555	+	---
chr4	20191846	20191987	+	---
chr4	32640746	32640873	+	Casp8ap2	NM_001122978
chr4	41399975	41400223	+	Kif24	NM_024241
chr4	43748359	43748503	+	A630077J23Rik	NR_040667
chr4	46300090	46300299	+	---
chr4	47189433	47189578	+	---
chr4	48642809	48642992	+	Tmeff1	NM_021436
chr4	56937218	56937390	+	D730040F13Rik	NM_175518
chr4	57743438	57743578	+	---
chr4	58487822	58487967	+	Lpar1	NM_172989
chr4	62496834	62497153	+	Bspry	NM_138653
chr4	70378117	70378281	+	Cdk5rap2	NM_145990
chr4	82552428	82552576	+	---
chr4	86532820	86532920	+	Fam154a	NM_001081096
chr4	109397165	109397315	+	---
chr4	113831592	113831725	+	Skint5	NM_001167878
chr4	115101880	115101983	+	---
chr4	119155127	119155248	+	---
chr4	120975256	120975374	+	Smap2	NM_133716
chr4	124217215	124217342	+	---
chr4	126478598	126478734	+	---
chr4	129097154	129097313	+	---
chr4	130815127	130815305	+	Sdc3	NM_011520
chr4	134154274	134154393	+	Ccdc21	NM_144527
chr4	135248327	135248444	+	Clic4	NM_013885
chr4	139584153	139584278	+	Iffo2	NM_001205173
chr4	141611777	141611906	+	AI507597	NR_033566
chr4	145432526	145432635	+	---
chr4	145445106	145445231	+	---
chr4	145545850	145546030	+	---
chr4	145573995	145574140	+	---
chr4	145574644	145574773	+	---
chr4	146052660	146052777	+	---
chr4	146173538	146173623	+	Zfp600	NM_001177545
chr4	146909903	146910032	+	---
chr4	147235553	147235652	+	Gm13152	NM_001039209
chr4	147235943	147236089	+	Gm13152	NM_001039209
chr4	147350700	147350824	+	Gm13152	NM_001039209
chr4	147423254	147423418	+	Gm13152	NM_001039209
chr4	147433160	147433419	+	Gm13152	NM_001039209
chr4	147436904	147437029	+	Gm13152	NM_001039209
chr4	147518939	147519131	+	---
chr4	148513039	148513247	+	Mtor	NM_020009
chr4	148596042	148596158	+	Srm	NM_009272
chr4	154908670	154908790	+	---
chr5	3361548	3361703	+	Cdk6	NM_009873
chr5	4054272	4054355	+	Akap9	NM_194462
chr5	4949860	4949996	+	Cdk14	NM_011074
chr5	15483635	15483761	+	---
chr5	15600468	15600558	+	---
chr5	15680700	15680792	+	Speer7-ps1	NR_001585
chr5	21248857	21249005	+	Pion	NM_175437
chr5	21469815	21469942	+	Fam185a	NM_177869
chr5	21575589	21575716	+	Lrrc17	NM_028977
chr5	21584997	21585129	+	Fbxl13	NM_001199632
chr5	23055457	23055595	+	Lhfpl3	NM_001081231
chr5	26011753	26011871	+	---
chr5	26071042	26071166	+	---
chr5	26083098	26083242	+	Gm10471	NM_001177579
chr5	30577816	30578004	+	Gm9899	NR_040427
chr5	32721165	32721253	+	---
chr5	32730181	32730339	+	---
chr5	32733898	32734072	+	---
chr5	32734095	32734219	+	---
chr5	32737686	32737845	+	Pisd	NM_177298
chr5	35882681	35882794	+	Ablim2	NM_001177700
chr5	36082159	36082361	+	Sorcs2	NM_030889
chr5	36480770	36480926	+	Tada2b	NM_001170454
chr5	37753493	37753710	+	---
chr5	41768372	41768539	+	Nkx3-2	NM_007524
chr5	43038182	43038317	+	---
chr5	43802863	43802978	+	---
chr5	43952741	43952913	+	---
chr5	46350980	46351097	+	---
chr5	49380611	49380748	+	---
chr5	51591665	51591865	+	---
chr5	52655063	52655282	+	Sepsecs	NM_172490
chr5	53381556	53381723	+	---
chr5	55526925	55527068	+	---
chr5	64053218	64053326	+	---
chr5	65086727	65086895	+	---
chr5	74190147	74190387	+	Rasl11b	NM_026878
chr5	74628040	74628220	+	Lnx1	NM_001159580
chr5	75108742	75108889	+	Gm19583	NR_045792
chr5	76524679	76524828	+	Exoc1	NM_027270
chr5	76540315	76540438	+	Exoc1	NM_027270
chr5	76923034	76923195	+	Ppat	NM_172146
chr5	89078351	89078487	+	Slc4a4	NM_001197147
chr5	91367003	91367156	+	Btc	NM_007568
chr5	92827872	92827991	+	Shroom3	NM_001077595
chr5	93126174	93126463	+	2014-09-11	NM_001009818
chr5	97446596	97446735	+	4930467D21Rik	NR_045981
chr5	98479927	98480067	+	1700007G11Rik	NM_001024614
chr5	98985344	98985473	+	Prkg2	NM_008926
chr5	101944696	101944823	+	Wdfy3	NM_172882
chr5	103756523	103756685	+	Aff1	NM_001080798
chr5	105525076	105525229	+	Lrrc8c	NM_133897
chr5	110265573	110265701	+	Pgam5	NM_001163538
chr5	110541578	110541721	+	Galnt9	NM_198306
chr5	113672425	113672629	+	---
chr5	114173094	114173164	+	Acacb	NM_133904
chr5	114922442	114922668	+	Oasl1	NM_145209
chr5	115108125	115108306	+	---
chr5	118063481	118063657	+	Fbxw8	NM_172721
chr5	118477652	118477796	+	---
chr5	118649667	118649876	+	Med13l	NM_172424
chr5	118663971	118664271	+	Med13l	NM_172424
chr5	121397531	121397708	+	Naa25	NM_172722
chr5	122305645	122305906	+	Pptc7	NM_177242
chr5	122448004	122448276	+	---
chr5	122979405	122979606	+	Kdm2b	NM_001005866
chr5	124168448	124168720	+	Pitpnm2	NM_011256
chr5	125189736	125189873	+	---
chr5	128522672	128522816	+	---
chr5	129895971	129896102	+	2410018M08Rik	NM_183088
chr5	129978692	129978805	+	Vkorc1l1	NM_001001327
chr5	130328569	130328708	+	Tyw1	NM_001015876
chr5	131519726	131519837	+	Auts2	NM_177047
chr5	131566137	131566305	+	Auts2	NM_177047
chr5	131619529	131619724	+	Auts2	NM_177047
chr5	131643278	131643411	+	Auts2	NM_177047
chr5	134526061	134526210	+	Clip2	NM_009990
chr5	136212808	136212975	+	---
chr5	136539124	136539267	+	Cux1	NM_009986
chr5	138689429	138689570	+	---
chr5	139226799	139227026	+	Sun1	NM_001256118
chr5	139253424	139253522	+	Get4	NM_026269
chr5	139535938	139536054	+	4930500L23Rik	NR_040701
chr5	142080020	142080173	+	Sdk1	NM_177879
chr5	142989207	142989410	+	Rnf216	NM_080561
chr5	143031182	143031349	+	Rnf216	NM_080561
chr5	143065315	143065561	+	Rnf216	NM_080561
chr5	144755376	144755582	+	Tmem130	NM_177735
chr5	145005734	145006028	+	Kpna7	NM_001013774
chr5	145092480	145092617	+	Arpc1a	NM_019767
chr5	145153658	145153838	+	Ptcd1	NM_133735
chr5	145610765	145610894	+	---
chr5	148560446	148560729	+	Ubl3	NM_011908
chr5	148658055	148658157	+	---
chr5	149078888	149079107	+	---
chr5	149291684	149291818	+	---
chr5	150333406	150333552	+	Fry	NM_172887
chr5	150570891	150571170	+	N4bp2l1	NM_133898
chr5	151187425	151187573	+	Stard13	NM_001163493
chr6	3201462	3201552	+	---
chr6	4833010	4833141	+	---
chr6	5413396	5413552	+	Asb4	NM_023048
chr6	6219644	6219850	+	Slc25a13	NM_001177572
chr6	6746547	6746677	+	---
chr6	6916706	6916856	+	---
chr6	8349481	8349622	+	Gm16039	NR_033518
chr6	24309303	24309426	+	---
chr6	28487079	28487201	+	Snd1	NM_019776
chr6	30045486	30045630	+	Nrf1	NM_001164230
chr6	30252797	30252938	+	Ube2h	NM_001169576
chr6	30356466	30356800	+	---
chr6	30804821	30804959	+	---
chr6	31171795	31171918	+	---
chr6	31355154	31355284	+	---
chr6	31513723	31513850	+	---
chr6	33065024	33065158	+	Chchd3	NM_025336
chr6	37723391	37723570	+	---
chr6	39331018	39331259	+	---
chr6	39847497	39847605	+	---
chr6	40708888	40709032	+	Mgam	NM_001171003
chr6	41534106	41534247	+	---
chr6	42345412	42345546	+	Zyx	NM_011777
chr6	48949667	48949806	+	---
chr6	49043947	49044165	+	Gpnmb	NM_053110
chr6	49792687	49792829	+	---
chr6	51768153	51768280	+	---
chr6	54592846	54592973	+	Fkbp14	NM_153573
chr6	60687218	60687333	+	---
chr6	61363642	61363785	+	Fam190a	NM_001164316
chr6	72330265	72330357	+	Usp39	NM_138592
chr6	77540841	77540972	+	Ctnna2	NM_001109764
chr6	84385823	84385960	+	---
chr6	87334415	87334557	+	Antxr1	NM_054041
chr6	90483611	90483704	+	---
chr6	90507053	90507205	+	---
chr6	90613397	90613573	+	Slc41a3	NM_027868
chr6	91619179	91619324	+	---
chr6	94095074	94095208	+	Magi1	NM_001029850
chr6	97506254	97506381	+	Frmd4b	NM_145148
chr6	99259743	99259939	+	Foxp1	NM_001197321
chr6	99274768	99274949	+	Foxp1	NM_053202
chr6	99327696	99327886	+	Foxp1	NM_053202
chr6	100030778	100030922	+	---
chr6	101024429	101024566	+	---
chr6	101336814	101336967	+	Pdzrn3	NM_018884
chr6	101360552	101360804	+	Pdzrn3	NM_018884
chr6	103649064	103649300	+	Chl1	NM_007697
chr6	114493670	114493735	+	---
chr6	114794870	114795069	+	Atg7	NM_001253717
chr6	115534716	115534862	+	---
chr6	115763462	115763651	+	Tmem40	NM_001168257
chr6	117505032	117505147	+	---
chr6	119037343	119037485	+	Cacna1c	NM_001256002
chr6	119058963	119059113	+	Cacna1c	NM_001256002
chr6	120917610	120917821	+	Bid	NM_007544
chr6	125407820	125407973	+	---
chr6	125618019	125618121	+	Vwf	NM_011708
chr6	125876908	125877181	+	Ano2	NM_153589
chr6	129846428	129846568	+	Klra17	NM_133203
chr6	129974405	129974566	+	Klra15	NM_013793
chr6	130036555	130036664	+	Klra15	NM_013793
chr6	130833462	130833602	+	---
chr6	131377533	131377685	+	Csda	NM_011733
chr6	132463750	132463809	+	---
chr6	134082758	134082890	+	Etv6	NM_007961
chr6	134130065	134130197	+	Etv6	NM_007961
chr6	135049040	135049251	+	---
chr6	137002745	137002923	+	---
chr6	143184242	143184450	+	Etnk1	NM_029250
chr6	145001632	145001803	+	Bcat1	NM_001024468
chr6	145451183	145451351	+	---
chr6	146120415	146120548	+	Itpr2	NM_010586
chr6	146533295	146533426	+	---
chr6	147200069	147200202	+	E330012B07Rik	NR_033640
chr6	147277899	147278015	+	---
chr6	147695650	147695766	+	1700049E15Rik	NR_033636
chr7	12010487	12010630	+	---
chr7	26659988	26660079	+	---
chr7	29825068	29825136	+	Zfp790	NM_001145880
chr7	36257176	36257315	+	---
chr7	38404296	38404438	+	---
chr7	45623680	45623746	+	Izumo1	NM_001018013
chr7	46013579	46013693	+	Abcc6	NM_018795
chr7	46247445	46247592	+	Otog	NM_013624
chr7	49116689	49116827	+	Nav2	NM_001111016
chr7	51831938	51832076	+	---
chr7	59767404	59767556	+	---
chr7	64050368	64050508	+	---
chr7	64165368	64165476	+	Trpm1	NM_001039104
chr7	64345405	64345474	+	Fan1	NM_177893
chr7	67843973	67844116	+	---
chr7	67968473	67968645	+	Igf1r	NM_010513
chr7	68006340	68006519	+	Igf1r	NM_010513
chr7	70569016	70569211	+	---
chr7	79270911	79271056	+	Abhd2	NM_018811
chr7	80435610	80435737	+	---
chr7	81244988	81245130	+	Pde8a	NM_008803
chr7	82360159	82360306	+	Adamtsl3	NM_001190374
chr7	82532307	82532453	+	Adamtsl3	NM_001190374
chr7	83455499	83455660	+	---
chr7	83647358	83647466	+	Il16	NM_010551
chr7	94598936	94599081	+	---
chr7	101397411	101397550	+	Arap1	NM_198096
chr7	121808338	121808471	+	---
chr7	130362851	130362928	+	---
chr7	139546511	139546646	+	Inpp5a	NM_001127363
chr7	141320135	141320212	+	Deaf1	NM_016874
chr7	141416540	141416676	+	Pddc1	NM_172116
chr7	143368318	143368514	+	Kcnq1	NM_008434
chr7	144055115	144055256	+	Mir3470b	NR_037302
chr8	8452234	8452433	+	---
chr8	9266471	9266607	+	Fam155a	NM_173446
chr8	10533199	10533357	+	Myo16	NM_001081397
chr8	10655221	10655381	+	---
chr8	10677981	10678172	+	---
chr8	11583379	11583527	+	---
chr8	12742027	12742166	+	---
chr8	12879953	12880089	+	---
chr8	13624900	13625282	+	Rasa3	NM_009025
chr8	14306827	14307019	+	Dlgap2	NM_001145965
chr8	19703475	19703557	+	---
chr8	19705328	19705471	+	---
chr8	19707478	19707617	+	---
chr8	19709650	19709782	+	---
chr8	20117048	20117159	+	---
chr8	20259837	20259907	+	---
chr8	20262955	20263092	+	---
chr8	20294982	20295070	+	6820431F20Rik	NR_030708
chr8	20379440	20379533	+	---
chr8	20514065	20514139	+	---
chr8	20517653	20517747	+	---
chr8	20588985	20589063	+	---
chr8	20590259	20590337	+	---
chr8	21010246	21010426	+	---
chr8	23095472	23095721	+	Ank1	NM_031158
chr8	26202392	26202599	+	---
chr8	27266024	27266282	+	Eif4ebp1	NM_007918
chr8	31436550	31436689	+	---
chr8	34225026	34225190	+	---
chr8	37293450	37293589	+	---
chr8	40916757	40916893	+	Slc7a2	NM_001044740
chr8	41194183	41194335	+	Fgl1	NM_145594
chr8	41497323	41497505	+	---
chr8	46247617	46247759	+	---
chr8	61231023	61231262	+	Sh3rf1	NM_021506
chr8	69848991	69849246	+	Pbx4	NM_001024954
chr8	70849679	70849820	+	Kcnn1	NM_032397
chr8	71597696	71597811	+	Fam129c	NM_001166213
chr8	75000728	75000870	+	Hmgxb4	NM_178017
chr8	77368469	77368573	+	Arhgap10	NM_030113
chr8	79048415	79048544	+	Zfp827	NM_178267
chr8	84636597	84636721	+	Cacna1a	NM_001252061
chr8	86563794	86563996	+	Abcc12	NM_172912
chr8	87552285	87552453	+	---
chr8	88537544	88537722	+	Nkd1	NM_001163660
chr8	90445861	90445917	+	---
chr8	91507775	91507916	+	Fto	NM_011936
chr8	93332076	93332220	+	Ces1g	NM_021456
chr8	99530349	99530482	+	---
chr8	105771435	105771631	+	Ranbp10	NM_145824
chr8	109707334	109707483	+	Zfp821	NM_029468
chr8	109945796	109946040	+	Phlpp2	NM_001122594
chr8	110419624	110419767	+	Hydin	NM_172916
chr8	111532529	111532647	+	Znrf1	NM_133206
chr8	111700247	111700369	+	---
chr8	111865568	111865718	+	Tmem170	NM_025781
chr8	113699894	113700029	+	Adamts18	NM_172466
chr8	115719251	115719419	+	---
chr8	118398539	118398699	+	Cdh13	NM_019707
chr8	119974431	119974598	+	---
chr8	120583377	120583586	+	Gins2	NM_178856
chr8	122019691	122019930	+	Banp	NM_001110100
chr8	124713940	124714095	+	Ttc13	NM_145607
chr8	125317587	125317740	+	---
chr9	2999992	3000281	+	---
chr9	3000366	3000516	+	---
chr9	3000600	3000738	+	---
chr9	3000840	3000935	+	---
chr9	3000993	3001125	+	---
chr9	3001388	3001461	+	---
chr9	3002457	3002592	+	---
chr9	3002943	3003034	+	---
chr9	3004481	3004625	+	---
chr9	3004774	3004897	+	---
chr9	3005089	3005177	+	---
chr9	3005888	3005976	+	---
chr9	3007401	3007541	+	---
chr9	3008396	3008473	+	---
chr9	3015251	3015368	+	---
chr9	3015679	3015774	+	---
chr9	3016041	3016160	+	---
chr9	3016297	3016388	+	---
chr9	3016861	3016951	+	---
chr9	3017501	3017590	+	---
chr9	3018328	3018486	+	---
chr9	3018749	3018819	+	---
chr9	3018940	3019034	+	---
chr9	3019307	3019497	+	---
chr9	3022079	3022246	+	---
chr9	3023396	3023570	+	---
chr9	3024749	3024824	+	---
chr9	3025446	3025644	+	---
chr9	3025825	3025919	+	---
chr9	3026615	3026816	+	---
chr9	3027098	3027193	+	---
chr9	3027366	3027515	+	---
chr9	3027746	3027822	+	---
chr9	3028758	3028821	+	---
chr9	3029636	3029723	+	---
chr9	3030134	3030275	+	---
chr9	3031988	3032077	+	---
chr9	3032338	3032503	+	---
chr9	3032656	3032732	+	---
chr9	3034176	3034259	+	---
chr9	3035034	3035103	+	---
chr9	3035689	3035994	+	---
chr9	3036046	3036203	+	---
chr9	3036298	3036448	+	---
chr9	3036516	3036605	+	---
chr9	3037997	3038085	+	Mir101c	NR_039546
chr9	3038148	3038243	+	Mir101c	NR_039546
chr9	7950334	7950465	+	Yap1	NM_009534
chr9	8017163	8017296	+	---
chr9	19575430	19575516	+	---
chr9	21782030	21782290	+	Kank2	NM_145611
chr9	23300496	23300610	+	Bmper	NM_028472
chr9	24542009	24542232	+	---
chr9	25319518	25319659	+	---
chr9	30520707	30520889	+	---
chr9	35305204	35305597	+	---
chr9	40583758	40583897	+	---
chr9	43219495	43219653	+	Oaf	NM_178644
chr9	46460325	46460446	+	---
chr9	47987234	47987361	+	---
chr9	50006353	50006480	+	---
chr9	56134700	56134891	+	Tspan3	NM_019793
chr9	56260377	56260525	+	C230081A13Rik	NM_172924
chr9	58329611	58329758	+	---
chr9	58556805	58556927	+	---
chr9	61409290	61409467	+	Tle3	NM_001083927
chr9	62608498	62608706	+	---
chr9	70664063	70664207	+	Fam63b	NM_172772
chr9	70806144	70806245	+	Lipc	NM_008280
chr9	89915943	89916058	+	Rasgrf1	NM_011245
chr9	95628545	95628768	+	---
chr9	97491719	97491830	+	Clstn2	NM_022319
chr9	97645393	97645526	+	Clstn2	NM_022319
chr9	98356563	98356806	+	Nmnat3	NM_144533
chr9	99362134	99362268	+	Esyt3	NM_177775
chr9	102694682	102694819	+	---
chr9	106358591	106358741	+	---
chr9	108976639	108976794	+	Col7a1	NM_007738
chr9	110281244	110281422	+	---
chr9	113731797	113732003	+	---
chr9	114932681	114932819	+	Gpd1l	NM_175380
chr9	116222121	116222278	+	---
chr9	123461946	123462043	+	Lars2	NM_153168
chr9	123927735	123927850	+	---
chr9	123928995	123929252	+	---
chr9	123936505	123936636	+	---
chrM	3902	4284	+	---
chrM	5483	5685	+	---
chrM	5741	6092	+	---
chrM	6120	6317	+	---
chrM	11017	11554	+	---
chrM	12041	12998	+	---
chrM	14183	14770	+	---
chrX	7650194	7650345	+	Syp	NM_009305
chrX	7727360	7727556	+	Wdr45	NM_172372
chrX	8023801	8023965	+	Glod5	NM_027227
chrX	11295381	11295522	+	Gm14483	NM_001111037
chrX	31160059	31160236	+	---
chrX	38180213	38180318	+	---
chrX	99535116	99535254	+	---
chrX	112370753	112371130	+	Apool	NM_026565
chrX	122831384	122831459	+	---
chrX	133273023	133273161	+	---
chrX	135054116	135054251	+	3632454L22Rik	NR_040282
chrX	139053160	139053310	+	---
chrX	140831911	140832044	+	---
chrX	143483000	143483175	+	---
chrX	169994518	169994640	+	---

## Sheet: 5hmC Peaks Intermediate
Chromosome	Start	End	Strand	Annotation	Accession
chr1	12644761	12644856	+	---
chr1	13427430	13427556	+	---
chr1	13914323	13914473	+	---
chr1	15850208	15850347	+	---
chr1	16608446	16608581	+	Ube2w	NM_025773
chr1	21147152	21147283	+	---
chr1	31133792	31133907	+	---
chr1	33657052	33657167	+	Prim2	NM_008922
chr1	34304179	34304387	+	Dst	NM_133833
chr1	35915713	35915849	+	---
chr1	36009081	36009324	+	---
chr1	36030873	36030993	+	---
chr1	36160921	36161061	+	Uggt1	NM_198899
chr1	36397989	36398095	+	---
chr1	37710117	37710334	+	2010300C02Rik	NM_028096
chr1	37728156	37728349	+	---
chr1	37744836	37744974	+	---
chr1	38221342	38221642	+	Aff3	NM_010678
chr1	38221882	38222014	+	Aff3	NM_010678
chr1	38242348	38242488	+	Aff3	NM_010678
chr1	38436575	38436735	+	Aff3	NM_010678
chr1	38626440	38626570	+	Aff3	NM_010678
chr1	38870722	38870849	+	Chst10	NM_145142
chr1	39318280	39318463	+	Npas2	NM_008719
chr1	39387667	39387793	+	Tbc1d8	NM_018775
chr1	39846327	39846450	+	1700066B17Rik	NR_040465
chr1	40094457	40094582	+	Il1r2	NM_010555
chr1	40233278	40233484	+	Il1r1	NM_008362
chr1	40439754	40439938	+	Il1rl1	NM_010743
chr1	43358381	43358519	+	---
chr1	43464325	43464494	+	Nck2	NM_010879
chr1	44553172	44553286	+	Gulp1	NM_028450
chr1	45033471	45033577	+	---
chr1	45033578	45033777	+	---
chr1	51584955	51585092	+	---
chr1	51746651	51746783	+	---
chr1	51890467	51890678	+	Myo1b	NM_001161817
chr1	51890860	51891181	+	Myo1b	NM_001161817
chr1	52278123	52278249	+	---
chr1	52597245	52597501	+	---
chr1	52597513	52597614	+	---
chr1	53782454	53782612	+	Stk17b	NM_133810
chr1	54715531	54715663	+	Ankrd44	NM_001081433
chr1	54815193	54815291	+	Ankrd44	NM_001081433
chr1	54851787	54851917	+	Ankrd44	NM_001081433
chr1	54887801	54887934	+	Ankrd44	NM_001081433
chr1	54907232	54907351	+	Ankrd44	NM_001081433
chr1	55057678	55057804	+	Coq10b	NM_026424
chr1	55865291	55865421	+	---
chr1	56455043	56455175	+	---
chr1	57120392	57120596	+	---
chr1	57189254	57189392	+	---
chr1	58292317	58292433	+	Aox3l1	NM_001008419
chr1	59439765	59440095	+	---
chr1	60669297	60669410	+	---
chr1	62206374	62206476	+	Pard3b	NM_001081050
chr1	62631998	62632131	+	Pard3b	NM_001081050
chr1	62853485	62853618	+	---
chr1	62861081	62861219	+	---
chr1	63518998	63519206	+	Adam23	NM_001177600
chr1	63768215	63768515	+	4933402D24Rik	NM_001256158
chr1	64232052	64232185	+	---
chr1	64409080	64409198	+	---
chr1	66148873	66149055	+	---
chr1	66227179	66227302	+	Mtap2	NM_001039934
chr1	69589833	69590010	+	Ikzf2	NM_011770
chr1	71737681	71737813	+	---
chr1	71801354	71801482	+	---
chr1	72187603	72187841	+	Mreg	NM_001005423
chr1	72202719	72202855	+	Mreg	NM_001005423
chr1	72429413	72429557	+	2017-03-04	NM_001045533
chr1	72600016	72600127	+	Smarcal1	NM_018817
chr1	72731415	72731537	+	---
chr1	72751395	72751816	+	---
chr1	72780711	72780837	+	---
chr1	72839805	72840114	+	Igfbp2	NM_008342
chr1	72885886	72886041	+	---
chr1	73252233	73252413	+	---
chr1	73363118	73363247	+	---
chr1	73389830	73390002	+	Pinc	NR_003202
chr1	73395502	73395632	+	Pinc	NR_003202
chr1	73514806	73514983	+	---
chr1	73516446	73516565	+	---
chr1	73561664	73561800	+	---
chr1	73758652	73758781	+	6030407O03Rik	NR_045311
chr1	73758791	73758909	+	6030407O03Rik	NR_045311
chr1	75001284	75001465	+	Nhej1	NM_029342
chr1	76890411	76890485	+	---
chr1	78171402	78171534	+	Pax3	NM_001159520
chr1	78588109	78588246	+	---
chr1	78821099	78821223	+	Kcne4	NM_021342
chr1	78821482	78821583	+	Kcne4	NM_021342
chr1	78852423	78852542	+	---
chr1	78864613	78864744	+	---
chr1	80221271	80221480	+	Fam124b	NM_173425
chr1	82634582	82634788	+	Col4a3	NM_007734
chr1	82809103	82809233	+	---
chr1	85110833	85110900	+	A530032D15Rik	NM_213615
chr1	86146378	86146638	+	---
chr1	86379246	86379439	+	---
chr1	86968396	86968537	+	Dis3l2	NM_153530
chr1	87176162	87176303	+	Prss56	NM_027084
chr1	87239173	87239295	+	Eif4e2	NM_023314
chr1	87554502	87554721	+	Ngef	NM_001111314
chr1	87575247	87575434	+	Neu2	NM_001160163
chr1	87793094	87793233	+	Atg16l1	NM_001205392
chr1	87813816	87813987	+	Sag	NM_009118
chr1	88239213	88239506	+	Heatr7b1	NM_001177364
chr1	88279201	88279352	+	Hjurp	NM_198652
chr1	88870084	88870223	+	---
chr1	88875436	88875584	+	---
chr1	89457130	89457252	+	Agap1	NM_178119
chr1	89491780	89491937	+	Agap1	NM_178119
chr1	89644356	89644570	+	Agap1	NM_178119
chr1	90018118	90018248	+	Asb18	NM_139152
chr1	90136525	90136648	+	Iqca	NM_029122
chr1	90232092	90232260	+	---
chr1	90471247	90471457	+	---
chr1	90660929	90661232	+	---
chr1	90804704	90804854	+	Col6a3	NM_001243008
chr1	90833270	90833581	+	Col6a3	NM_001243008
chr1	91858480	91858667	+	---
chr1	91955400	91955507	+	Hdac4	NM_207225
chr1	92405870	92405999	+	---
chr1	92651658	92651787	+	Otos	NM_153114
chr1	92815261	92815417	+	---
chr1	93227514	93227674	+	---
chr1	93618491	93618616	+	Farp2	NM_145519
chr1	93618628	93618782	+	Farp2	NM_145519
chr1	94029069	94029195	+	Neu4	NM_173772
chr1	97911271	97911417	+	Pam	NM_013626
chr1	105813469	105813661	+	Tnfrsf11a	NM_009399
chr1	106201654	106201817	+	Phlpp1	NM_133821
chr1	106565166	106565353	+	Bcl2	NM_009741
chr1	108712926	108713046	+	---
chr1	120229808	120230030	+	Steap3	NM_133186
chr1	120248177	120248313	+	Steap3	NM_133186
chr1	120655205	120655334	+	---
chr1	120980336	120980472	+	---
chr1	121243607	121243732	+	---
chr1	121377211	121377337	+	---
chr1	121399198	121399380	+	---
chr1	122357140	122357242	+	---
chr1	126442162	126442325	+	Nckap5	NM_172484
chr1	126830669	126830781	+	Nckap5	NM_001081756
chr1	126911878	126912017	+	---
chr1	126925593	126925740	+	---
chr1	127339557	127339671	+	Mgat5	NM_145128
chr1	127782615	127782753	+	Ccnt2	NM_028399
chr1	127862081	127862212	+	Rab3gap1	NM_178690
chr1	131200787	131200984	+	Rassf5	NM_018750
chr1	131242420	131242650	+	Rassf5	NM_018750
chr1	131737238	131737408	+	Slc26a9	NM_177243
chr1	132227265	132227464	+	Lemd1	NM_001033250
chr1	132288160	132288346	+	---
chr1	132327037	132327163	+	Nuak2	NM_001195025
chr1	132355222	132355441	+	Tmcc2	NM_178874
chr1	132581857	132582006	+	Nfasc	NM_001160316
chr1	133095475	133095586	+	Pik3c2b	NM_001099276
chr1	133171411	133171575	+	---
chr1	133210389	133210497	+	---
chr1	133804063	133804191	+	---
chr1	133895840	133896036	+	Optc	NM_001160421
chr1	133901244	133901416	+	Optc	NM_001160422
chr1	133965191	133965527	+	---
chr1	133965598	133965731	+	---
chr1	134072783	134073039	+	Btg2	NM_007570
chr1	134901597	134901694	+	Ppp1r12b	NM_001081307
chr1	135267634	135267766	+	Rnpep	NM_001159624
chr1	135324497	135324621	+	Lmod1	NM_053106
chr1	135548743	135549069	+	Nav1	NM_173437
chr1	135554717	135554853	+	Nav1	NM_173437
chr1	135554877	135555063	+	Nav1	NM_173437
chr1	135563802	135564131	+	Nav1	NM_173437
chr1	135779349	135779703	+	---
chr1	135792864	135793145	+	Tnni1	NM_021467
chr1	136294791	136294919	+	Camsap2	NM_001081360
chr1	136332060	136332295	+	Camsap2	NM_001081360
chr1	136462796	136462994	+	Kif14	NM_001081258
chr1	137168708	137168845	+	---
chr1	137576345	137576561	+	---
chr1	137577585	137577703	+	---
chr1	138622650	138622763	+	Nek7	NM_021605
chr1	138644755	138644863	+	Gm5833	NR_040304
chr1	138747735	138747867	+	---
chr1	143919106	143919238	+	---
chr1	144007440	144007565	+	Rgs2	NM_009061
chr1	151125217	151125344	+	---
chr1	151580781	151580943	+	Fam129a	NM_022018
chr1	151890374	151890609	+	1700025G04Rik	NM_197990
chr1	152011573	152011701	+	1700025G04Rik	NM_197990
chr1	153065858	153066082	+	Nmnat2	NM_175460
chr1	153501770	153501900	+	Npl	NM_028749
chr1	153679508	153679647	+	Rgs8	NM_026380
chr1	153729904	153730021	+	C230024C17	NR_046171
chr1	154115707	154115904	+	---
chr1	155229953	155230185	+	---
chr1	156070287	156070405	+	Tor1aip2	NM_172843
chr1	156344649	156344761	+	---
chr1	156758416	156758572	+	---
chr1	156763475	156763686	+	---
chr1	156782292	156782551	+	---
chr1	156854687	156854834	+	Angptl1	NM_028333
chr1	158726286	158726437	+	Pappa2	NM_001085376
chr1	159012587	159012722	+	---
chr1	159255004	159255137	+	Rfwd2	NM_011931
chr1	159819642	159819800	+	Tnr	NM_022312
chr1	160140988	160141109	+	Tnn	NM_177839
chr1	161968731	161968858	+	4930558K02Rik	NM_001204905
chr1	162084094	162084226	+	Dnm3	NM_172646
chr1	162109679	162109816	+	Dnm3	NM_172646
chr1	162300061	162300272	+	Dnm3	NM_172646
chr1	162882790	162882957	+	Fmo2	NM_018881
chr1	162892070	162892271	+	Fmo2	NM_018881
chr1	163198130	163198333	+	---
chr1	163560363	163560499	+	---
chr1	163591622	163591760	+	---
chr1	163601040	163601185	+	---
chr1	163658282	163658496	+	---
chr1	163821468	163821709	+	Kifap3	NM_010629
chr1	164508620	164508848	+	---
chr1	164862436	164862538	+	LOC433374	NR_040303
chr1	165084854	165085005	+	4930568G15Rik	NR_040480
chr1	165303058	165303216	+	Gpr161	NM_001081126
chr1	165836671	165836812	+	Cd247	NM_001113391
chr1	166124004	166124140	+	Dusp27	NM_001160049
chr1	168319116	168319290	+	Pbx1	NM_183355
chr1	169852514	169852668	+	---
chr1	169869022	169869139	+	---
chr1	169916721	169916860	+	---
chr1	170064327	170064523	+	Ddr2	NM_022563
chr1	170114112	170114250	+	---
chr1	170457868	170457981	+	Nos1ap	NM_027528
chr1	170701681	170701799	+	---
chr1	170701810	170701942	+	---
chr1	170773558	170773701	+	Atf6	NM_001081304
chr1	171261431	171261565	+	Adamts4	NM_172845
chr1	172524913	172525055	+	Ccdc19	NM_027972
chr1	174701883	174702021	+	Fmn2	NM_019445
chr1	177573113	177573247	+	---
chr1	178523309	178523438	+	Kif26b	NM_001161665
chr1	179141389	179141518	+	Smyd3	NM_027188
chr1	179295829	179295963	+	Smyd3	NM_027188
chr1	180463451	180463610	+	6330403A02Rik	NM_001081227
chr1	181448247	181448391	+	Cnih3	NM_001160212
chr1	181469444	181469579	+	---
chr1	181484645	181484778	+	---
chr1	181529245	181529446	+	---
chr1	181989323	181989446	+	Enah	NM_010135
chr1	182028262	182028462	+	---
chr1	182760298	182760409	+	Susd4	NM_144796
chr1	182919018	182919148	+	---
chr1	183056253	183056384	+	---
chr1	183189151	183189318	+	Disp1	NM_026866
chr1	184059756	184060014	+	Dusp10	NM_022019
chr1	184137521	184137656	+	---
chr1	184277744	184277903	+	---
chr1	184289734	184289887	+	---
chr1	184399434	184399652	+	---
chr1	184479291	184479480	+	---
chr1	184690211	184690333	+	---
chr1	185550924	185551081	+	Mir297c	NR_030555
chr1	185658732	185658865	+	Mir297c	NR_030555
chr1	186164272	186164396	+	---
chr1	186235022	186235153	+	---
chr1	186358070	186358269	+	---
chr1	186413321	186413533	+	---
chr1	186413614	186413786	+	---
chr1	186420294	186420507	+	---
chr1	186527640	186527902	+	---
chr1	186552274	186552429	+	---
chr1	187228530	187228684	+	Gpatch2	NM_026367
chr1	189619443	189619535	+	---
chr1	189623937	189623992	+	---
chr1	189627701	189627841	+	---
chr1	191080008	191080122	+	Nsl1	NM_198654
chr1	191294164	191294450	+	---
chr1	191438599	191438742	+	---
chr1	191527825	191527982	+	---
chr1	191808911	191809210	+	---
chr1	191872525	191872688	+	---
chr1	191974649	191974894	+	Rd3	NM_001177900
chr1	192090717	192090901	+	Traf5	NM_011633
chr1	192658861	192658999	+	Hhat	NM_144881
chr1	193126295	193126411	+	Diexf	NM_145415
chr1	193496853	193496981	+	---
chr1	194297704	194297826	+	---
chr1	195241510	195241643	+	---
chr1	195241693	195241801	+	---
chr10	4618835	4618946	+	Esr1	NM_007956
chr10	4943244	4943447	+	Esr1	NM_007956
chr10	7060381	7060540	+	---
chr10	7126667	7126822	+	Cnksr3	NM_172546
chr10	7182674	7182846	+	Cnksr3	NM_172546
chr10	7183177	7183345	+	Cnksr3	NM_172546
chr10	7993409	7993594	+	---
chr10	8433449	8433569	+	Ust	NM_177387
chr10	8505608	8505725	+	Ust	NM_177387
chr10	9908155	9908373	+	Stxbp5	NM_001081344
chr10	10110124	10110259	+	---
chr10	11344651	11344804	+	Epm2a	NM_010146
chr10	12739402	12739517	+	Utrn	NM_011682
chr10	13170760	13170985	+	Fam164b	NM_029172
chr10	13570786	13570967	+	---
chr10	13597082	13597238	+	---
chr10	13699656	13699787	+	Aig1	NM_025446
chr10	14085028	14085160	+	Hivep2	NM_010437
chr10	14332406	14332539	+	---
chr10	14332626	14332759	+	---
chr10	14418541	14418654	+	Gpr126	NM_001002268
chr10	14418805	14418962	+	Gpr126	NM_001002268
chr10	14465250	14465385	+	Gpr126	NM_001002268
chr10	16879727	16879861	+	---
chr10	16994632	16994767	+	Gm20125	NR_038020
chr10	17860793	17860941	+	---
chr10	17930672	17930838	+	Heca	NM_001033432
chr10	18480676	18480782	+	Nhsl1	NM_001163592
chr10	18974452	18974557	+	---
chr10	19168533	19168672	+	Gm20139	NR_038022
chr10	20119667	20119851	+	Map3k5	NM_008580
chr10	20455247	20455382	+	Pde7b	NM_013875
chr10	21305343	21305478	+	Hbs1l	NM_001145209
chr10	21492364	21492571	+	---
chr10	21670384	21670567	+	---
chr10	21853670	21853826	+	---
chr10	21964396	21964525	+	Sgk1	NM_001161845
chr10	23252295	23252445	+	Eya4	NM_010167
chr10	23332911	23333068	+	Eya4	NM_010167
chr10	23488993	23489130	+	---
chr10	23532993	23533120	+	---
chr10	23711560	23711732	+	---
chr10	23753814	23753981	+	---
chr10	24379484	24379629	+	---
chr10	24758386	24758526	+	---
chr10	24823711	24823823	+	Enpp3	NM_134005
chr10	25000250	25000503	+	---
chr10	25039003	25039142	+	---
chr10	25377343	25377481	+	Epb4.1l2	NM_001199265
chr10	25633384	25633507	+	---
chr10	25653156	25653286	+	---
chr10	26556338	26556473	+	---
chr10	26567385	26567580	+	---
chr10	26836378	26836514	+	Arhgap18	NM_176837
chr10	28076705	28076844	+	Ptprk	NM_008983
chr10	28415024	28415177	+	Ptprk	NM_008983
chr10	29967311	29967541	+	---
chr10	34186656	34186811	+	Dse	NM_172508
chr10	34199721	34199860	+	Dse	NM_172508
chr10	37263733	37263809	+	---
chr10	37811926	37812061	+	---
chr10	39435852	39436190	+	Fyn	NM_008054
chr10	39625786	39625959	+	Traf3ip2	NM_134000
chr10	39665309	39665448	+	E130307A14Rik	NR_038037
chr10	40688452	40688599	+	9030224M15Rik	NM_177793
chr10	41553327	41553495	+	Ccdc162	NM_001177571
chr10	41572370	41572543	+	5730435O14Rik	NR_045341
chr10	41709548	41709788	+	---
chr10	41749111	41749172	+	Cep57l1	NM_029132
chr10	41759125	41759353	+	Cep57l1	NM_029132
chr10	41832306	41832491	+	Sesn1	NM_001162908
chr10	41991387	41991571	+	Armc2	NM_001034858
chr10	41991648	41991928	+	Armc2	NM_001034858
chr10	42171047	42171177	+	---
chr10	42171189	42171315	+	---
chr10	42251236	42251491	+	Foxo3	NM_019740
chr10	42408321	42408444	+	Lace1	NM_145743
chr10	42456108	42456311	+	Lace1	NM_145743
chr10	42457897	42458027	+	Lace1	NM_145743
chr10	42492447	42492643	+	---
chr10	42557780	42557973	+	---
chr10	43279671	43279862	+	Pdss2	NM_027772
chr10	43285603	43285826	+	Pdss2	NM_027772
chr10	43602091	43602276	+	F830002L21Rik	NR_033558
chr10	43634838	43634994	+	---
chr10	43943715	43943847	+	Rtn4ip1	NM_130892
chr10	44474406	44474540	+	---
chr10	45800657	45800901	+	D030045P18Rik	NR_040624
chr10	45807206	45807342	+	D030045P18Rik	NR_040624
chr10	49364099	49364161	+	Grik2	NM_001111268
chr10	54000493	54000629	+	Man1a	NM_008548
chr10	54063916	54064042	+	Man1a	NM_008548
chr10	56502030	56502165	+	---
chr10	56644010	56644164	+	---
chr10	57193526	57193647	+	---
chr10	58601020	58601208	+	Edar	NM_010100
chr10	58639353	58639546	+	Edar	NM_010100
chr10	58651402	58651540	+	Edar	NM_010100
chr10	58652345	58652490	+	Edar	NM_010100
chr10	58663304	58663820	+	Edar	NM_010100
chr10	58837749	58837926	+	Sh3rf3	NM_172788
chr10	58854971	58855109	+	Sh3rf3	NM_172788
chr10	59322335	59322451	+	P4ha1	NM_011030
chr10	59425476	59425602	+	Oit3	NM_010959
chr10	59600517	59600690	+	Ccdc109a	NM_001033259
chr10	59862124	59862181	+	Micu1	NM_144822
chr10	60143029	60143168	+	---
chr10	60445825	60445884	+	Cdh23	NM_023370
chr10	60957994	60958114	+	---
chr10	61317828	61317959	+	X99384	NM_013753
chr10	61536231	61536426	+	Lrrc20	NM_153542
chr10	61784100	61784230	+	H2afy2	NM_207000
chr10	62294142	62294264	+	Hk1	NM_001146100
chr10	62401435	62401618	+	Hkdc1	NM_145419
chr10	62833266	62833552	+	Tet1	NM_001253857
chr10	62851523	62851695	+	Tet1	NM_001253857
chr10	63128089	63128394	+	Mypn	NM_182992
chr10	66812940	66813083	+	---
chr10	66844039	66844145	+	---
chr10	66878989	66879102	+	---
chr10	67100965	67101191	+	Reep3	NM_178606
chr10	67318201	67318337	+	---
chr10	67360606	67360720	+	---
chr10	67474295	67474427	+	---
chr10	67634816	67634946	+	---
chr10	67836373	67836503	+	---
chr10	67836515	67836805	+	---
chr10	68220869	68221001	+	Arid5b	NM_023598
chr10	68222018	68222188	+	Arid5b	NM_023598
chr10	69219034	69219314	+	Rhobtb1	NM_001252637
chr10	69871051	69871316	+	Ank3	NM_146005
chr10	69998056	69998158	+	Ank3	NM_009670
chr10	70057382	70057560	+	---
chr10	70195210	70195326	+	---
chr10	70402477	70402617	+	---
chr10	70427732	70427884	+	---
chr10	70427940	70428052	+	---
chr10	70517080	70517224	+	Fam13c	NM_001143776
chr10	70530425	70530623	+	Fam13c	NM_001143776
chr10	70695981	70696061	+	---
chr10	70961833	70962010	+	Bicc1	NM_031397
chr10	75129430	75129567	+	Bcr	NM_001081412
chr10	75465851	75465996	+	---
chr10	75477329	75477465	+	---
chr10	75676255	75676459	+	Cabin1	NM_172549
chr10	76293815	76293952	+	Dip2a	NM_001081419
chr10	76632709	76632858	+	---
chr10	76681867	76681999	+	---
chr10	76731743	76731983	+	Col6a1	NM_009933
chr10	77151044	77151288	+	Col18a1	NM_009929
chr10	77227275	77227420	+	---
chr10	77324410	77324540	+	Adarb1	NM_130895
chr10	77336878	77337043	+	Adarb1	NM_130895
chr10	77443026	77443208	+	---
chr10	78137240	78137425	+	---
chr10	78348342	78348471	+	Agpat3	NM_053014
chr10	79623635	79623797	+	Shc2	NM_001024539
chr10	79932954	79933129	+	Arid3a	NM_007880
chr10	81431663	81431791	+	Nfic	NM_026756
chr10	83023234	83023460	+	Chst11	NM_021439
chr10	83056924	83057029	+	Chst11	NM_021439
chr10	83164000	83164175	+	Chst11	NM_021439
chr10	83181833	83181985	+	Chst11	NM_021439
chr10	83896124	83896288	+	---
chr10	84036377	84036544	+	---
chr10	84067466	84067604	+	---
chr10	84172814	84172995	+	---
chr10	84436053	84436262	+	Nuak1	NM_001004363
chr10	84713204	84713561	+	Polr3b	NM_027423
chr10	84919806	84919894	+	Ric8b	NM_001013441
chr10	86067929	86068316	+	Syn3	NM_013722
chr10	86212232	86212391	+	Syn3	NM_013722
chr10	86826036	86826180	+	Nt5dc3	NM_175331
chr10	86947693	86947841	+	Stab2	NM_138673
chr10	87727174	87727299	+	---
chr10	87727541	87727665	+	---
chr10	88000631	88000763	+	---
chr10	88221800	88222053	+	Ccdc53	NM_027487
chr10	88302088	88302493	+	---
chr10	88405855	88405969	+	Gnptab	NM_001004164
chr10	91094401	91094537	+	Ikbip	NM_026166
chr10	91300043	91300157	+	---
chr10	92821820	92821927	+	Gm872	NR_040653
chr10	93166513	93166729	+	Cdk17	NM_146239
chr10	93191325	93191461	+	Cdk17	NM_146239
chr10	93209618	93209731	+	Cdk17	NM_146239
chr10	93287050	93287203	+	Elk3	NM_013508
chr10	93394592	93394728	+	---
chr10	93771994	93772184	+	---
chr10	93776840	93777034	+	---
chr10	93899449	93899629	+	---
chr10	93945938	93946086	+	---
chr10	94038267	94038405	+	Fgd6	NM_053072
chr10	94237746	94237878	+	---
chr10	95013951	95014110	+	---
chr10	95280580	95280692	+	Cradd	NM_009950
chr10	95559235	95559436	+	Nudt4	NM_027722
chr10	95567642	95567795	+	Nudt4	NM_027722
chr10	95628400	95628607	+	---
chr10	95773941	95774124	+	---
chr10	95857508	95857778	+	---
chr10	96076092	96076225	+	---
chr10	96138817	96138957	+	---
chr10	96504598	96504716	+	---
chr10	96632570	96632740	+	---
chr10	96687072	96687206	+	---
chr10	96744292	96744490	+	---
chr10	96744647	96744785	+	---
chr10	97246156	97246353	+	---
chr10	98557892	98558055	+	---
chr10	99131041	99131265	+	Poc1b	NM_027740
chr10	99379293	99379421	+	---
chr10	107410142	107410246	+	Lin7a	NM_001039354
chr10	108466815	108466926	+	---
chr10	108581738	108581842	+	Syt1	NM_001252341
chr10	110952979	110953111	+	Zdhhc17	NM_172554
chr10	111827366	111827523	+	---
chr10	115333235	115333405	+	---
chr10	115738248	115738402	+	---
chr10	115764196	115764317	+	---
chr10	116425033	116425255	+	Kcnmb4	NM_021452
chr10	116487143	116487374	+	Cnot2	NM_028082
chr10	116568681	116568807	+	Cnot2	NM_001037848
chr10	116713780	116713957	+	---
chr10	116999072	116999335	+	Best3	NM_001007583
chr10	117092476	117092713	+	Frs2	NM_177798
chr10	117658735	117658872	+	Cpm	NM_027468
chr10	117677657	117677819	+	Cpm	NM_027468
chr10	118466601	118466732	+	---
chr10	118564058	118564274	+	---
chr10	118899153	118899316	+	---
chr10	118947430	118947609	+	---
chr10	118990541	118990683	+	---
chr10	120564055	120564194	+	---
chr10	120636664	120636879	+	---
chr10	121098267	121098395	+	Wif1	NM_011915
chr10	121205647	121205776	+	---
chr10	121427929	121428183	+	Rassf3	NM_138956
chr10	121428202	121428491	+	Rassf3	NM_138956
chr10	121763220	121763289	+	---
chr10	125786926	125787050	+	---
chr10	128253926	128254091	+	Apon	NM_133996
chr10	128778997	128779139	+	---
chr11	3100431	3100574	+	---
chr11	3101240	3101350	+	---
chr11	3102014	3102174	+	---
chr11	3103931	3104112	+	---
chr11	3145958	3146345	+	Sfi1	NM_030207
chr11	3147486	3147850	+	Sfi1	NM_030207
chr11	3151219	3151638	+	Sfi1	NM_030207
chr11	3157818	3158406	+	Sfi1	NM_030207
chr11	3305767	3306188	+	Patz1	NM_001253691
chr11	3647485	3647557	+	Tug1	NR_002322
chr11	4276390	4276584	+	---
chr11	4309914	4310005	+	---
chr11	4744909	4745039	+	Cabp7	NM_138948
chr11	4809420	4809556	+	Nf2	NM_001252253
chr11	5357490	5357677	+	Znrf3	NM_001080924
chr11	5421961	5422096	+	Znrf3	NM_001080924
chr11	7451955	7452089	+	---
chr11	8464105	8464281	+	Tns3	NM_001083587
chr11	11824490	11824751	+	Ddc	NM_016672
chr11	11825512	11825663	+	Ddc	NM_016672
chr11	11953695	11953801	+	Grb10	NM_001177629
chr11	16985783	16986006	+	Plek	NM_019549
chr11	17399138	17399301	+	---
chr11	18115880	18116028	+	---
chr11	18123023	18123154	+	---
chr11	18123308	18123441	+	---
chr11	18953575	18953721	+	Meis1	NM_010789
chr11	19982281	19982564	+	Spred2	NM_033523
chr11	20672560	20672705	+	---
chr11	22711579	22711700	+	---
chr11	22741599	22741704	+	---
chr11	22973168	22973223	+	Zrsr1	NM_011663
chr11	25100089	25100208	+	---
chr11	30220961	30221114	+	Spnb2	NM_175836
chr11	31551570	31551662	+	---
chr11	32292575	32292690	+	Hba-a1	NM_008218
chr11	32371012	32371167	+	Sh3pxd2b	NM_177364
chr11	32384304	32384610	+	Sh3pxd2b	NM_177364
chr11	32587435	32587601	+	Stk10	NM_009288
chr11	32909177	32909284	+	---
chr11	35297541	35297761	+	Slit3	NM_011412
chr11	35308194	35308418	+	Slit3	NM_011412
chr11	35466726	35466932	+	Slit3	NM_011412
chr11	35755774	35755877	+	---
chr11	35892993	35893174	+	Wwc1	NM_170779
chr11	35900155	35900288	+	Wwc1	NM_170779
chr11	43062404	43062569	+	---
chr11	43847783	43847957	+	---
chr11	43851283	43851533	+	---
chr11	43992028	43992224	+	---
chr11	44814871	44815009	+	Ebf1	NM_007897
chr11	45104053	45104185	+	Gm12159	NR_045100
chr11	45274629	45274761	+	---
chr11	45312016	45312138	+	---
chr11	45831402	45831535	+	F630206G17Rik	NR_045876
chr11	49088431	49088578	+	Ifi47	NM_008330
chr11	50672746	50672911	+	Adamts2	NM_175643
chr11	50705846	50705972	+	Adamts2	NM_175643
chr11	50734155	50734367	+	Adamts2	NM_175643
chr11	51518816	51518942	+	Col23a1	NM_153393
chr11	52086382	52086511	+	Cdkl3	NM_001166654
chr11	53803170	53803348	+	Gm12216	NR_033332
chr11	53821333	53821588	+	Gm12216	NR_033332
chr11	53843242	53843368	+	Gm12216	NR_033332
chr11	54140526	54140666	+	---
chr11	54885243	54885388	+	---
chr11	55468029	55468201	+	G3bp1	NM_013716
chr11	56871466	56871588	+	---
chr11	57278224	57278384	+	Gria1	NM_001252403
chr11	57551154	57551297	+	---
chr11	58033774	58033891	+	Larp1	NM_028451
chr11	58116614	58116759	+	Cnot8	NM_026949
chr11	58300686	58300794	+	Zfp692	NM_182996
chr11	59432282	59432403	+	Snap47	NM_144521
chr11	60182162	60182424	+	Rai1	NM_001037764
chr11	61122838	61122967	+	---
chr11	61352130	61352266	+	Slc47a1	NM_026183
chr11	61448861	61449006	+	Rnf112	NM_009548
chr11	61590468	61590592	+	---
chr11	61647742	61647918	+	Grap	NM_027817
chr11	62073850	62074022	+	Specc1	NM_001029936
chr11	62145691	62145816	+	Specc1	NM_001029936
chr11	62479104	62479234	+	Pigl	NM_001039536
chr11	62998044	62998199	+	---
chr11	63021666	63021808	+	---
chr11	63135238	63135374	+	Pmp22	NM_008885
chr11	63167738	63167955	+	---
chr11	63181886	63182018	+	---
chr11	64589156	64589292	+	---
chr11	65460277	65460435	+	---
chr11	67390585	67390713	+	---
chr11	67390865	67390992	+	---
chr11	67438914	67439055	+	---
chr11	67482289	67482458	+	---
chr11	67634196	67634342	+	Gas7	NM_001109657
chr11	68049433	68049566	+	Stx8	NM_018768
chr11	68058317	68058442	+	Stx8	NM_018768
chr11	68086506	68086630	+	Stx8	NM_018768
chr11	68091828	68091998	+	Stx8	NM_018768
chr11	68387199	68387335	+	Ntn1	NM_008744
chr11	68387415	68387553	+	Ntn1	NM_008744
chr11	68706647	68706773	+	Myh10	NM_175260
chr11	69078911	69079061	+	---
chr11	69234627	69234764	+	Gucy2e	NM_008192
chr11	69252188	69252513	+	---
chr11	70139871	70140016	+	---
chr11	70931614	70931750	+	Rabep1	NM_019400
chr11	72421691	72421835	+	---
chr11	72423764	72423938	+	---
chr11	75047209	75047483	+	Smg6	NM_001002764
chr11	75147280	75147490	+	Smg6	NM_001002764
chr11	75246681	75246814	+	Rtn4rl1	NM_177708
chr11	75904933	75905070	+	Rph3al	NM_029548
chr11	75935926	75936053	+	---
chr11	76075202	76075338	+	Vps53	NM_026664
chr11	76290468	76290676	+	Nxn	NM_008750
chr11	76343004	76343181	+	Nxn	NM_008750
chr11	76449870	76450043	+	Abr	NM_198018
chr11	76450128	76450292	+	Abr	NM_198018
chr11	78397611	78397741	+	Gm11194	NR_003282
chr11	78505500	78505627	+	Sebox	NM_008759
chr11	78920466	78920692	+	Nos2	NM_010927
chr11	78984845	78985021	+	Lgals9	NM_010708
chr11	79056816	79057116	+	Ksr1	NM_013571
chr11	79120911	79121163	+	Ksr1	NM_013571
chr11	79366443	79366614	+	Nf1	NM_010897
chr11	79422518	79422677	+	Nf1	NM_010897
chr11	79422689	79422837	+	Nf1	NM_010897
chr11	79903280	79903439	+	---
chr11	79908894	79909044	+	---
chr11	85431156	85431299	+	Bcas3	NM_138681
chr11	85775540	85775732	+	9530048J24Rik	NR_046194
chr11	85812593	85812735	+	Bcas3	NM_138681
chr11	85955105	85955407	+	---
chr11	86369711	86369925	+	---
chr11	86517340	86517525	+	Rps6kb1	NM_028259
chr11	86894387	86894631	+	---
chr11	86949914	86950184	+	Ypel2	NM_001005341
chr11	86954935	86955272	+	Ypel2	NM_001005341
chr11	87214368	87214502	+	Trim37	NM_197987
chr11	87609384	87609544	+	Mtmr4	NM_133215
chr11	88071032	88071185	+	Vezf1	NM_016686
chr11	88112024	88112158	+	Cuedc1	NM_198013
chr11	88118929	88119163	+	Cuedc1	NM_198013
chr11	88155609	88155958	+	Cuedc1	NM_198013
chr11	88329858	88330066	+	---
chr11	88548938	88549183	+	Msi2	NM_054043
chr11	88572867	88573003	+	Msi2	NM_054043
chr11	88612343	88612472	+	Msi2	NM_054043
chr11	88841493	88841610	+	Akap1	NM_009648
chr11	89002933	89003061	+	Trim25	NM_009546
chr11	89071605	89071855	+	Gm525	NM_001033266
chr11	89781982	89782149	+	---
chr11	90577367	90577505	+	Stxbp4	NM_011505
chr11	94142035	94142156	+	---
chr11	94469474	94469729	+	Cacna1g	NM_001177890
chr11	94597314	94597460	+	Acsf2	NM_153807
chr11	95126643	95126804	+	Dlx3	NM_010055
chr11	96131002	96131114	+	Ttll6	NM_172799
chr11	96405159	96405338	+	---
chr11	96788742	96788873	+	Cbx1	NM_007622
chr11	97006537	97006673	+	Sp6	NM_031183
chr11	97302527	97302712	+	---
chr11	97370791	97370933	+	Socs7	NM_138657
chr11	97737785	97738135	+	Pip4k2b	NM_054051
chr11	97883540	97883678	+	Fbxo47	NM_001081435
chr11	97980625	97980982	+	Plxdc1	NM_001163608
chr11	98091618	98091806	+	Fbxl20	NM_028149
chr11	99099482	99099853	+	---
chr11	99139074	99139369	+	---
chr11	99471976	99472216	+	---
chr11	99580780	99580999	+	Krtap1-5	NM_027157
chr11	99607207	99607335	+	Gm11938	NM_001127354
chr11	100007363	100007523	+	---
chr11	100067814	100067962	+	---
chr11	100155870	100156036	+	---
chr11	101168568	101168791	+	Plekhh3	NM_146030
chr11	101330173	101330323	+	Aoc3	NM_009675
chr11	101469303	101469447	+	Rnd2	NM_009708
chr11	101791389	101791527	+	Etv4	NM_008815
chr11	101823471	101823616	+	---
chr11	101839399	101839647	+	---
chr11	101849218	101849358	+	---
chr11	101998275	101998410	+	Mpp3	NM_007863
chr11	102433262	102433398	+	Grn	NM_008175
chr11	103050159	103050487	+	Nmt1	NM_008707
chr11	103292194	103292454	+	---
chr11	103308178	103308326	+	---
chr11	104237244	104237461	+	Mapt	NM_010838
chr11	104317060	104317253	+	Mapt	NM_010838
chr11	104593630	104593756	+	---
chr11	104662871	104663028	+	Itgb3	NM_016780
chr11	105319994	105320087	+	Mrc2	NM_008626
chr11	105934883	105935084	+	Cyb561	NM_007805
chr11	106598368	106598582	+	Tex2	NM_198292
chr11	106733660	106733792	+	---
chr11	107126312	107126417	+	Bptf	NM_176850
chr11	107674657	107674818	+	Helz	NM_198298
chr11	107875957	107876065	+	Cacng5	NM_080644
chr11	108158342	108158471	+	Prkca	NM_011101
chr11	108180481	108180745	+	Prkca	NM_011101
chr11	108271526	108271704	+	Prkca	NM_011101
chr11	108306685	108306796	+	Prkca	NM_011101
chr11	108341716	108341824	+	Prkca	NM_011101
chr11	108359637	108359810	+	---
chr11	108366951	108367139	+	---
chr11	108427570	108427704	+	Ccdc46	NM_029606
chr11	109011716	109012102	+	---
chr11	109329516	109329731	+	---
chr11	109530491	109530624	+	Arsg	NM_028710
chr11	109673903	109674036	+	Fam20a	NM_153782
chr11	109715186	109715485	+	Fam20a	NM_153782
chr11	109715553	109715982	+	Fam20a	NM_153782
chr11	110380106	110380327	+	---
chr11	110509900	110509965	+	Map2k6	NM_011943
chr11	111329313	111329503	+	---
chr11	111666331	111666538	+	---
chr11	111838885	111839026	+	---
chr11	111880206	111880352	+	---
chr11	111987710	111987818	+	---
chr11	112023498	112023671	+	---
chr11	112107094	112107235	+	---
chr11	112121833	112121952	+	---
chr11	112232501	112232643	+	---
chr11	112239018	112239194	+	---
chr11	112239199	112239619	+	---
chr11	112252969	112253098	+	---
chr11	112286275	112286411	+	---
chr11	112458567	112458810	+	---
chr11	112462703	112462901	+	---
chr11	112473748	112473970	+	---
chr11	112545978	112546356	+	---
chr11	112773380	112773572	+	---
chr11	112834241	112834413	+	---
chr11	112938048	112938367	+	---
chr11	113546294	113546688	+	Slc39a11	NM_027216
chr11	113727240	113727457	+	Cdc42ep4	NM_020006
chr11	113732242	113732700	+	Cdc42ep4	NM_020006
chr11	114674278	114674484	+	Mir466n	NR_037269
chr11	114830127	114830312	+	---
chr11	114830491	114830683	+	---
chr11	115176829	115177094	+	Slc9a3r1	NM_012030
chr11	115177114	115177314	+	Slc9a3r1	NM_012030
chr11	115290108	115290255	+	Fads6	NM_178035
chr11	115777512	115777841	+	2310067B10Rik	NM_028014
chr11	115779414	115779688	+	2310067B10Rik	NM_028014
chr11	116095846	116095943	+	---
chr11	116377651	116377786	+	Rnf157	NM_027258
chr11	116572155	116572465	+	Ube2o	NM_173755
chr11	116721838	116721964	+	---
chr11	116754141	116754383	+	BC018473	NR_003364
chr11	116800850	116801138	+	---
chr11	117101522	117101665	+	---
chr11	117240263	117240635	+	2017-09-09	NM_001113486
chr11	117301601	117301860	+	2017-09-09	NM_001113487
chr11	117349442	117349770	+	2017-09-09	NM_001113488
chr11	117418949	117419143	+	---
chr11	117619638	117619838	+	---
chr11	117914361	117914549	+	---
chr11	117974330	117974496	+	Socs3	NM_007707
chr11	117994139	117994406	+	Pgs1	NM_133757
chr11	118004593	118004725	+	Pgs1	NM_133757
chr11	118075163	118075300	+	Dnahc17	NM_001167746
chr11	118232662	118232843	+	Cyth1	NM_001112699
chr11	118372859	118372982	+	---
chr11	119036939	119037081	+	Cbx8	NM_013926
chr11	119165410	119165638	+	Tbc1d16	NM_172443
chr11	119227681	119227819	+	Tbc1d16	NM_172443
chr11	119563079	119563208	+	Gm11762	NR_045099
chr11	119792881	119793219	+	Rptor	NM_028898
chr11	119798910	119799200	+	Rptor	NM_028898
chr11	119912085	119912291	+	Chmp6	NM_001085498
chr11	120209298	120209502	+	---
chr11	120251555	120251812	+	Bahcc1	NM_198423
chr11	120259858	120260211	+	Bahcc1	NM_198423
chr11	120269597	120269870	+	Bahcc1	NM_198423
chr11	120352744	120352879	+	0610009L18Rik	NR_038126
chr11	120368762	120368880	+	Fscn2	NM_172802
chr11	120539529	120539713	+	Gcgr	NM_008101
chr11	120773951	120774107	+	---
chr11	120800840	120800968	+	Dus1l	NM_026824
chr11	120858203	120858416	+	Ccdc57	NM_027745
chr11	120980884	120981159	+	Csnk1d	NM_139059
chr11	121042565	121042684	+	Cd7	NM_009854
chr11	121053677	121053828	+	Sectm1b	NM_026907
chr12	3109812	3109916	+	---
chr12	3109996	3110157	+	---
chr12	3186833	3186975	+	---
chr12	3202129	3202268	+	---
chr12	8496118	8496236	+	Rhob	NM_007483
chr12	8496559	8496698	+	Rhob	NM_007483
chr12	8805551	8805751	+	---
chr12	8961620	8961751	+	Matn3	NM_010770
chr12	9159043	9159175	+	---
chr12	10665997	10666112	+	---
chr12	11391762	11391893	+	Vsnl1	NM_012038
chr12	12540876	12541006	+	---
chr12	16424344	16424595	+	---
chr12	17002264	17002436	+	Pqlc3	NM_001161111
chr12	17239365	17239514	+	---
chr12	25376304	25376426	+	---
chr12	25428084	25428204	+	---
chr12	26387800	26387991	+	Rnf144a	NM_001081977
chr12	26412874	26413013	+	Rnf144a	NM_001081977
chr12	28366111	28366242	+	---
chr12	32238708	32238833	+	---
chr12	33128783	33128934	+	F730043M19Rik	NR_015602
chr12	33210599	33210788	+	Atxn7l1	NM_028139
chr12	33962424	33962564	+	---
chr12	35479124	35479249	+	---
chr12	35746588	35746711	+	---
chr12	36136115	36136173	+	Bzw2	NM_025840
chr12	51699039	51699155	+	Ap4s1	NM_021710
chr12	55462031	55462146	+	Mir1198	NR_035430
chr12	57508939	57509113	+	---
chr12	67059175	67059307	+	Mdga2	NM_001193266
chr12	67059315	67059640	+	Mdga2	NM_001193266
chr12	69434402	69434521	+	---
chr12	70512116	70512252	+	Mir4660	NR_037248
chr12	70598186	70598586	+	Mir4660	NR_037248
chr12	70749757	70749899	+	---
chr12	71574046	71574170	+	---
chr12	71822098	71822303	+	---
chr12	71899303	71899440	+	Daam1	NM_026102
chr12	72983556	72983779	+	---
chr12	73367553	73367683	+	D830013O20Rik	NR_046013
chr12	73525671	73525796	+	---
chr12	74701356	74701411	+	---
chr12	74803880	74804034	+	---
chr12	74804152	74804508	+	---
chr12	75466380	75466519	+	Ppp2r5e	NM_012024
chr12	76955112	76955240	+	Max	NM_008558
chr12	77106238	77106373	+	---
chr12	77972379	77972505	+	---
chr12	79648176	79648326	+	Rad51l1	NM_009014
chr12	79663229	79663376	+	Rad51l1	NM_009014
chr12	80533146	80533273	+	Galntl1	NM_001081421
chr12	81918797	81918927	+	Pcnx	NM_018814
chr12	82072914	82073043	+	---
chr12	82408772	82408896	+	Sipa1l1	NM_172579
chr12	85629728	85629858	+	Jdp2	NM_001205053
chr12	85884052	85884177	+	Ttll5	NM_001081423
chr12	86872685	86872834	+	---
chr12	86918643	86918802	+	---
chr12	87093483	87093600	+	---
chr12	87186855	87186944	+	Tmed8	NM_001033475
chr12	88005256	88005310	+	---
chr12	91672779	91672884	+	Ston2	NM_175367
chr12	99529837	99530051	+	---
chr12	99674752	99674807	+	---
chr12	100176545	100176679	+	---
chr12	102666556	102666671	+	Itpk1	NM_172584
chr12	103656976	103657108	+	Serpina6	NM_007618
chr12	104067581	104067725	+	---
chr12	104859234	104859368	+	Clmn	NM_053155
chr12	104958419	104958565	+	4831426I19Rik	NM_001042699
chr12	105016794	105017158	+	4831426I19Rik	NM_172500
chr12	108404279	108404392	+	Eml1	NM_001043336
chr12	108904458	108904597	+	Wdr25	NM_177602
chr12	110146033	110146172	+	---
chr12	110214665	110214804	+	---
chr12	110214918	110215139	+	---
chr12	110372273	110372424	+	---
chr12	110389707	110389842	+	---
chr12	112881600	112881737	+	---
chr12	117503337	117503453	+	---
chr13	6751756	6751919	+	---
chr13	9882801	9882939	+	Chrm3	NM_033269
chr13	9905927	9906033	+	Chrm3	NM_033269
chr13	10653796	10653931	+	---
chr13	13574616	13574759	+	---
chr13	13597985	13598102	+	Lyst	NM_010748
chr13	14110687	14110817	+	Arid4b	NM_198122
chr13	15940722	15940950	+	---
chr13	20115525	20115747	+	Elmo1	NM_080288
chr13	20211965	20212118	+	Elmo1	NM_080288
chr13	21934447	21934586	+	---
chr13	23769046	23769152	+	Hist1h3a	NM_013550
chr13	23836702	23836841	+	Slc17a3	NM_134069
chr13	23972353	23972496	+	Scgn	NM_145399
chr13	24342079	24342213	+	Cmah	NM_001111110
chr13	26080360	26080469	+	---
chr13	26714164	26714290	+	---
chr13	26714315	26714440	+	---
chr13	27772048	27772178	+	Prl7c1	NM_026206
chr13	28688751	28688893	+	2610307P16Rik	NR_045053
chr13	28691102	28691244	+	2610307P16Rik	NR_045053
chr13	28779847	28779978	+	2610307P16Rik	NR_045053
chr13	28787115	28787248	+	2610307P16Rik	NR_045053
chr13	29148655	29148775	+	---
chr13	29148776	29148911	+	---
chr13	29186777	29186965	+	---
chr13	29492596	29492873	+	Cdkal1	NM_144536
chr13	29761288	29761434	+	Cdkal1	NM_144536
chr13	30085133	30085271	+	---
chr13	30228858	30228992	+	Mboat1	NM_153546
chr13	30235366	30235503	+	Mboat1	NM_153546
chr13	30396943	30397073	+	---
chr13	30525176	30525389	+	---
chr13	31327468	31327645	+	---
chr13	31378180	31378315	+	---
chr13	31564408	31564567	+	1700018A04Rik	NR_029439
chr13	31641910	31642133	+	---
chr13	31648907	31649043	+	---
chr13	31710687	31710905	+	---
chr13	31747581	31747786	+	---
chr13	31764843	31765064	+	---
chr13	31917470	31917650	+	Gmds	NM_146041
chr13	32080626	32080922	+	Gmds	NM_146041
chr13	32480320	32480452	+	---
chr13	32706695	32706853	+	Mylk4	NM_001166030
chr13	32963797	32963956	+	Serpinb6b	NM_011454
chr13	34050322	34050542	+	Bphl	NM_026512
chr13	34370653	34370773	+	---
chr13	34412971	34413104	+	---
chr13	34676251	34676381	+	---
chr13	34676485	34676653	+	---
chr13	34766712	34766835	+	---
chr13	35537528	35537652	+	---
chr13	35686295	35686426	+	Cdyl	NM_009881
chr13	35884902	35885014	+	---
chr13	36085943	36086046	+	Lyrm4	NM_201358
chr13	36131801	36132005	+	Fars2	NM_024274
chr13	36497431	36497614	+	Fars2	NM_024274
chr13	36528722	36528834	+	Fars2	NM_024274
chr13	36547788	36547931	+	---
chr13	37104087	37104222	+	---
chr13	37560508	37560688	+	---
chr13	37801342	37801475	+	---
chr13	37942356	37942622	+	Rreb1	NM_001177869
chr13	38348383	38348597	+	Bmp6	NM_007556
chr13	38715283	38715420	+	---
chr13	39225905	39226042	+	---
chr13	40901011	40901077	+	Gcnt2	NM_008105
chr13	40916408	40916559	+	Gcnt2	NM_008105
chr13	41321744	41321869	+	Nedd9	NM_017464
chr13	41355652	41355876	+	Nedd9	NM_017464
chr13	41364067	41364457	+	Nedd9	NM_001111324
chr13	41466901	41467035	+	Nedd9	NM_001111324
chr13	41473160	41473290	+	Nedd9	NM_001111324
chr13	41680869	41681071	+	---
chr13	41689941	41690098	+	---
chr13	42553969	42554119	+	---
chr13	42652050	42652309	+	---
chr13	42875733	42875926	+	Phactr1	NM_001005740
chr13	42890022	42890175	+	Phactr1	NM_001005740
chr13	42966875	42967065	+	Phactr1	NM_001005740
chr13	43519378	43519646	+	---
chr13	43588916	43589277	+	---
chr13	43696076	43696195	+	---
chr13	43702439	43702560	+	---
chr13	43750875	43751018	+	---
chr13	43987455	43987586	+	---
chr13	44055826	44056024	+	---
chr13	44293826	44294136	+	---
chr13	44356037	44356208	+	---
chr13	44589861	44590021	+	---
chr13	44658067	44658191	+	---
chr13	44673978	44674134	+	---
chr13	44681001	44681196	+	---
chr13	44946921	44947093	+	Dtnbp1	NM_025772
chr13	44991985	44992109	+	Dtnbp1	NM_025772
chr13	45398524	45398738	+	Mylip	NM_181043
chr13	45466246	45466429	+	---
chr13	45867328	45867479	+	Atxn1	NM_009124
chr13	45904904	45905100	+	Atxn1	NM_009124
chr13	45905133	45905325	+	Atxn1	NM_009124
chr13	45932811	45932952	+	Atxn1	NM_009124
chr13	46363802	46363952	+	---
chr13	46517402	46517575	+	Cap2	NM_026056
chr13	46976177	46976296	+	---
chr13	47359089	47359320	+	---
chr13	47519710	47519895	+	---
chr13	47724713	47724862	+	---
chr13	47870196	47870421	+	---
chr13	48131738	48131873	+	---
chr13	48231268	48231436	+	---
chr13	48238186	48238308	+	---
chr13	48932869	48933046	+	Fam120a	NM_001033268
chr13	48979601	48979776	+	---
chr13	49178984	49179168	+	---
chr13	49181518	49181705	+	Ninj1	NM_013610
chr13	49486112	49486256	+	Cenpp	NM_025495
chr13	49616628	49616777	+	Ogn	NM_008760
chr13	51039001	51039137	+	---
chr13	51100180	51100321	+	9430083A17Rik	NR_029463
chr13	51117498	51117611	+	Spin1	NM_146043
chr13	51197877	51198019	+	---
chr13	51221578	51221691	+	---
chr13	51440455	51440636	+	Shc3	NM_009167
chr13	51526249	51526371	+	Shc3	NM_009167
chr13	51596425	51596615	+	---
chr13	51712956	51713095	+	Sema4d	NM_013660
chr13	51806444	51806604	+	---
chr13	51849452	51849575	+	Gadd45g	NM_011817
chr13	52155941	52156082	+	---
chr13	52373981	52374141	+	---
chr13	52398491	52398612	+	---
chr13	52501717	52501928	+	---
chr13	52501931	52502111	+	---
chr13	52541905	52542221	+	---
chr13	52653962	52654165	+	---
chr13	52654218	52654380	+	---
chr13	52679838	52679999	+	---
chr13	52680010	52680152	+	---
chr13	52770359	52770546	+	---
chr13	52822220	52822403	+	---
chr13	52901627	52901781	+	Auh	NM_016709
chr13	53201769	53201925	+	Ror2	NM_013846
chr13	53244433	53244616	+	Ror2	NM_013846
chr13	53257385	53257657	+	Ror2	NM_013846
chr13	53543198	53543336	+	---
chr13	54064679	54064840	+	Sfxn1	NM_027324
chr13	54103997	54104216	+	Sfxn1	NM_027324
chr13	54137774	54138015	+	---
chr13	54257918	54258078	+	---
chr13	55107881	55108012	+	Zfp346	NM_012017
chr13	55171493	55171677	+	---
chr13	55468103	55468389	+	Prr7	NM_001030296
chr13	56007024	56007216	+	---
chr13	56472198	56472340	+	Slc25a48	NM_177809
chr13	56647061	56647194	+	---
chr13	58210487	58210674	+	Ubqln1	NM_152234
chr13	58334351	58334487	+	Kif27	NM_175214
chr13	59988737	59988891	+	---
chr13	60020922	60021051	+	---
chr13	60035699	60035827	+	A530065N20	NR_046142
chr13	60069196	60069382	+	A530065N20	NR_046142
chr13	60100132	60100313	+	A530065N20	NR_046142
chr13	60131162	60131284	+	---
chr13	60193520	60193633	+	---
chr13	60206974	60207278	+	Gm5084	NR_036449
chr13	60242976	60243212	+	---
chr13	60255806	60255952	+	---
chr13	60287630	60287910	+	---
chr13	60295233	60295395	+	---
chr13	60318661	60318909	+	---
chr13	60466847	60467022	+	---
chr13	61476564	61476623	+	---
chr13	62373130	62373187	+	Gm3604	NM_001162910
chr13	63032307	63032654	+	2010111I01Rik	NM_028079
chr13	63340551	63340704	+	Fancc	NM_007985
chr13	63652937	63653188	+	---
chr13	63660348	63660496	+	---
chr13	63679034	63679200	+	---
chr13	63690657	63690911	+	---
chr13	64011866	64012026	+	---
chr13	70509704	70509969	+	---
chr13	70590216	70590539	+	BC018507	NM_144837
chr13	70655623	70655774	+	---
chr13	70675453	70675676	+	---
chr13	70779367	70779501	+	Adamts16	NM_172053
chr13	71146486	71146624	+	---
chr13	71200813	71200924	+	---
chr13	71302781	71302923	+	---
chr13	71616658	71616780	+	---
chr13	72227200	72227336	+	---
chr13	73638110	73638179	+	Tert	NM_009354
chr13	75739188	75739349	+	Ell2	NM_138953
chr13	77438904	77439053	+	2210408I21Rik	NM_001145676
chr13	81094502	81094754	+	Gpr98	NM_054053
chr13	81560847	81560992	+	Gpr98	NM_054053
chr13	81658350	81658483	+	Lysmd3	NM_030257
chr13	89570620	89570674	+	Hapln1	NM_013500
chr13	90486317	90486526	+	---
chr13	90958386	90958520	+	Atg10	NM_025770
chr13	91228332	91228459	+	Atg10	NM_025770
chr13	91520481	91520634	+	Ssbp2	NM_024272
chr13	91631616	91631761	+	Ssbp2	NM_024272
chr13	92220458	92220584	+	Msh3	NM_010829
chr13	92231488	92231620	+	Msh3	NM_010829
chr13	92365496	92365646	+	Dhfr	NM_010049
chr13	92675339	92675472	+	Serinc5	NM_172588
chr13	92781013	92781161	+	Thbs4	NM_011582
chr13	93888033	93888216	+	Arsb	NM_009712
chr13	93924698	93925056	+	Arsb	NM_009712
chr13	93996680	93996884	+	---
chr13	94073105	94073206	+	Lhfpl2	NM_172589
chr13	94098793	94098977	+	Lhfpl2	NM_172589
chr13	95749385	95749577	+	Iqgap2	NM_027711
chr13	96173123	96173266	+	---
chr13	96441490	96441640	+	Ankdd1b	NM_001042714
chr13	97014514	97014711	+	---
chr13	97337166	97337426	+	---
chr13	97341627	97341757	+	---
chr13	97383347	97383658	+	---
chr13	97395416	97395555	+	---
chr13	97415939	97416067	+	---
chr13	97470264	97470418	+	---
chr13	97534203	97534296	+	---
chr13	97645081	97645236	+	---
chr13	97662828	97663115	+	---
chr13	97947883	97948034	+	Rgnef	NM_012026
chr13	98005834	98005974	+	Rgnef	NM_012026
chr13	98201155	98201274	+	Rgnef	NM_012026
chr13	98392349	98392609	+	---
chr13	98393251	98393550	+	---
chr13	98440771	98441027	+	2310005E17Rik	NR_045498
chr13	98470161	98470396	+	---
chr13	98545602	98545787	+	---
chr13	98577621	98577787	+	---
chr13	98607905	98608071	+	---
chr13	98816308	98816471	+	Fcho2	NM_172591
chr13	98897718	98897868	+	Tnpo1	NM_178716
chr13	99070016	99070140	+	---
chr13	99086155	99086297	+	2310020H05Rik	NR_045495
chr13	99411294	99411453	+	6430562O15Rik	NR_015515
chr13	99450978	99451140	+	Mtap1b	NM_008634
chr13	99459522	99459757	+	Mtap1b	NM_008634
chr13	99474063	99474263	+	Mtap1b	NM_008634
chr13	99503537	99503743	+	Mtap1b	NM_008634
chr13	100717957	100718090	+	Cdk7	NM_009874
chr13	101128771	101128920	+	---
chr13	101686269	101686385	+	Pik3r1	NM_001024955
chr13	101834562	101834800	+	---
chr13	101919614	101919753	+	---
chr13	102582953	102583094	+	---
chr13	103140283	103140441	+	Mast4	NM_175171
chr13	103271926	103272047	+	Mast4	NM_175171
chr13	103285241	103285354	+	Mast4	NM_175171
chr13	103303967	103304123	+	Mast4	NM_175171
chr13	103680124	103680399	+	---
chr13	103703951	103704158	+	---
chr13	103966786	103967176	+	---
chr13	104493868	104493976	+	Adamts6	NM_001081020
chr13	104560544	104560736	+	---
chr13	104560952	104561093	+	---
chr13	104572269	104572661	+	---
chr13	104654600	104654844	+	Cwc27	NM_026072
chr13	106236069	106236185	+	---
chr13	106712095	106712218	+	---
chr13	107340877	107341041	+	---
chr13	107923585	107923777	+	---
chr13	108096681	108096845	+	Ndufaf2	NM_001127346
chr13	108245167	108245275	+	Elovl7	NM_029001
chr13	108372083	108372272	+	Depdc1b	NM_178683
chr13	109047231	109047468	+	Pde4d	NM_011056
chr13	109257669	109257947	+	Pde4d	NM_011056
chr13	109652862	109653025	+	Pde4d	NM_011056
chr13	109704551	109704717	+	Pde4d	NM_011056
chr13	109823626	109823783	+	Pde4d	NM_011056
chr13	109897963	109898153	+	Pde4d	NM_011056
chr13	110869648	110869767	+	---
chr13	111286936	111287062	+	---
chr13	111291938	111292074	+	---
chr13	111968407	111968676	+	---
chr13	112326530	112326823	+	Ankrd55	NM_001168405
chr13	112340399	112340541	+	Ankrd55	NM_001168405
chr13	112425501	112425630	+	---
chr13	112810267	112810581	+	Ppap2a	NM_008903
chr13	113373933	113374179	+	---
chr13	113464282	113464418	+	4921509O07Rik	NR_045501
chr13	113502628	113502773	+	4921509O07Rik	NR_045501
chr13	113517501	113517705	+	---
chr13	113622854	113622994	+	Snx18	NM_130796
chr13	114405310	114405429	+	---
chr13	114552449	114552625	+	---
chr13	114719809	114719920	+	---
chr13	114734966	114735094	+	---
chr13	117217137	117217300	+	Emb	NM_010330
chr13	117312025	117312154	+	---
chr13	119235112	119235258	+	---
chr13	119487390	119487512	+	3110070M22Rik	NR_027974
chr14	7821344	7821560	+	Flnb	NM_134080
chr14	7900973	7901098	+	Flnb	NM_134080
chr14	7933684	7934000	+	Flnb	NM_134080
chr14	11863298	11863476	+	Ptprg	NM_008981
chr14	11997587	11997787	+	Ptprg	NM_008981
chr14	14068529	14068642	+	Atxn7	NM_139227
chr14	16519679	16519805	+	Rarb	NM_011243
chr14	16598095	16598235	+	---
chr14	16681843	16682025	+	---
chr14	17407726	17407877	+	---
chr14	17906946	17907152	+	Thrb	NM_001113417
chr14	17989323	17989462	+	Thrb	NM_009380
chr14	18463611	18463745	+	---
chr14	19415705	19416946	+	---
chr14	19417341	19419533	+	---
chr14	19748670	19749065	+	Nid2	NM_008695
chr14	20079189	20079361	+	1810063B07Rik	NM_026209
chr14	20474135	20474261	+	Anxa7	NM_009674
chr14	20803365	20803528	+	---
chr14	20893972	20894131	+	---
chr14	21100944	21101100	+	Adk	NM_001243041
chr14	21659202	21659444	+	Myst4	NM_017479
chr14	21676729	21676934	+	Dupd1	NM_001013826
chr14	21732998	21733107	+	Dusp13	NM_013849
chr14	21788308	21788489	+	Samd8	NM_026283
chr14	21866535	21866694	+	---
chr14	21866869	21867267	+	---
chr14	21932971	21933175	+	---
chr14	22089918	22090062	+	1700112E06Rik	NM_028275
chr14	22565505	22565702	+	1700112E06Rik	NM_028275
chr14	22609219	22609401	+	1700112E06Rik	NM_028275
chr14	22609812	22610084	+	1700112E06Rik	NM_028275
chr14	22630427	22630620	+	1700112E06Rik	NM_028275
chr14	22630818	22631176	+	1700112E06Rik	NM_028275
chr14	22818290	22818428	+	1700112E06Rik	NM_028275
chr14	23057311	23057458	+	Gm10248	NR_033550
chr14	23600205	23600436	+	Kcnma1	NM_001253368
chr14	23638463	23638600	+	Kcnma1	NM_001253368
chr14	23870748	23870883	+	Kcnma1	NM_001253368
chr14	23902770	23902972	+	Kcnma1	NM_001253368
chr14	24036104	24036348	+	---
chr14	24061374	24061507	+	---
chr14	24087375	24087556	+	---
chr14	24199757	24199944	+	Dlg5	NM_001163513
chr14	24793053	24793231	+	---
chr14	25304096	25304247	+	---
chr14	25353870	25354047	+	---
chr14	25464153	25464286	+	Zmiz1	NM_183208
chr14	25494055	25494397	+	Zmiz1	NM_183208
chr14	25724941	25725245	+	Zcchc24	NM_001101433
chr14	25793088	25793340	+	---
chr14	25796471	25796647	+	---
chr14	26507872	26508004	+	Slmap	NM_032008
chr14	26531487	26531625	+	Slmap	NM_032008
chr14	26911343	26911469	+	Asb14	NM_080856
chr14	27019759	27019911	+	---
chr14	27058414	27058548	+	Il17rd	NM_134437
chr14	27201631	27201775	+	---
chr14	27242564	27242781	+	Arhgef3	NM_027871
chr14	27250456	27250642	+	Arhgef3	NM_027871
chr14	27254587	27254799	+	Arhgef3	NM_027871
chr14	27403662	27403863	+	Arhgef3	NM_027871
chr14	27760296	27760425	+	Erc2	NM_177814
chr14	28203914	28204228	+	Erc2	NM_177814
chr14	28324146	28324285	+	Erc2	NM_177814
chr14	28533095	28533236	+	---
chr14	28748823	28748972	+	---
chr14	28837611	28837731	+	---
chr14	28852357	28852497	+	---
chr14	29080647	29080791	+	Cacna2d3	NM_009785
chr14	29181001	29181107	+	Cacna2d3	NM_009785
chr14	29387711	29387862	+	Cacna2d3	NM_009785
chr14	29683989	29684154	+	Cacna2d3	NM_009785
chr14	29684197	29684295	+	Cacna2d3	NM_009785
chr14	30145179	30145308	+	Cacna1d	NM_001083616
chr14	30206238	30206361	+	Cacna1d	NM_001083616
chr14	30548567	30548712	+	Tkt	NM_009388
chr14	30586797	30587033	+	---
chr14	30896025	30896192	+	Itih4	NM_001159299
chr14	31072111	31072212	+	Pbrm1	NM_001081251
chr14	31133956	31134119	+	Nt5dc2	NM_027289
chr14	32075207	32075328	+	---
chr14	32854207	32854326	+	E130203B14Rik	NM_178791
chr14	33488300	33488460	+	---
chr14	33488583	33488703	+	---
chr14	34548617	34548748	+	Ldb3	NM_001039074
chr14	40948819	40949017	+	Tspan14	NM_145928
chr14	45135808	45135943	+	Txndc16	NM_172597
chr14	45700332	45700522	+	---
chr14	45812804	45812870	+	---
chr14	46116479	46116646	+	---
chr14	46136109	46136243	+	---
chr14	46145652	46145813	+	---
chr14	46275128	46275282	+	---
chr14	46317550	46317687	+	---
chr14	46430653	46430785	+	---
chr14	46491667	46491836	+	---
chr14	46970980	46971153	+	Samd4	NM_028966
chr14	47352435	47352554	+	---
chr14	47823392	47823507	+	---
chr14	48084512	48084741	+	---
chr14	48113932	48114066	+	Peli2	NM_033602
chr14	48202743	48202896	+	Gm6498	NR_003630
chr14	48277979	48278247	+	---
chr14	49464404	49464541	+	Slc35f4	NM_029238
chr14	54111291	54111425	+	---
chr14	54232076	54232295	+	---
chr14	54481287	54481450	+	Rem2	NM_080726
chr14	55092461	55092619	+	Zfhx2	NM_001039198
chr14	55147282	55147412	+	---
chr14	55790510	55790634	+	Ripk3	NM_001164108
chr14	57292792	57292914	+	Cryl1	NM_030004
chr14	59365363	59365513	+	D14Ertd668e	NM_199015
chr14	59614314	59614369	+	---
chr14	61809314	61809445	+	---
chr14	67073983	67074119	+	Ppp2r2a	NM_001205188
chr14	67519069	67519249	+	---
chr14	70329766	70329904	+	Slc39a14	NM_001135152
chr14	70572954	70573079	+	Hr	NM_021877
chr14	71192621	71192746	+	---
chr14	73400085	73400201	+	---
chr14	74867451	74867587	+	Lrch1	NM_001252132
chr14	77151576	77151696	+	Enox1	NM_001253759
chr14	77867687	77867844	+	Dnajc15	NM_025384
chr14	79200216	79200362	+	1300010F03Rik	NM_027906
chr14	79300084	79300223	+	1190002H23Rik	NM_025427
chr14	87064023	87064155	+	Diap3	NM_019670
chr14	102329672	102329733	+	---
chr14	104336951	104337030	+	---
chr14	121159992	121160129	+	Farp1	NM_134082
chr14	121224037	121224173	+	Farp1	NM_134082
chr15	3413226	3413374	+	Ghr	NM_001048147
chr15	6960007	6960120	+	---
chr15	6998769	6998919	+	---
chr15	7242514	7242637	+	Egflam	NM_178748
chr15	8586788	8586935	+	---
chr15	8816525	8816668	+	---
chr15	10663876	10664072	+	Rai14	NM_030690
chr15	11203032	11203266	+	Adamts12	NM_175501
chr15	11655165	11655374	+	---
chr15	11808737	11808941	+	---
chr15	11907783	11907983	+	Npr3	NM_008728
chr15	12376715	12376832	+	Pdzd2	NM_001081064
chr15	12394863	12394996	+	Pdzd2	NM_001081064
chr15	12513653	12513829	+	Pdzd2	NM_001081064
chr15	12518490	12518642	+	Pdzd2	NM_001081064
chr15	12643941	12644011	+	---
chr15	13243859	13243972	+	---
chr15	25330019	25330157	+	---
chr15	25639330	25639489	+	Myo10	NM_019472
chr15	25683119	25683415	+	Myo10	NM_019472
chr15	25762236	25762548	+	Myo10	NM_019472
chr15	25872874	25873045	+	Fam134b	NM_001034851
chr15	25886912	25887121	+	Fam134b	NM_001034851
chr15	25930214	25930434	+	Fam134b	NM_001034851
chr15	25948743	25949013	+	Fam134b	NM_025459
chr15	26379800	26379929	+	2017-03-11	NM_177597
chr15	26551218	26551344	+	Fbxl7	NM_176959
chr15	27485869	27485992	+	Ank	NM_020332
chr15	27777773	27777919	+	Trio	NM_001081302
chr15	27777956	27778138	+	Trio	NM_001081302
chr15	28051991	28052130	+	---
chr15	31572048	31572169	+	Cmbl	NM_181588
chr15	32433218	32433380	+	Sema5a	NM_009154
chr15	33637348	33637452	+	4930592A05Rik	NR_045070
chr15	33796304	33796443	+	---
chr15	34221781	34221904	+	---
chr15	34719646	34719771	+	---
chr15	35771203	35771338	+	Vps13b	NM_177151
chr15	36449389	36449509	+	---
chr15	36555895	36556033	+	Snx31	NM_025712
chr15	36762613	36762762	+	---
chr15	37734883	37735020	+	Ncald	NM_001170866
chr15	37793858	37793995	+	Ncald	NM_134094
chr15	37794040	37794221	+	Ncald	NM_134094
chr15	37806297	37806420	+	---
chr15	38213417	38213561	+	Odf1	NM_008757
chr15	38328463	38328633	+	---
chr15	39004266	39004399	+	Fzd6	NM_001162494
chr15	39764063	39764214	+	---
chr15	41724953	41725155	+	Oxr1	NM_001130166
chr15	41846283	41846396	+	Oxr1	NM_001130164
chr15	41970917	41971049	+	---
chr15	42554128	42554258	+	Angpt1	NM_009640
chr15	43133226	43133361	+	Rspo2	NM_172815
chr15	50670202	50670305	+	Trps1	NM_032000
chr15	50993125	50993341	+	---
chr15	52019978	52020126	+	---
chr15	53130700	53131239	+	Ext1	NM_010162
chr15	53170332	53170485	+	Ext1	NM_010162
chr15	53606046	53606185	+	Samd12	NM_177225
chr15	54163732	54163854	+	---
chr15	54259005	54259142	+	Tnfrsf11b	NM_008764
chr15	54291244	54291415	+	---
chr15	55128109	55128311	+	Deptor	NM_145470
chr15	55393417	55393809	+	Col14a1	NM_181277
chr15	55508239	55508487	+	Col14a1	NM_181277
chr15	55515786	55515914	+	Col14a1	NM_181277
chr15	56057211	56057317	+	---
chr15	56278674	56278794	+	---
chr15	57366352	57366502	+	Slc22a22	NM_172378
chr15	57761379	57761515	+	Zhx2	NM_199449
chr15	57819930	57820049	+	Zhx2	NM_199449
chr15	57848255	57848376	+	---
chr15	57984751	57985035	+	Fam83a	NM_173862
chr15	58204051	58204156	+	Fbxo32	NM_026346
chr15	58378938	58379259	+	Anxa13	NM_027211
chr15	58507546	58507723	+	---
chr15	59054887	59055047	+	Mtss1	NM_144800
chr15	59055068	59055239	+	Mtss1	NM_144800
chr15	59197921	59198058	+	---
chr15	59775174	59775316	+	---
chr15	60141749	60141884	+	---
chr15	60791870	60791999	+	---
chr15	60853436	60853572	+	---
chr15	61240013	61240135	+	---
chr15	61987498	61988347	+	Myc	NM_001177353
chr15	61989339	61989986	+	Myc	NM_001177353
chr15	61997819	61997927	+	---
chr15	62044187	62044359	+	Pvt1	NR_003368
chr15	62067278	62067528	+	Pvt1	NR_003368
chr15	62123912	62124108	+	Pvt1	NR_003368
chr15	62136759	62137196	+	Pvt1	NR_003368
chr15	62562436	62562570	+	---
chr15	63106582	63106748	+	---
chr15	63604091	63604221	+	---
chr15	63998402	63998532	+	Fam49b	NM_144846
chr15	64152806	64152991	+	Asap1	NM_010026
chr15	64153032	64153175	+	Asap1	NM_010026
chr15	64177174	64177316	+	Asap1	NM_010026
chr15	64274264	64274382	+	Asap1	NM_010026
chr15	64361861	64362042	+	Asap1	NM_010026
chr15	66666024	66666157	+	Tg	NM_009375
chr15	66889408	66889531	+	Wisp1	NM_018865
chr15	66965098	66965423	+	Ndrg1	NM_008681
chr15	67110544	67110691	+	St3gal1	NM_009177
chr15	67116573	67116719	+	St3gal1	NM_009177
chr15	72779569	72779715	+	Trappc9	NM_029640
chr15	73536718	73536819	+	Dennd3	NM_001081066
chr15	73738558	73738751	+	Ptp4a3	NM_001166388
chr15	73870279	73870430	+	---
chr15	73982463	73982674	+	---
chr15	75085657	75085818	+	---
chr15	75086247	75086490	+	---
chr15	75086593	75087039	+	---
chr15	75748947	75749079	+	Mafa	NM_194350
chr15	75999814	75999967	+	Mapk15	NM_177922
chr15	77275556	77275765	+	Rbfox2	NM_175387
chr15	77299113	77299265	+	Rbfox2	NM_175387
chr15	77934269	77934689	+	Txn2	NM_019913
chr15	78720951	78721099	+	Elfn2	NM_183141
chr15	78796269	78796402	+	Card10	NM_130859
chr15	78796404	78796543	+	Card10	NM_130859
chr15	78845289	78845397	+	Cdc42ep1	NM_027219
chr15	78845408	78845562	+	Cdc42ep1	NM_027219
chr15	78856380	78856520	+	Lgals2	NM_025622
chr15	78863609	78863747	+	---
chr15	79323283	79323426	+	Pla2g6	NM_001199024
chr15	79547531	79547667	+	Ddx17	NM_199080
chr15	80138609	80138913	+	Tab1	NM_025609
chr15	80138925	80139107	+	Tab1	NM_025609
chr15	80145469	80145583	+	Tab1	NM_025609
chr15	80208480	80208688	+	Mgat3	NM_010795
chr15	80219201	80219344	+	---
chr15	81129978	81130256	+	Mkl1	NM_001082536
chr15	81258287	81258474	+	---
chr15	81468524	81468581	+	Rbx1	NM_019712
chr15	81802386	81802532	+	Tef	NM_153484
chr15	82091223	82091336	+	Mei1	NM_028897
chr15	82940889	82941217	+	---
chr15	82964590	82964772	+	---
chr15	83454775	83454897	+	Pacsin2	NM_001159509
chr15	84983800	84983922	+	5031439G07Rik	NM_001033273
chr15	85239433	85239562	+	Fbln1	NM_010180
chr15	85647628	85647742	+	---
chr15	86145334	86145465	+	Cerk	NM_145475
chr15	87691803	87691976	+	Fam19a5	NM_134096
chr15	88931220	88931368	+	Ttll8	NM_172818
chr15	89215654	89215785	+	Ppp6r2	NM_027805
chr15	89315853	89315986	+	Sbf1	NM_001170561
chr15	89480694	89480843	+	Arsa	NM_009713
chr15	89481413	89481578	+	Arsa	NM_009713
chr15	91445797	91445923	+	Slc2a13	NM_001033633
chr15	91502119	91502260	+	Slc2a13	NM_001033633
chr15	91549495	91549634	+	Slc2a13	NM_001033633
chr15	91601274	91601380	+	---
chr15	94815080	94815356	+	Tmem117	NM_178789
chr15	95235419	95235624	+	Nell2	NM_016743
chr15	95235705	95235828	+	Nell2	NM_016743
chr15	95757101	95757236	+	---
chr15	95990439	95990549	+	---
chr15	96077787	96077945	+	D030018L15Rik	NR_003627
chr15	96631504	96631637	+	Slc38a1	NM_134086
chr15	96729984	96730266	+	---
chr15	96768323	96768687	+	---
chr15	97102002	97102384	+	---
chr15	97587412	97587545	+	---
chr15	97811942	97812374	+	Hdac7	NM_001204281
chr15	98027726	98027874	+	---
chr15	98601884	98602109	+	Adcy6	NM_007405
chr15	99664313	99664464	+	Accn2	NM_009597
chr15	100098084	100098228	+	Mir3473	NR_037311
chr15	100451371	100451669	+	---
chr15	100641215	100641313	+	Smagp	NM_001033872
chr15	101352973	101353103	+	Krt80	NM_028770
chr15	101388410	101388525	+	---
chr15	102401935	102402085	+	Sp1	NM_013672
chr15	102455331	102455391	+	Amhr2	NM_144547
chr15	103093744	103093866	+	---
chr16	3699454	3699592	+	---
chr16	3747737	3747794	+	Zfp263	NM_148924
chr16	4423802	4423955	+	Adcy9	NM_009624
chr16	6844916	6845040	+	Rbfox1	NM_021477
chr16	10851409	10851594	+	---
chr16	10975070	10975261	+	Litaf	NM_019980
chr16	11006319	11006434	+	Gm4262	NR_040518
chr16	11575394	11575511	+	Snx29	NM_028964
chr16	13383832	13383985	+	Mkl2	NM_153588
chr16	13383991	13384165	+	Mkl2	NM_153588
chr16	13414111	13414320	+	Mkl2	NM_153588
chr16	13944827	13944965	+	Mpv17l	NM_033564
chr16	15550382	15550503	+	Ube2v2	NM_023585
chr16	17137284	17137552	+	Ccdc116	NM_001164606
chr16	17310990	17311065	+	Pi4ka	NM_001001983
chr16	18386536	18386655	+	Arvcf	NM_033474
chr16	18451844	18452005	+	Txnrd2	NM_013711
chr16	18555409	18555559	+	Gnb1l	NM_023120
chr16	18642525	18642661	+	---
chr16	18642693	18642923	+	---
chr16	21116200	21116326	+	---
chr16	21321447	21321793	+	---
chr16	21818240	21818399	+	---
chr16	22701967	22702087	+	---
chr16	23522568	23522734	+	Masp1	NM_008555
chr16	24334309	24334418	+	---
chr16	24427754	24427893	+	Lpp	NM_178665
chr16	24646371	24646480	+	Lpp	NM_001145952
chr16	24900231	24900509	+	Lpp	NM_001145954
chr16	25249392	25249531	+	---
chr16	25252699	25252867	+	---
chr16	25417940	25418158	+	Tprg	NM_175165
chr16	25977417	25977557	+	Leprel1	NM_173379
chr16	26079281	26079397	+	Leprel1	NM_173379
chr16	26166210	26166347	+	---
chr16	26314135	26314279	+	---
chr16	28915668	28915805	+	1600021P15Rik	NM_177718
chr16	29185568	29185790	+	---
chr16	29735505	29735709	+	---
chr16	29839231	29839471	+	---
chr16	29881653	29881855	+	---
chr16	30096485	30096608	+	---
chr16	30105693	30105816	+	---
chr16	30105890	30106020	+	---
chr16	30271260	30271450	+	Lrrc15	NM_028973
chr16	30397765	30397917	+	Mir1195	NR_035427
chr16	30721058	30721181	+	Mir1195	NR_035427
chr16	30735350	30735577	+	Mir1195	NR_035427
chr16	30798173	30798305	+	Mir1195	NR_035427
chr16	30822350	30822471	+	Mir1195	NR_035427
chr16	30827530	30827834	+	Mir1195	NR_035427
chr16	30981392	30981551	+	AI480653	NM_198626
chr16	30994359	30994588	+	AI480653	NM_198626
chr16	31076699	31076836	+	AI480653	NM_198626
chr16	31412672	31412877	+	---
chr16	31570673	31570872	+	---
chr16	31655046	31655205	+	---
chr16	32069055	32069191	+	Pak2	NM_177326
chr16	32520420	32520645	+	---
chr16	33384207	33384329	+	Zfp148	NM_011749
chr16	33576283	33576457	+	Slc12a8	NM_001083902
chr16	33576461	33576741	+	Slc12a8	NM_001083902
chr16	33670507	33670675	+	---
chr16	33769970	33770129	+	Heg1	NM_175256
chr16	33882627	33882904	+	Itgb5	NM_001145884
chr16	33889486	33889682	+	Itgb5	NM_001145884
chr16	33904052	33904194	+	Itgb5	NM_001145884
chr16	34122309	34122475	+	Kalrn	NM_177357
chr16	34331217	34331382	+	Kalrn	NM_001164268
chr16	34353048	34353159	+	Kalrn	NM_001164268
chr16	34825797	34825950	+	Mylk	NM_139300
chr16	34935929	34936339	+	1700119H24Rik	NR_040536
chr16	35632446	35632604	+	Sema5b	NM_013661
chr16	35742275	35742405	+	Dirc2	NM_153550
chr16	35792578	35792639	+	Hspbap1	NM_175111
chr16	35981623	35981772	+	Kpna1	NM_008465
chr16	36014579	36014658	+	Kpna1	NM_008465
chr16	36533001	36533147	+	Casr	NM_013803
chr16	37440747	37440924	+	---
chr16	38636848	38636972	+	Arhgap31	NM_020260
chr16	38688080	38688218	+	Arhgap31	NM_020260
chr16	40785606	40785657	+	---
chr16	43253768	43253931	+	Zbtb20	NM_019778
chr16	43470924	43471055	+	Zbtb20	NM_019778
chr16	44510879	44511106	+	Boc	NM_172506
chr16	44557030	44557194	+	Boc	NM_172506
chr16	45945270	45945426	+	---
chr16	45965032	45965186	+	Plcxd2	NM_001134480
chr16	46054252	46054358	+	Cd96	NM_032465
chr16	49332604	49332749	+	---
chr16	49665118	49665279	+	---
chr16	49982404	49982516	+	Gm6936	NR_045001
chr16	50732016	50732174	+	5330426P16Rik	NR_028300
chr16	50842992	50843200	+	---
chr16	52134619	52134755	+	Cblb	NM_001033238
chr16	56853840	56853994	+	Tmem45a	NM_019631
chr16	57339062	57339171	+	2610528E23Rik	NM_025599
chr16	57375976	57376127	+	Filip1l	NM_001040397
chr16	57427943	57428164	+	Filip1l	NM_001040397
chr16	57740034	57740165	+	Col8a1	NM_007739
chr16	57743626	57743766	+	Col8a1	NM_007739
chr16	57888082	57888235	+	---
chr16	58294503	58294688	+	---
chr16	64569449	64569601	+	---
chr16	70506100	70506225	+	Gbe1	NM_028803
chr16	72804364	72804428	+	Robo1	NM_019413
chr16	76358834	76358976	+	Nrip1	NM_173440
chr16	76597334	76597471	+	---
chr16	78481153	78481282	+	---
chr16	85901609	85901880	+	Adamts5	NM_011782
chr16	85926204	85926339	+	---
chr16	85930103	85930234	+	---
chr16	87224001	87224153	+	---
chr16	87552867	87553013	+	ORF63	NM_144854
chr16	89906547	89906702	+	Tiam1	NM_009384
chr16	90150484	90150679	+	---
chr16	90293378	90293433	+	---
chr16	90916060	90916177	+	---
chr16	90995291	90995467	+	Synj1	NM_001045515
chr16	91848841	91848972	+	Itsn1	NM_001110275
chr16	91862902	91863125	+	Itsn1	NM_001110275
chr16	91995616	91995752	+	---
chr16	92147695	92147840	+	---
chr16	92176005	92176141	+	---
chr16	92196691	92196868	+	---
chr16	92197095	92197243	+	---
chr16	92577362	92577554	+	---
chr16	92622043	92622274	+	Runx1	NM_001111023
chr16	92645768	92645910	+	Runx1	NM_001111023
chr16	92673980	92674120	+	Runx1	NM_001111023
chr16	93005342	93005481	+	---
chr16	93329153	93329297	+	---
chr16	93686671	93686768	+	Cbr3	NM_173047
chr16	94059787	94059964	+	---
chr16	94123300	94123413	+	Sim2	NM_011377
chr16	94227608	94227762	+	Hlcs	NM_139145
chr16	94380114	94380238	+	Ttc3	NM_009441
chr16	94467984	94468098	+	Ttc3	NM_009441
chr16	94523971	94524111	+	Dscr3	NM_007834
chr16	94756445	94756559	+	Kcnj6	NM_001025584
chr16	94986952	94987080	+	Kcnj6	NM_001025585
chr16	95549847	95549989	+	---
chr16	95612437	95612569	+	---
chr16	95643095	95643242	+	---
chr16	95848310	95848482	+	1600002D24Rik	NR_040485
chr16	96447164	96447286	+	Itgb2l	NM_008405
chr16	97357540	97357736	+	Bace2	NM_019517
chr17	3084403	3084495	+	Pisd-ps2	NR_003519
chr17	3336900	3337063	+	Tiam2	NM_001122998
chr17	3337143	3337299	+	Tiam2	NM_001122998
chr17	3379801	3379865	+	Tiam2	NM_001122998
chr17	3397933	3398165	+	Tiam2	NM_011878
chr17	4616612	4616751	+	---
chr17	4626266	4626595	+	---
chr17	4975026	4975161	+	---
chr17	5044032	5044247	+	Arid1b	NM_001085355
chr17	5058552	5058734	+	Arid1b	NM_001085355
chr17	5131830	5131976	+	Arid1b	NM_001085355
chr17	5804999	5805131	+	3300005D01Rik	NR_045079
chr17	5805778	5806119	+	---
chr17	5960044	5960215	+	Synj2	NM_001113352
chr17	5997496	5997682	+	Synj2	NM_001113351
chr17	5997842	5998082	+	Synj2	NM_001113351
chr17	6005679	6005887	+	Synj2	NM_001113351
chr17	6433247	6433336	+	Dynlt1b	NM_009342
chr17	7598648	7598789	+	---
chr17	7931539	7931666	+	Tagap	NM_145968
chr17	8568439	8568562	+	---
chr17	8777843	8777975	+	---
chr17	9258438	9258565	+	---
chr17	9456326	9456426	+	---
chr17	9726095	9726305	+	---
chr17	9756714	9756893	+	4930452A19Rik	NR_045433
chr17	10094165	10094298	+	---
chr17	10122571	10122697	+	---
chr17	12161548	12161690	+	Agpat4	NM_026644
chr17	12169373	12169557	+	Agpat4	NM_026644
chr17	12327775	12327918	+	4732491K20Rik	NR_045290
chr17	12572599	12572713	+	---
chr17	12575565	12575695	+	---
chr17	12689040	12689153	+	Igf2r	NM_010515
chr17	12794412	12794567	+	Airn	NR_027784
chr17	12903284	12903440	+	Pnldc1	NM_001034866
chr17	12906474	12906760	+	Pnldc1	NM_001034866
chr17	13679807	13680159	+	---
chr17	14167223	14167353	+	---
chr17	14167365	14167642	+	---
chr17	14212883	14213153	+	---
chr17	14231088	14231225	+	---
chr17	14245065	14245196	+	---
chr17	14328255	14328397	+	Smoc2	NM_022315
chr17	14364399	14364548	+	Smoc2	NM_022315
chr17	14525966	14526137	+	---
chr17	14560391	14560655	+	---
chr17	14588308	14588422	+	---
chr17	14600934	14601071	+	---
chr17	14640832	14641088	+	---
chr17	14771075	14771221	+	---
chr17	14815542	14815663	+	---
chr17	14847054	14847335	+	Wdr27	NM_175173
chr17	15066270	15066385	+	---
chr17	15068189	15068314	+	---
chr17	23193585	23193724	+	Zfp40	NM_009555
chr17	23698434	23698571	+	---
chr17	23731557	23731622	+	Pkmyt1	NM_023058
chr17	24006897	24007009	+	---
chr17	24213373	24213556	+	1600002H07Rik	NM_028056
chr17	25410913	25411036	+	Cacna1h	NM_021415
chr17	25551550	25551674	+	---
chr17	25642087	25642253	+	Lmf1	NM_029624
chr17	27179915	27180025	+	---
chr17	27464445	27464576	+	Grm4	NM_001013385
chr17	27553256	27553354	+	Hmga1	NM_001166545
chr17	27976687	27976838	+	Anks1	NM_181413
chr17	28170786	28170947	+	Scube3	NM_001004366
chr17	28428606	28428754	+	Fkbp5	NM_010220
chr17	28777265	28777410	+	Mapk13	NM_011950
chr17	28855601	28855721	+	Pnpla1	NM_001034885
chr17	29134386	29134654	+	Rab44	NM_001002786
chr17	29341673	29341903	+	Mtch1	NM_019880
chr17	29571239	29571352	+	Tbc1d22b	NM_198647
chr17	29995021	29995177	+	---
chr17	30550031	30550196	+	Btbd9	NM_027060
chr17	30564650	30564789	+	Btbd9	NM_027060
chr17	30878044	30878252	+	---
chr17	31456740	31456903	+	Pde9a	NM_008804
chr17	31729340	31729490	+	---
chr17	31982916	31983051	+	Hsf2bp	NM_028902
chr17	33930778	33930908	+	Rgl2	NM_009059
chr17	34040329	34040473	+	Col11a2	NM_009926
chr17	34205466	34205597	+	Tap2	NM_011530
chr17	34915420	34915560	+	Slc44a4	NM_023557
chr17	35035088	35035219	+	Msh5	NM_013600
chr17	35991991	35992127	+	A930015D03Rik	NR_015618
chr17	39846456	39846806	+	Rn45s	NR_046233
chr17	39847017	39847095	+	Rn45s	NR_046233
chr17	39847430	39848259	+	Rn45s	NR_046233
chr17	43257597	43257756	+	---
chr17	43455317	43455442	+	Gpr116	NM_001081178
chr17	44337494	44337659	+	---
chr17	44431578	44431774	+	---
chr17	44443599	44443745	+	---
chr17	44537614	44537836	+	---
chr17	44660539	44660673	+	Runx2	NM_001145920
chr17	44797635	44797771	+	Runx2	NM_001146038
chr17	45580930	45581069	+	Hsp90ab1	NM_008302
chr17	45784574	45784858	+	---
chr17	45785132	45785331	+	---
chr17	45872489	45872915	+	---
chr17	45903797	45903971	+	---
chr17	46027316	46027431	+	Vegfa	NM_009505
chr17	46104518	46104837	+	Mrps18a	NM_026768
chr17	47006281	47006512	+	Ubr2	NM_001177374
chr17	47060122	47060342	+	---
chr17	47165527	47165719	+	Trerf1	NM_001097623
chr17	47248204	47248359	+	Trerf1	NM_172622
chr17	47304348	47304514	+	Trerf1	NM_172622
chr17	47332098	47332228	+	Trerf1	NM_172622
chr17	47881356	47881621	+	Foxp4	NM_001110824
chr17	48516726	48516784	+	---
chr17	49473892	49474056	+	Daam2	NM_001008231
chr17	49519866	49519979	+	Daam2	NM_001008231
chr17	50678434	50678559	+	Plcl2	NM_013880
chr17	53488812	53488956	+	Rab5a	NM_025887
chr17	62160410	62160542	+	---
chr17	62845510	62845639	+	Efna5	NM_010109
chr17	64743953	64744101	+	Man2a1	NM_008549
chr17	65726844	65726976	+	Rab31	NM_133685
chr17	66504968	66505115	+	Rab12	NM_024448
chr17	66590779	66590937	+	9130404H23Rik	NM_028998
chr17	67623745	67623870	+	---
chr17	67629476	67629662	+	Lrrc30	NM_001033340
chr17	69672787	69672933	+	---
chr17	70471750	70471860	+	Dlgap1	NM_027712
chr17	71683076	71683178	+	Fam179a	NM_177087
chr17	71998298	71998415	+	Alk	NM_007439
chr17	72022286	72022416	+	Alk	NM_007439
chr17	73195093	73195215	+	Lclat1	NM_001177968
chr17	73286435	73286615	+	---
chr17	75051518	75051750	+	Ltbp1	NM_019919
chr17	75088882	75089026	+	Ltbp1	NM_019919
chr17	75239624	75239752	+	Ltbp1	NM_206958
chr17	75263547	75263731	+	Ltbp1	NM_206958
chr17	75263745	75263873	+	Ltbp1	NM_206958
chr17	75380787	75380947	+	Ltbp1	NM_206958
chr17	75465319	75465430	+	Rasgrp3	NM_001166493
chr17	75895879	75896018	+	---
chr17	78217965	78218168	+	Crim1	NM_015800
chr17	78588685	78588886	+	Vit	NM_001197028
chr17	79006792	79006925	+	Prkd3	NM_001171005
chr17	79164254	79164389	+	---
chr17	79495340	79495475	+	---
chr17	79495612	79495817	+	---
chr17	79554629	79554748	+	---
chr17	79745315	79745415	+	---
chr17	79964930	79965077	+	---
chr17	80372993	80373122	+	Gm10190	NR_028385
chr17	80728614	80728771	+	Map4k3	NM_001081357
chr17	80779953	80780086	+	---
chr17	80808192	80808336	+	---
chr17	83275738	83275869	+	---
chr17	83539809	83540000	+	---
chr17	83597286	83597413	+	Kcng3	NM_153512
chr17	83708026	83708177	+	Mta3	NM_001171053
chr17	83882848	83882979	+	---
chr17	83913710	83913892	+	---
chr17	83964712	83964846	+	---
chr17	83984031	83984248	+	---
chr17	84037826	84038214	+	---
chr17	84422949	84423193	+	Thada	NM_183021
chr17	84533965	84534156	+	Plekhh2	NM_177606
chr17	84540438	84540600	+	Plekhh2	NM_177606
chr17	84540712	84540993	+	Plekhh2	NM_177606
chr17	84690172	84690318	+	Abcg8	NM_026180
chr17	85693464	85693578	+	Six2	NM_011380
chr17	85870419	85870542	+	---
chr17	85902790	85902927	+	---
chr17	85975189	85975321	+	---
chr17	86697863	86698180	+	---
chr17	86773546	86773659	+	Epas1	NM_010137
chr17	86786356	86786492	+	Epas1	NM_010137
chr17	86869429	86869637	+	---
chr17	87057990	87058257	+	---
chr17	87104442	87104718	+	Socs5	NM_019654
chr17	87142149	87142319	+	---
chr17	87185403	87185541	+	---
chr17	87200454	87200651	+	C330024C12Rik	NR_046016
chr17	87351623	87351759	+	Ttc7	NM_028639
chr17	87351794	87351956	+	Ttc7	NM_028639
chr17	87852085	87852214	+	---
chr17	88132129	88132243	+	Gm4832	NM_001190356
chr17	88174294	88174426	+	---
chr17	88195836	88195948	+	---
chr17	88598643	88598790	+	---
chr18	3005635	3005720	+	---
chr18	3005794	3005986	+	---
chr18	3010298	3010448	+	---
chr18	5151134	5151273	+	---
chr18	6287203	6287351	+	---
chr18	9743105	9743249	+	Colec12	NM_130449
chr18	11656651	11656758	+	Rbbp8	NM_001252495
chr18	12435560	12435675	+	Lama3	NM_010680
chr18	12524483	12524620	+	Lama3	NM_010680
chr18	12686875	12686998	+	Ttc39c	NM_028341
chr18	12861180	12861338	+	Osbpl1a	NM_001252493
chr18	13571968	13572156	+	---
chr18	13600978	13601096	+	---
chr18	21177457	21177737	+	Fam59a	NM_001033445
chr18	33633649	33633761	+	---
chr18	33888655	33888827	+	Epb4.1l4a	NM_013512
chr18	35739850	35739988	+	Tmem173	NM_028261
chr18	35837479	35837672	+	Cxxc5	NM_133687
chr18	36688372	36688520	+	E230025N22Rik	NM_172831
chr18	37823982	37824115	+	Pcdhgc5	NM_033583
chr18	38812071	38812195	+	---
chr18	38928832	38928986	+	Gm5820	NM_001033789
chr18	40308056	40308173	+	Kctd16	NM_026135
chr18	40308182	40308358	+	Kctd16	NM_026135
chr18	41365600	41365740	+	---
chr18	42109366	42109491	+	Sh3rf2	NM_001146299
chr18	44724468	44724605	+	Mcc	NM_001085373
chr18	45056046	45056115	+	---
chr18	45499656	45499787	+	---
chr18	45898459	45898592	+	A330093E20Rik	NR_040342
chr18	47195091	47195227	+	---
chr18	52654093	52654223	+	1700034E13Rik	NM_030097
chr18	52912751	52912961	+	Sncaip	NM_001199154
chr18	53784093	53784239	+	---
chr18	54852952	54853164	+	---
chr18	54922187	54922314	+	Zfp608	NM_175751
chr18	55055554	55055688	+	---
chr18	55939485	55939616	+	---
chr18	57854601	57854743	+	---
chr18	58282895	58283024	+	---
chr18	58473216	58473333	+	---
chr18	60648120	60648256	+	---
chr18	61230143	61230281	+	Pde6a	NM_146086
chr18	61882019	61882138	+	Ablim3	NM_198649
chr18	61890730	61890866	+	Ablim3	NM_198649
chr18	62140345	62140529	+	---
chr18	62804810	62804940	+	---
chr18	62847248	62847420	+	---
chr18	63418214	63418351	+	---
chr18	64646887	64647021	+	Atp8b1	NM_001001488
chr18	64850307	64850461	+	---
chr18	65097200	65097328	+	Nedd4l	NM_031881
chr18	65175293	65175450	+	Nedd4l	NM_031881
chr18	65427470	65427588	+	Malt1	NM_172833
chr18	65549834	65549959	+	---
chr18	65565717	65565839	+	---
chr18	66188743	66188907	+	Ccbe1	NM_178793
chr18	66597946	66598216	+	---
chr18	67425053	67425113	+	Afg3l2	NM_027130
chr18	67938042	67938193	+	D18Ertd653e	NM_172631
chr18	68163823	68164019	+	D18Ertd653e	NM_172631
chr18	69777349	69777481	+	---
chr18	69865882	69866175	+	---
chr18	70641395	70641447	+	---
chr18	75362917	75363056	+	Smad7	NM_001042660
chr18	76000592	76000877	+	Zbtb7c	NM_145356
chr18	77574102	77574240	+	---
chr18	78172476	78172601	+	Slc14a2	NM_001110273
chr18	78766784	78766895	+	Setbp1	NM_053099
chr18	79212670	79212810	+	---
chr18	79219849	79219989	+	---
chr18	79373357	79373496	+	---
chr18	81640071	81640204	+	---
chr18	84858431	84858605	+	Cyb5	NM_025797
chr19	3339331	3339458	+	Cpt1a	NM_013495
chr19	3623332	3623455	+	Lrp5	NM_008513
chr19	3666729	3666880	+	Lrp5	NM_008513
chr19	4370831	4370997	+	Kdm2a	NM_001001984
chr19	4471128	4471259	+	Syt12	NM_134164
chr19	4547949	4548082	+	Pcx	NM_001162946
chr19	4937611	4937754	+	Peli3	NM_172835
chr19	5071491	5071667	+	Cd248	NM_054042
chr19	5431298	5431402	+	Drap1	NM_024176
chr19	5572848	5572967	+	Gm962	NM_001033448
chr19	6451944	6452139	+	Nrxn2	NM_020253
chr19	7135406	7135514	+	Macrod1	NM_134147
chr19	7524839	7524959	+	Atl3	NM_146091
chr19	8571932	8572098	+	---
chr19	9105147	9105322	+	---
chr19	9105330	9105460	+	---
chr19	9918676	9918900	+	---
chr19	10137654	10137822	+	---
chr19	10184140	10184269	+	Fads1	NM_146094
chr19	10184281	10184421	+	Fads1	NM_146094
chr19	10824173	10824371	+	Cd6	NM_001037801
chr19	14394165	14394308	+	---
chr19	14670084	14670204	+	---
chr19	14799173	14799285	+	---
chr19	14862967	14863209	+	---
chr19	16043321	16043455	+	---
chr19	16484791	16484917	+	Gna14	NM_008137
chr19	16868369	16868498	+	---
chr19	17081602	17081712	+	Prune2	NM_181348
chr19	21023741	21023863	+	---
chr19	21813529	21813656	+	Tmem2	NM_031997
chr19	21833533	21833691	+	Tmem2	NM_031997
chr19	21990770	21990909	+	---
chr19	22047822	22047960	+	---
chr19	23357428	23357591	+	Mamdc2	NM_174857
chr19	24007105	24007331	+	Fam189a2	NM_001114174
chr19	24729969	24730105	+	Pgm5	NM_175013
chr19	25258437	25258576	+	Kank1	NM_181404
chr19	25395214	25395351	+	Kank1	NM_181404
chr19	26566223	26566380	+	---
chr19	26879808	26879939	+	Gm815	NM_001033407
chr19	26891398	26891532	+	---
chr19	27261081	27261187	+	---
chr19	27563739	27563851	+	---
chr19	28423071	28423250	+	Glis3	NM_175459
chr19	28551071	28551177	+	Glis3	NM_175459
chr19	28642559	28642697	+	Glis3	NM_175459
chr19	28744565	28744701	+	---
chr19	28991545	28991661	+	Cdc37l1	NM_025950
chr19	29037983	29038114	+	Ak3	NM_021299
chr19	29184982	29185163	+	---
chr19	29204604	29204741	+	---
chr19	29342288	29342413	+	Rln1	NM_011272
chr19	29478821	29478933	+	---
chr19	29483460	29483614	+	---
chr19	29659001	29659202	+	---
chr19	29855544	29855669	+	---
chr19	29997790	29997909	+	Trpd52l3	NM_025741
chr19	30096503	30096615	+	Gldc	NM_138595
chr19	30844994	30845102	+	Prkg1	NM_011160
chr19	31451696	31451831	+	Prkg1	NM_011160
chr19	31751126	31751276	+	Prkg1	NM_001013833
chr19	32230950	32231106	+	Sgms1	NM_001168525
chr19	32255000	32255261	+	Sgms1	NM_001168525
chr19	32309428	32309537	+	Sgms1	NM_001168525
chr19	32974904	32975302	+	---
chr19	33178672	33178772	+	Rnls	NM_001146342
chr19	33221344	33221497	+	Rnls	NM_001146342
chr19	34115078	34115218	+	Lipm	NM_023903
chr19	34284536	34284724	+	Fas	NM_001146708
chr19	34598708	34598900	+	Gm14446	NM_001110517
chr19	34731533	34731671	+	Slc16a12	NM_172838
chr19	35924055	35924190	+	---
chr19	36165572	36165701	+	---
chr19	36167413	36167549	+	---
chr19	36179108	36179270	+	---
chr19	36257257	36257426	+	---
chr19	36342835	36343001	+	---
chr19	36553845	36554157	+	Hectd2	NM_001163471
chr19	36677925	36678162	+	1500017E21Rik	NR_033510
chr19	37800422	37800542	+	---
chr19	37840987	37841119	+	---
chr19	38398970	38399129	+	Tmem20	NM_175507
chr19	38458695	38458888	+	---
chr19	38470147	38470271	+	---
chr19	38470408	38470694	+	---
chr19	38602786	38603077	+	Plce1	NM_019588
[truncated: 2,165 more rows]

## Sheet: 5hmC Peak Chondrocyte
Chromosome	Start	End	Strand	Annotation	Accession
chr1	4798911	4799283	+	---
chr1	4874497	4875033	+	Tcea1	NM_001159751
chr1	5084369	5084848	+	Atp6v1h	NM_133826
chr1	5324192	5324612	+	---
chr1	6313213	6313611	+	---
chr1	6819855	6820434	+	St18	NM_173868
chr1	7091766	7092105	+	Pcmtd1	NM_183028
chr1	7139247	7139766	+	Pcmtd1	NM_183028
chr1	7248791	7249294	+	---
chr1	9547904	9548519	+	Adhfe1	NM_175236
chr1	9565050	9565674	+	Adhfe1	NM_175236
chr1	9578314	9578892	+	2610203C22Rik	NR_015470
chr1	9627127	9628370	+	2610203C22Rik	NR_015470
chr1	9634915	9635347	+	2610203C22Rik	NR_015470
chr1	9644062	9644561	+	---
chr1	9658968	9659377	+	---
chr1	9660676	9661194	+	---
chr1	9747482	9747843	+	1700034P13Rik	NR_040462
chr1	9773425	9774065	+	---
chr1	9799045	9799638	+	Sgk3	NM_133220
chr1	9799779	9800411	+	Sgk3	NM_133220
chr1	9805417	9806276	+	Sgk3	NM_133220
chr1	9823763	9824201	+	Sgk3	NM_133220
chr1	9857589	9858064	+	Sgk3	NM_001037759
chr1	9982909	9983335	+	Ppp1r42	NM_145692
chr1	9988913	9989304	+	Ppp1r42	NM_145692
chr1	9989894	9990317	+	Ppp1r42	NM_145692
chr1	10056318	10056826	+	Cspp1	NM_026493
chr1	10170580	10171001	+	Arfgef1	NM_001102430
chr1	10256489	10257217	+	---
chr1	10257502	10257905	+	---
chr1	10284599	10285048	+	---
chr1	10600873	10601261	+	Cpa6	NM_177834
chr1	10679079	10679502	+	Cpa6	NM_177834
chr1	10680814	10681207	+	Cpa6	NM_177834
chr1	10942926	10943338	+	---
chr1	11005832	11006075	+	Prex2	NM_029525
chr1	11011642	11012085	+	Prex2	NM_029525
chr1	11027013	11027421	+	Prex2	NM_029525
chr1	11033050	11033833	+	Prex2	NM_029525
chr1	11034754	11035344	+	Prex2	NM_029525
chr1	11089385	11089942	+	Prex2	NM_029525
chr1	11097371	11097727	+	Prex2	NM_029525
chr1	11136696	11137107	+	Prex2	NM_029525
chr1	11137990	11138374	+	Prex2	NM_029525
chr1	11177574	11178185	+	Prex2	NM_029525
chr1	11937058	11937510	+	A830018L16Rik	NM_177173
chr1	11972386	11972761	+	A830018L16Rik	NM_177173
chr1	12574261	12574594	+	---
chr1	12604747	12605066	+	---
chr1	12616527	12616925	+	---
chr1	12640965	12641469	+	---
chr1	12644536	12645070	+	---
chr1	12652474	12652930	+	---
chr1	12692229	12692579	+	Sulf1	NM_001198566
chr1	12697782	12698136	+	Sulf1	NM_001198566
chr1	12717952	12718774	+	Sulf1	NM_001198566
chr1	12814611	12815234	+	Sulf1	NM_172294
chr1	12864837	12865627	+	Slco5a1	NM_172841
chr1	12871976	12872446	+	Slco5a1	NM_172841
chr1	12877649	12878230	+	Slco5a1	NM_172841
chr1	12961161	12961588	+	Slco5a1	NM_172841
chr1	12979666	12980244	+	Slco5a1	NM_172841
chr1	13040485	13040881	+	---
chr1	13114079	13114562	+	Prdm14	NM_001081209
chr1	13152722	13153357	+	Ncoa2	NM_001077695
chr1	13206651	13207474	+	Ncoa2	NM_001077695
chr1	13219402	13220100	+	Ncoa2	NM_001077695
chr1	13231324	13231843	+	Ncoa2	NM_001077695
chr1	13240298	13240709	+	Ncoa2	NM_001077695
chr1	13262144	13262548	+	Ncoa2	NM_001077695
chr1	13308188	13308984	+	Ncoa2	NM_001077695
chr1	13312437	13312973	+	Ncoa2	NM_001077695
chr1	13316617	13317497	+	Ncoa2	NM_001077695
chr1	13335602	13336213	+	Ncoa2	NM_001077695
chr1	13371370	13371826	+	Ncoa2	NM_001077695
chr1	13374630	13374905	+	Ncoa2	NM_001077695
chr1	13401249	13401798	+	---
chr1	13405518	13406373	+	---
chr1	13426570	13428279	+	---
chr1	13439152	13439531	+	---
chr1	13440162	13440643	+	---
chr1	13487440	13487806	+	---
chr1	13530764	13531292	+	---
chr1	13531548	13532388	+	---
chr1	13546274	13546875	+	---
chr1	13559354	13559809	+	---
chr1	13787558	13788216	+	Gm5523	NR_004447
chr1	13807061	13807459	+	---
chr1	13850864	13851456	+	---
chr1	13901612	13901949	+	---
chr1	13903283	13903697	+	---
chr1	13911823	13912327	+	---
chr1	13914147	13915018	+	---
chr1	13926044	13926364	+	---
chr1	13935009	13935382	+	---
chr1	13991088	13991508	+	---
chr1	14001378	14002051	+	---
chr1	14009732	14010457	+	---
chr1	14017873	14018382	+	---
chr1	14100049	14101282	+	---
chr1	14124942	14125537	+	---
chr1	14126771	14127151	+	---
chr1	14136260	14136843	+	---
chr1	14144005	14144518	+	---
chr1	14148064	14148475	+	---
chr1	14151259	14151707	+	---
chr1	14151782	14152140	+	---
chr1	14161357	14162211	+	---
chr1	14165747	14166320	+	---
chr1	14220452	14220823	+	Eya1	NM_010164
chr1	14273886	14274296	+	Eya1	NM_010164
chr1	14297024	14297371	+	Eya1	NM_010164
chr1	14306485	14306794	+	Eya1	NM_010164
chr1	14313054	14313356	+	Eya1	NM_010164
chr1	14357566	14358004	+	---
chr1	14461753	14462131	+	---
chr1	14472077	14472533	+	---
chr1	14474625	14475472	+	---
chr1	14503029	14503717	+	---
chr1	14508684	14509050	+	---
chr1	14513474	14513764	+	---
chr1	14570637	14571194	+	---
chr1	14658745	14659057	+	---
chr1	14708067	14708522	+	---
chr1	14716508	14717086	+	---
chr1	14919957	14920535	+	Trpa1	NM_177781
chr1	15678882	15679277	+	Kcnb2	NM_001098528
chr1	15710204	15711388	+	Kcnb2	NM_001098528
chr1	15721022	15721383	+	---
chr1	15721645	15722056	+	---
chr1	15810993	15811645	+	Terf1	NM_009352
chr1	15849963	15850555	+	---
chr1	15875517	15875894	+	Gm106	NM_001033288
chr1	15965290	15966119	+	---
chr1	15972589	15973391	+	---
chr1	16138997	16139560	+	---
chr1	16172063	16172853	+	---
chr1	16177403	16178219	+	---
chr1	16192130	16192509	+	---
chr1	16227860	16228689	+	Stau2	NM_025303
chr1	16248820	16249394	+	Stau2	NM_025303
chr1	16304722	16305157	+	Stau2	NM_025303
chr1	16412047	16412370	+	Stau2	NM_025303
chr1	16606961	16607312	+	Ube2w	NM_025773
chr1	16608359	16608673	+	Ube2w	NM_025773
chr1	16617476	16617730	+	Ube2w	NM_025773
chr1	16666744	16667047	+	Tmem70	NM_026392
chr1	16676583	16676840	+	Tmem70	NM_026392
chr1	16723714	16724330	+	---
chr1	20068135	20068506	+	Pkhd1	NM_153179
chr1	20310931	20311550	+	Pkhd1	NM_153179
chr1	20683868	20684254	+	Mir133b	NR_029902
chr1	20685904	20686457	+	---
chr1	20749007	20749407	+	---
chr1	20754410	20754964	+	---
chr1	20759753	20760269	+	---
chr1	20776288	20776613	+	Il17f	NM_145856
chr1	20848203	20848746	+	---
chr1	20951632	20952383	+	Efhc1	NM_027974
chr1	21002501	21003142	+	Tram2	NM_177409
chr1	21007920	21008435	+	Tram2	NM_177409
chr1	21015889	21016488	+	Tram2	NM_177409
chr1	21029101	21029555	+	Tram2	NM_177409
chr1	21041443	21042014	+	Tram2	NM_177409
chr1	21058846	21060217	+	Tram2	NM_177409
chr1	21072608	21074135	+	Tram2	NM_177409
chr1	21084101	21084521	+	Tram2	NM_177409
chr1	21102563	21103259	+	---
chr1	21124708	21125339	+	---
chr1	21146526	21147367	+	---
chr1	21411499	21411902	+	Kcnq5	NM_001160139
chr1	21458558	21459131	+	Kcnq5	NM_001160139
chr1	21751705	21752198	+	Kcnq5	NM_001160139
chr1	21811158	21811529	+	Kcnq5	NM_001160139
chr1	21919227	21919691	+	Kcnq5	NM_001160139
chr1	22070223	22070535	+	---
chr1	22258288	22258841	+	---
chr1	22338938	22339335	+	Rims1	NM_183018
chr1	23821664	23822100	+	B3gat2	NM_172124
chr1	23929328	23929720	+	Smap1	NM_028534
chr1	23948282	23948733	+	---
chr1	23949139	23949682	+	---
chr1	24102460	24102901	+	Fam135a	NM_026604
chr1	24169150	24169763	+	---
chr1	24195313	24196190	+	Col9a1	NM_007740
chr1	24211704	24211955	+	Col9a1	NM_007740
chr1	24219137	24219636	+	Col9a1	NM_007740
chr1	24221588	24222159	+	Col9a1	NM_007740
chr1	24230417	24231035	+	Col9a1	NM_007740
chr1	24550001	24550419	+	Col19a1	NM_007733
chr1	24692054	24692419	+	Lmbrd1	NM_026719
chr1	24739314	24739732	+	Lmbrd1	NM_026719
chr1	30719467	30720388	+	---
chr1	30848023	30848591	+	Phf3	NM_001081080
chr1	30871839	30872159	+	---
chr1	30874747	30875126	+	---
chr1	31102857	31103514	+	---
chr1	31133616	31134249	+	---
chr1	31142423	31142758	+	4931428L18Rik	NR_033445
chr1	31178297	31178656	+	Lgsn	NM_153601
chr1	33284037	33284372	+	---
chr1	33352460	33352867	+	---
chr1	33463116	33463520	+	Prim2	NM_008922
chr1	33489789	33490600	+	Prim2	NM_008922
chr1	33501275	33501755	+	Prim2	NM_008922
chr1	33504569	33505332	+	Prim2	NM_008922
chr1	33510815	33511274	+	Prim2	NM_008922
chr1	33581207	33581793	+	Prim2	NM_008922
chr1	33584349	33584764	+	Prim2	NM_008922
chr1	33589637	33589984	+	Prim2	NM_008922
chr1	33648568	33649230	+	Prim2	NM_008922
chr1	33656855	33657275	+	Prim2	NM_008922
chr1	33658304	33658751	+	Prim2	NM_008922
chr1	33673677	33674229	+	Prim2	NM_008922
chr1	33696292	33697026	+	---
chr1	33704770	33705193	+	---
chr1	33710519	33711187	+	---
chr1	33732627	33733561	+	Rab23	NM_001159729
chr1	33742823	33743316	+	Rab23	NM_001159729
chr1	33751089	33751733	+	Bag2	NM_145392
chr1	33754881	33755561	+	Bag2	NM_145392
chr1	33758389	33759073	+	Bag2	NM_145392
chr1	33760042	33760557	+	Zfp451	NM_133817
chr1	33788153	33788900	+	Zfp451	NM_133817
chr1	33788956	33789511	+	Zfp451	NM_133817
chr1	33792917	33793323	+	Zfp451	NM_133817
chr1	33799073	33799562	+	Zfp451	NM_133817
chr1	33808183	33808671	+	Zfp451	NM_133817
chr1	33846138	33846448	+	Gm15455	NM_001161816
chr1	33909038	33909749	+	Bend6	NM_177235
chr1	33932858	33933315	+	---
chr1	33946592	33947282	+	---
chr1	33980424	33980734	+	---
chr1	34001410	34001885	+	---
chr1	34021919	34022383	+	Dst	NM_133833
chr1	34043101	34043861	+	Dst	NM_133833
chr1	34054979	34055579	+	Dst	NM_133833
chr1	34069932	34070963	+	Dst	NM_133833
chr1	34094339	34094718	+	Dst	NM_133833
chr1	34104876	34105228	+	Dst	NM_133833
chr1	34110180	34110784	+	Dst	NM_133833
chr1	34123375	34123857	+	Dst	NM_133833
chr1	34132891	34133504	+	Dst	NM_133833
chr1	34139040	34139328	+	Dst	NM_133833
chr1	34169735	34170135	+	Dst	NM_133833
chr1	34184272	34184764	+	Dst	NM_133833
chr1	34237146	34237941	+	Dst	NM_133833
chr1	34244659	34245293	+	Dst	NM_133833
chr1	34253381	34254040	+	Dst	NM_133833
chr1	34284957	34285316	+	Dst	NM_133833
chr1	34312661	34313182	+	---
chr1	34484521	34484991	+	---
chr1	34504939	34506230	+	---
chr1	34523484	34524167	+	---
chr1	34802241	34802839	+	Arhgef4	NM_183019
chr1	35205959	35206344	+	---
chr1	35215967	35216973	+	---
chr1	35274469	35275773	+	---
chr1	35324622	35325090	+	---
chr1	35380514	35381420	+	---
chr1	35803786	35804855	+	---
chr1	35813702	35814227	+	---
chr1	35825644	35826247	+	---
chr1	35848670	35849224	+	---
chr1	35874954	35875548	+	---
chr1	35879577	35880267	+	---
chr1	35889466	35890276	+	---
chr1	35890606	35891224	+	---
chr1	35910097	35910372	+	---
chr1	35915511	35916261	+	---
chr1	35933365	35934117	+	---
chr1	35973225	35973939	+	---
chr1	35992305	35992781	+	---
chr1	36008562	36009346	+	---
chr1	36025662	36026287	+	---
chr1	36029819	36031416	+	---
chr1	36054654	36055134	+	---
chr1	36059612	36060335	+	---
chr1	36070144	36070745	+	Hs6st1	NM_015818
chr1	36073496	36074155	+	Hs6st1	NM_015818
chr1	36089421	36090313	+	Hs6st1	NM_015818
chr1	36105876	36106298	+	Hs6st1	NM_015818
chr1	36106318	36106853	+	Hs6st1	NM_015818
chr1	36116890	36117417	+	---
chr1	36132613	36133555	+	---
chr1	36160140	36161771	+	Uggt1	NM_198899
chr1	36161926	36163363	+	Uggt1	NM_198899
chr1	36173751	36174216	+	Uggt1	NM_198899
chr1	36234589	36235238	+	Uggt1	NM_198899
chr1	36254597	36255283	+	---
chr1	36263945	36264424	+	Neurl3	NM_153408
chr1	36304591	36305446	+	Arid5a	NM_001172205
chr1	36307086	36307518	+	Arid5a	NM_001172205
chr1	36309463	36310218	+	Arid5a	NM_001172205
chr1	36322707	36323511	+	Arid5a	NM_001172205
chr1	36331528	36332154	+	---
chr1	36333253	36333934	+	---
chr1	36361989	36362263	+	4632411B12Rik	NM_172652
chr1	36367509	36368463	+	4632411B12Rik	NM_172652
chr1	36397045	36397504	+	---
chr1	36412415	36413177	+	---
chr1	36457365	36457826	+	---
chr1	36471811	36472999	+	Cnnm4	NM_033570
chr1	36473074	36474062	+	Cnnm4	NM_033570
chr1	36480351	36481159	+	Cnnm4	NM_033570
chr1	36486285	36486870	+	Cnnm4	NM_033570
chr1	36491942	36492836	+	Cnnm4	NM_033570
chr1	36497228	36498191	+	Cnnm4	NM_033570
chr1	36512827	36513303	+	Cnnm3	NM_001039551
chr1	36535740	36536239	+	Ankrd23	NM_153502
chr1	36548130	36548648	+	Sema4c	NM_001126047
chr1	36558488	36559794	+	Sema4c	NM_001126047
chr1	36569345	36570243	+	Fam178b	NM_027957
chr1	36580229	36580815	+	Fam178b	NM_027957
chr1	36581313	36582117	+	Fam178b	NM_027957
chr1	36595195	36595824	+	Fam178b	NM_001126046
chr1	36606685	36607421	+	Fam178b	NM_201365
chr1	36611279	36612630	+	Fam178b	NM_201365
chr1	36668135	36668351	+	Fam178b	NM_201365
chr1	36758701	36759680	+	4933424G06Rik	NR_040290
chr1	36767323	36767981	+	Zap70	NM_009539
chr1	36785360	36785904	+	---
chr1	36861590	36862151	+	Tmem131	NM_018872
chr1	36864569	36865192	+	Tmem131	NM_018872
chr1	36874819	36876204	+	Tmem131	NM_018872
chr1	36883804	36884291	+	Tmem131	NM_018872
chr1	36928586	36929383	+	Tmem131	NM_018872
chr1	36949495	36950081	+	---
chr1	36966102	36966421	+	---
chr1	36995604	36996076	+	---
chr1	36996310	36997263	+	---
chr1	37009762	37010176	+	---
chr1	37026884	37027179	+	---
chr1	37045609	37046127	+	---
chr1	37053657	37054414	+	---
chr1	37077119	37077610	+	---
chr1	37102824	37103425	+	---
chr1	37122087	37122716	+	---
chr1	37286566	37287000	+	---
chr1	37300257	37301022	+	Inpp4a	NM_030266
chr1	37312001	37312850	+	Inpp4a	NM_030266
chr1	37314251	37315096	+	Inpp4a	NM_030266
chr1	37341704	37342389	+	Inpp4a	NM_030266
chr1	37347150	37347985	+	Inpp4a	NM_030266
chr1	37386431	37387530	+	Inpp4a	NM_172971
chr1	37401948	37402823	+	Inpp4a	NM_172971
chr1	37473204	37473858	+	Mgat4a	NM_173870
chr1	37502259	37502824	+	Mgat4a	NM_173870
chr1	37518669	37519110	+	Mgat4a	NM_173870
chr1	37530008	37530631	+	Mgat4a	NM_173870
chr1	37539824	37540526	+	Mgat4a	NM_173870
chr1	37559238	37559680	+	---
chr1	37572990	37573315	+	---
chr1	37580809	37581284	+	---
chr1	37585797	37586529	+	---
chr1	37596004	37596492	+	---
chr1	37603085	37603651	+	---
chr1	37638912	37639425	+	2010300C02Rik	NM_028096
chr1	37663455	37664081	+	2010300C02Rik	NM_028096
chr1	37692946	37693963	+	2010300C02Rik	NM_028096
chr1	37696061	37697079	+	2010300C02Rik	NM_028096
chr1	37706123	37706823	+	2010300C02Rik	NM_028096
chr1	37709876	37710471	+	2010300C02Rik	NM_028096
chr1	37717420	37718039	+	2010300C02Rik	NM_028096
chr1	37727867	37728433	+	---
chr1	37745239	37745638	+	---
chr1	37889020	37889550	+	Mitd1	NM_026913
chr1	37917632	37918060	+	Lyg2	NM_001033427
chr1	38052980	38053320	+	Eif5b	NM_198303
chr1	38152053	38152388	+	---
chr1	38212535	38213300	+	Aff3	NM_010678
chr1	38218527	38220132	+	Aff3	NM_010678
chr1	38221299	38222347	+	Aff3	NM_010678
chr1	38229987	38230368	+	Aff3	NM_010678
chr1	38239513	38240959	+	Aff3	NM_010678
chr1	38257297	38258124	+	Aff3	NM_010678
chr1	38263296	38264180	+	Aff3	NM_010678
chr1	38271131	38271799	+	Aff3	NM_010678
chr1	38286293	38286585	+	Aff3	NM_010678
chr1	38293818	38295269	+	Aff3	NM_010678
chr1	38303580	38304952	+	Aff3	NM_010678
chr1	38323819	38324169	+	Aff3	NM_010678
chr1	38334055	38335179	+	Aff3	NM_010678
chr1	38335723	38336413	+	Aff3	NM_010678
chr1	38347895	38348907	+	Aff3	NM_010678
chr1	38357884	38359201	+	Aff3	NM_010678
chr1	38364038	38364634	+	Aff3	NM_010678
chr1	38369229	38369761	+	Aff3	NM_010678
chr1	38406772	38407566	+	Aff3	NM_010678
chr1	38414229	38414615	+	Aff3	NM_010678
chr1	38425244	38425613	+	Aff3	NM_010678
chr1	38427537	38427967	+	Aff3	NM_010678
chr1	38436074	38436888	+	Aff3	NM_010678
chr1	38438408	38439072	+	Aff3	NM_010678
chr1	38450672	38451296	+	Aff3	NM_010678
chr1	38512747	38513284	+	Aff3	NM_010678
chr1	38545388	38546103	+	Aff3	NM_010678
chr1	38546282	38547329	+	Aff3	NM_010678
chr1	38557267	38558219	+	Aff3	NM_010678
chr1	38559273	38559848	+	Aff3	NM_010678
chr1	38602098	38602709	+	Aff3	NM_010678
chr1	38627912	38628997	+	Aff3	NM_010678
chr1	38657460	38658401	+	Aff3	NM_010678
chr1	38679861	38680247	+	---
chr1	38690336	38691048	+	---
chr1	38696005	38696944	+	---
chr1	38719227	38719558	+	---
chr1	38719842	38720619	+	---
chr1	38735384	38736133	+	---
chr1	38749415	38749917	+	---
chr1	38770002	38771703	+	---
chr1	38777298	38778284	+	---
chr1	38786300	38787230	+	---
chr1	38806903	38807392	+	Lonrf2	NM_001029878
chr1	38855794	38856224	+	---
chr1	38870412	38871087	+	Chst10	NM_145142
chr1	38897245	38897901	+	Chst10	NM_145142
chr1	38977986	38978618	+	---
chr1	38990830	38991684	+	Pdcl3	NM_026850
chr1	39007114	39008183	+	---
chr1	39009408	39009824	+	---
chr1	39021557	39022043	+	---
chr1	39065763	39066178	+	---
chr1	39086120	39086781	+	---
chr1	39089771	39090381	+	---
chr1	39097222	39097885	+	---
chr1	39105319	39106085	+	---
chr1	39137070	39137718	+	---
chr1	39143556	39144226	+	---
chr1	39182707	39183083	+	---
chr1	39196111	39196654	+	Npas2	NM_008719
chr1	39232011	39232439	+	Npas2	NM_008719
chr1	39247927	39249175	+	Npas2	NM_008719
chr1	39255370	39256394	+	Npas2	NM_008719
chr1	39278205	39279166	+	Npas2	NM_008719
chr1	39284556	39285378	+	Npas2	NM_008719
chr1	39286698	39287969	+	Npas2	NM_008719
chr1	39312096	39313213	+	Npas2	NM_008719
chr1	39313290	39314408	+	Npas2	NM_008719
chr1	39318195	39318787	+	Npas2	NM_008719
chr1	39318936	39319459	+	Npas2	NM_008719
chr1	39327343	39327991	+	Npas2	NM_008719
chr1	39455439	39455904	+	Tbc1d8	NM_018775
chr1	39466201	39466947	+	Tbc1d8	NM_018775
chr1	39507762	39508160	+	---
chr1	39525199	39526211	+	---
chr1	39545547	39545825	+	D1Bwg0212e	NM_028043
chr1	39556204	39556938	+	Rnf149	NM_001033135
chr1	39575203	39575965	+	Rnf149	NM_001033135
chr1	39691162	39692297	+	Rfx8	NM_001145660
chr1	39713616	39714630	+	Rfx8	NM_001145660
chr1	39758194	39758798	+	---
chr1	39835135	39835439	+	---
chr1	39836478	39837038	+	---
chr1	39845792	39846341	+	1700066B17Rik	NR_040465
chr1	39851015	39851807	+	1700066B17Rik	NR_040465
chr1	39869070	39869751	+	---
chr1	39899868	39900435	+	Map4k4	NM_001252202
chr1	39906730	39907387	+	Map4k4	NM_001252202
chr1	39913274	39913794	+	Map4k4	NM_001252202
chr1	39931943	39933244	+	Map4k4	NM_001252202
chr1	39942970	39943461	+	Map4k4	NM_001252202
chr1	39962741	39963539	+	Map4k4	NM_001252202
chr1	39968864	39969532	+	Map4k4	NM_001252202
chr1	39979750	39980941	+	Map4k4	NM_001252202
chr1	40033629	40034193	+	---
chr1	40039891	40040468	+	---
chr1	40051149	40051588	+	---
chr1	40061296	40061806	+	---
chr1	40094077	40094819	+	Il1r2	NM_010555
chr1	40109702	40110215	+	Il1r2	NM_010555
chr1	40117587	40118103	+	Il1r2	NM_010555
chr1	40139409	40139978	+	---
chr1	40140391	40141185	+	---
chr1	40149279	40149577	+	---
chr1	40160922	40161736	+	---
chr1	40243315	40243719	+	Il1r1	NM_008362
chr1	40263071	40264291	+	Il1r1	NM_008362
chr1	40275086	40275570	+	Il1r1	NM_001123382
chr1	40283845	40284999	+	Il1r1	NM_001123382
chr1	40345506	40345946	+	Il1rl2	NM_133193
chr1	40351902	40352354	+	Il1rl2	NM_133193
chr1	40352789	40353114	+	Il1rl2	NM_133193
chr1	40369292	40369727	+	---
chr1	40385037	40385590	+	---
chr1	40414029	40414778	+	---
chr1	40463940	40464494	+	Il1rl1	NM_001025602
chr1	40469829	40470753	+	Il18r1	NM_001161843
chr1	40472667	40473157	+	Il18r1	NM_001161843
chr1	40522601	40523417	+	Il18rap	NM_010553
chr1	40575871	40576262	+	Slc9a4	NM_177084
chr1	40590811	40591324	+	Slc9a4	NM_177084
chr1	40613645	40614300	+	Slc9a4	NM_177084
chr1	40659414	40659875	+	---
chr1	40660118	40660670	+	---
chr1	40680751	40681171	+	Slc9a2	NM_001033289
chr1	40759556	40759955	+	Slc9a2	NM_001033289
chr1	40789646	40790112	+	Mfsd9	NM_172499
chr1	40829301	40829809	+	Tmem182	NM_001081198
chr1	40833245	40834007	+	Tmem182	NM_001081198
chr1	40840274	40840949	+	Tmem182	NM_001081198
chr1	40898485	40899019	+	---
chr1	41134034	41134556	+	---
chr1	41651728	41652455	+	---
chr1	42169727	42170020	+	---
chr1	42411003	42411376	+	---
chr1	42885168	42885517	+	Mrps9	NM_023514
chr1	43025999	43026504	+	Gpr45	NM_053107
chr1	43067093	43067647	+	Tgfbrap1	NM_001013025
chr1	43091333	43092114	+	Tgfbrap1	NM_001013025
chr1	43128078	43128685	+	Fhl2	NM_010212
chr1	43140675	43142106	+	Fhl2	NM_010212
chr1	43142776	43143640	+	Fhl2	NM_010212
chr1	43153585	43154139	+	Fhl2	NM_010212
chr1	43158380	43158833	+	Fhl2	NM_010212
chr1	43163987	43164451	+	Fhl2	NM_010212
chr1	43167875	43169219	+	Fhl2	NM_010212
chr1	43191043	43191691	+	---
chr1	43215113	43215456	+	---
chr1	43225414	43225823	+	---
chr1	43237687	43238221	+	---
chr1	43245003	43245387	+	---
chr1	43257826	43258575	+	---
chr1	43302558	43303256	+	---
chr1	43305601	43306061	+	---
chr1	43310876	43311417	+	---
chr1	43358230	43358891	+	---
chr1	43360740	43361422	+	---
chr1	43412932	43413595	+	---
chr1	43436974	43437559	+	---
chr1	43452689	43453866	+	Nck2	NM_010879
chr1	43463897	43465058	+	Nck2	NM_010879
chr1	43467296	43468203	+	Nck2	NM_010879
chr1	43473857	43474629	+	Nck2	NM_010879
chr1	43485499	43486277	+	Nck2	NM_010879
chr1	43493970	43494531	+	Nck2	NM_010879
chr1	43496958	43497454	+	Nck2	NM_010879
chr1	43501988	43503242	+	Nck2	NM_010879
chr1	43530229	43531031	+	Nck2	NM_010879
chr1	43531163	43531737	+	Nck2	NM_010879
chr1	43548509	43549144	+	Nck2	NM_010879
chr1	43550612	43551303	+	Nck2	NM_010879
chr1	43595429	43595886	+	---
chr1	43695360	43695845	+	---
chr1	43698488	43698942	+	---
chr1	43717976	43718788	+	---
chr1	43729890	43730476	+	1500015O10Rik	NM_024283
chr1	43730504	43730905	+	1500015O10Rik	NM_024283
chr1	43741663	43742241	+	1500015O10Rik	NM_024283
chr1	43773936	43774635	+	Uxs1	NM_026430
chr1	43803075	43803496	+	Uxs1	NM_026430
chr1	43822455	43823392	+	Uxs1	NM_026430
chr1	43843539	43843949	+	---
chr1	44019351	44019746	+	A530098C11Rik	NM_001013799
chr1	44218774	44219195	+	4832428D23Rik	NM_207281
chr1	44553400	44553827	+	Gulp1	NM_028450
chr1	44567019	44567421	+	Gulp1	NM_028450
chr1	44833976	44834464	+	---
chr1	45021093	45021477	+	---
chr1	45023267	45023601	+	---
chr1	45033261	45033817	+	---
chr1	45147180	45147760	+	---
chr1	45465996	45466336	+	Col5a2	NM_007737
chr1	45472816	45473106	+	Col5a2	NM_007737
chr1	45480321	45480590	+	Col5a2	NM_007737
chr1	45480957	45481425	+	Col5a2	NM_007737
chr1	45485869	45486103	+	Col5a2	NM_007737
chr1	45496271	45496719	+	Col5a2	NM_007737
chr1	45540150	45540545	+	---
chr1	45546061	45546505	+	---
chr1	45587480	45588116	+	---
chr1	45721009	45721415	+	---
chr1	45768177	45769077	+	---
chr1	45842461	45842849	+	---
chr1	45852697	45853051	+	---
chr1	45860057	45860617	+	---
chr1	45865848	45866260	+	---
chr1	45894313	45894622	+	---
chr1	45925893	45926214	+	Slc40a1	NM_016917
chr1	46808636	46809056	+	Slc39a10	NM_172653
chr1	46854555	46855046	+	Slc39a10	NM_172653
chr1	50963267	50963814	+	Tmeff2	NM_019790
chr1	50979402	50979641	+	Tmeff2	NM_019790
chr1	51002210	51002524	+	Tmeff2	NM_019790
chr1	51121958	51123084	+	Tmeff2	NM_019790
chr1	51131678	51132053	+	Tmeff2	NM_019790
chr1	51148562	51149276	+	Tmeff2	NM_019790
chr1	51229262	51229642	+	9330175M20Rik	NR_045151
chr1	51289509	51290123	+	Sdpr	NM_138741
chr1	51306849	51307373	+	9330175M20Rik	NR_045151
chr1	51401866	51402182	+	---
chr1	51407415	51407693	+	---
chr1	51411420	51412054	+	---
chr1	51493415	51493846	+	---
chr1	51504649	51504917	+	---
chr1	51515013	51516053	+	---
chr1	51519100	51519610	+	---
chr1	51530232	51530886	+	---
chr1	51584633	51585212	+	---
chr1	51607280	51607557	+	---
chr1	51607565	51607887	+	---
chr1	51617435	51618061	+	---
chr1	51647591	51648379	+	---
chr1	51671450	51671856	+	---
chr1	51688617	51689875	+	---
chr1	51691329	51691932	+	---
chr1	51706141	51706679	+	---
chr1	51719772	#VALUE!	+	---
chr1	51734590	#VALUE!	+	---
chr1	51740502	51740852	+	---
chr1	51748120	51748482	+	Myo1b	NM_001161817
chr1	51808944	51809409	+	Myo1b	NM_001161817
chr1	51821588	51822633	+	Myo1b	NM_001161817
chr1	51829162	51829933	+	Myo1b	NM_001161817
chr1	51837747	51838467	+	Myo1b	NM_001161817
chr1	51839267	51839602	+	Myo1b	NM_001161817
chr1	51875987	51876832	+	Myo1b	NM_001161817
chr1	51889952	51890820	+	Myo1b	NM_001161817
chr1	51890834	51891417	+	Myo1b	NM_001161817
chr1	51893402	51894608	+	Myo1b	NM_001161817
chr1	51904095	51904665	+	Myo1b	NM_001161817
chr1	51913206	51913953	+	Myo1b	NM_001161817
chr1	51946934	51947575	+	---
chr1	51991872	51992908	+	---
chr1	52039124	52039914	+	Stat4	NM_011487
chr1	52055785	52056042	+	Stat4	NM_011487
chr1	52057221	52057597	+	Stat4	NM_011487
chr1	52111192	52111560	+	---
chr1	52183688	52184025	+	Gls	NM_001081081
chr1	52247042	52247497	+	---
chr1	52259361	52259686	+	---
chr1	52266107	52266588	+	---
chr1	52277875	52278427	+	---
chr1	52303142	52303661	+	---
chr1	52331967	52332614	+	---
chr1	52389184	52389661	+	---
chr1	52501601	52502165	+	Nab1	NM_008667
chr1	52502223	52502643	+	Nab1	NM_008667
chr1	52513941	52514374	+	---
chr1	52517619	52517891	+	---
chr1	52524727	52525127	+	---
chr1	52578223	52578739	+	---
chr1	52597103	52597661	+	---
chr1	52598280	52599217	+	---
chr1	52676254	52676672	+	Mfsd6	NM_178081
chr1	52703024	52703443	+	Mfsd6	NM_178081
chr1	52704834	52705161	+	Mfsd6	NM_178081
chr1	52722685	52723465	+	Mfsd6	NM_178081
chr1	52726381	52726822	+	Mfsd6	NM_178081
chr1	52730903	52731257	+	Mfsd6	NM_178081
chr1	52802356	52802933	+	Inpp1	NM_008384
chr1	52809515	52810084	+	Inpp1	NM_008384
chr1	52845631	52846006	+	Hibch	NM_146108
chr1	53298697	53299124	+	Ormdl1	NM_145517
chr1	53299326	53299707	+	Ormdl1	NM_145517
chr1	53707249	53707611	+	Dnahc7a	NM_001252070
chr1	53712823	53713284	+	Dnahc7a	NM_001252070
chr1	53734374	53734754	+	---
chr1	53736495	53736839	+	---
chr1	53764900	53765201	+	Stk17b	NM_133810
chr1	53773970	53774324	+	Stk17b	NM_133810
chr1	53782279	53782820	+	Stk17b	NM_133810
chr1	53813387	53814103	+	Hecw2	NM_001001883
chr1	53820031	53820496	+	Hecw2	NM_001001883
chr1	53831347	53831789	+	Hecw2	NM_001001883
chr1	53853076	53853493	+	Hecw2	NM_001001883
chr1	53856531	53857157	+	Hecw2	NM_001001883
chr1	53867860	53868468	+	Hecw2	NM_001001883
chr1	53875799	53876378	+	Hecw2	NM_001001883
chr1	53894181	53894980	+	Hecw2	NM_001001883
chr1	53906137	53906751	+	Hecw2	NM_001001883
chr1	54005027	54005321	+	Hecw2	NM_172655
chr1	54009665	54010547	+	Hecw2	NM_172655
chr1	54014335	54014896	+	Hecw2	NM_172655
chr1	54066242	54066612	+	Hecw2	NM_172655
chr1	54110798	54111228	+	Hecw2	NM_172655
chr1	54118252	54118803	+	Hecw2	NM_172655
chr1	54127610	54128179	+	Hecw2	NM_172655
chr1	54187559	54187986	+	Hecw2	NM_172655
chr1	54193934	54194525	+	Hecw2	NM_172655
chr1	54251162	54251680	+	Ccdc150	NM_030025
chr1	54560040	54560364	+	Pgap1	NM_001163314
chr1	54681039	54681421	+	Ankrd44	NM_001081433
chr1	54681556	54681974	+	Ankrd44	NM_001081433
chr1	54713319	54713813	+	Ankrd44	NM_001081433
chr1	54715339	54715839	+	Ankrd44	NM_001081433
chr1	54766022	54766976	+	Ankrd44	NM_001081433
chr1	54777071	54777773	+	Ankrd44	NM_001081433
chr1	54777822	54778582	+	Ankrd44	NM_001081433
chr1	54801187	54801534	+	Ankrd44	NM_001081433
chr1	54802580	54803348	+	Ankrd44	NM_001081433
chr1	54829822	54830974	+	Ankrd44	NM_001081433
chr1	54837896	54838725	+	Ankrd44	NM_001081433
chr1	54851568	54852160	+	Ankrd44	NM_001081433
chr1	54852952	54854019	+	Ankrd44	NM_001081433
chr1	54858939	54859262	+	Ankrd44	NM_001081433
chr1	54860415	54860787	+	Ankrd44	NM_001081433
chr1	54867979	54868563	+	Ankrd44	NM_001081433
chr1	54877573	54878145	+	Ankrd44	NM_001081433
chr1	54888191	54888761	+	Ankrd44	NM_001081433
chr1	54897073	54897725	+	Ankrd44	NM_001081433
chr1	54906324	54907836	+	Ankrd44	NM_001081433
chr1	54916932	54917492	+	Ankrd44	NM_001081433
chr1	54922102	54922772	+	Ankrd44	NM_001081433
chr1	54961675	54962228	+	---
chr1	54993411	54993912	+	Sf3b1	NM_031179
chr1	55057559	55057890	+	Coq10b	NM_026424
chr1	55160733	55161708	+	---
chr1	55178171	55178489	+	Rftn2	NM_028713
chr1	55201149	55201809	+	Rftn2	NM_028713
chr1	55454138	55454490	+	Plcl1	NM_001114663
chr1	55489478	55489899	+	Plcl1	NM_001114663
chr1	55505807	55506253	+	Plcl1	NM_001114663
chr1	55534043	55534650	+	Plcl1	NM_001114663
chr1	55570031	55570552	+	Plcl1	NM_001114663
chr1	55572977	55573482	+	Plcl1	NM_001114663
chr1	55614388	55614671	+	Plcl1	NM_001114663
chr1	55618556	55619278	+	Plcl1	NM_001114663
chr1	55693643	55694102	+	Plcl1	NM_001114663
chr1	55708952	55709389	+	Plcl1	NM_001114663
chr1	55807036	55807537	+	---
chr1	55808697	55809154	+	---
chr1	55854632	55855061	+	---
chr1	55855183	55855565	+	---
chr1	55865076	55865604	+	---
chr1	55876871	55877329	+	---
chr1	55878252	55878644	+	---
chr1	55934024	55934556	+	9130227L01Rik	NR_045837
chr1	55949621	55950272	+	9130227L01Rik	NR_045837
chr1	55963946	55964577	+	9130227L01Rik	NR_045837
chr1	55966777	55967280	+	9130227L01Rik	NR_045837
chr1	56360431	56360866	+	---
chr1	56369180	56369539	+	---
chr1	56441667	56442183	+	---
chr1	56454901	56455240	+	---
chr1	56455793	56456347	+	---
chr1	56541604	56542176	+	---
chr1	56664724	56665118	+	---
chr1	56835918	56836352	+	Satb2	NM_139146
chr1	56871203	56871912	+	Satb2	NM_139146
chr1	56900292	56900830	+	Satb2	NM_139146
chr1	56916861	56917310	+	Satb2	NM_139146
chr1	56954982	56955641	+	Satb2	NM_139146
chr1	56955723	56956341	+	Satb2	NM_139146
chr1	57034410	57034932	+	---
chr1	57092879	57093338	+	---
chr1	57096538	57097109	+	---
chr1	57141624	57142406	+	---
chr1	57149481	57150008	+	---
chr1	57174267	57174994	+	---
chr1	57201291	57201668	+	BC055402	NR_037990
chr1	57217740	57218508	+	BC055402	NR_037990
chr1	57224394	57225047	+	---
chr1	57227896	57228315	+	---
chr1	57268536	57270174	+	---
chr1	57272699	57273157	+	---
chr1	57326551	57326964	+	---
chr1	57335197	57335631	+	---
chr1	57345241	57345657	+	---
chr1	57436945	57437983	+	---
chr1	57489943	57490492	+	---
chr1	57497655	57498166	+	---
chr1	57526766	57527255	+	---
chr1	57564334	57565107	+	---
chr1	57606910	57607507	+	---
chr1	57708063	57708345	+	---
chr1	57740656	57741071	+	---
chr1	57758774	57759187	+	---
chr1	57772853	57773487	+	Spats2l	NM_144882
chr1	57775501	57775915	+	Spats2l	NM_144882
chr1	57823079	57823595	+	Spats2l	NM_144882
chr1	57864459	57864824	+	Spats2l	NM_001164566
chr1	57873760	57874367	+	Spats2l	NM_001164566
chr1	57890715	57891423	+	Spats2l	NM_001164566
chr1	57900930	57901489	+	Spats2l	NM_001164566
chr1	57904499	57905309	+	Spats2l	NM_001164566
chr1	57918658	57918993	+	Spats2l	NM_001164566
chr1	57989162	57989632	+	Sgol2	NM_001177867
chr1	58095890	58096331	+	Aox1	NM_009676
chr1	58144059	58144930	+	Aox3	NM_023617
chr1	58156817	58157228	+	Aox3	NM_023617
chr1	58194005	58194388	+	Aox3	NM_023617
chr1	58202291	58202671	+	Aox4	NM_023631
chr1	58209827	58211121	+	Aox4	NM_023631
chr1	58240242	58240843	+	Aox4	NM_023631
chr1	58256972	58257545	+	Aox4	NM_023631
chr1	58285224	58286134	+	Aox3l1	NM_001008419
chr1	58298289	58298916	+	Aox3l1	NM_001008419
chr1	58303145	58304082	+	Aox3l1	NM_001008419
chr1	58304089	58304855	+	Aox3l1	NM_001008419
chr1	58311158	58311780	+	Aox3l1	NM_001008419
chr1	58313561	58314016	+	Aox3l1	NM_001008419
chr1	58335682	58336214	+	Aox3l1	NM_001008419
chr1	58341354	58341954	+	Aox3l1	NM_001008419
chr1	58348622	58349456	+	Aox3l1	NM_001008419
chr1	58358785	58359437	+	Aox3l1	NM_001008419
chr1	58366408	58367161	+	Aox3l1	NM_001008419
chr1	58420061	58420486	+	Clk1	NM_001042634
chr1	58603713	58604049	+	---
chr1	58609029	58609390	+	---
chr1	58651513	58651981	+	Gm20257	NR_045007
chr1	58719873	58720491	+	Cflar	NM_009805
chr1	58729452	58729913	+	Cflar	NM_009805
chr1	58745839	58746449	+	Cflar	NM_207653
chr1	58888859	58889290	+	---
chr1	58909869	58910323	+	Trak2	NM_172406
chr1	58937731	58938027	+	Trak2	NM_172406
chr1	58946697	58947107	+	Trak2	NM_172406
chr1	58952190	58952848	+	Trak2	NM_172406
chr1	59169555	59170650	+	Als2	NM_001159948
chr1	59191268	59191586	+	Als2	NM_001159948
chr1	59195068	59195345	+	Als2	NM_146109
chr1	59208105	59208359	+	Als2	NM_146109
chr1	59221241	59221659	+	Als2	NM_146109
chr1	59256627	59257709	+	Cdk15	NM_001033373
chr1	59270176	59270578	+	Cdk15	NM_001033373
chr1	59340652	59341116	+	Cdk15	NM_001033373
chr1	59380881	59381966	+	---
chr1	59409551	59410074	+	---
chr1	59419852	59420363	+	---
chr1	59422768	59423176	+	---
chr1	59427057	59427740	+	---
chr1	59430958	59431597	+	---
chr1	59436087	59437856	+	---
chr1	59439092	59440234	+	---
chr1	59443165	59443759	+	---
chr1	59450730	59451461	+	---
chr1	59456677	59457309	+	---
chr1	59458666	59459848	+	---
chr1	59463996	59464404	+	---
chr1	59464715	59465414	+	---
chr1	59465448	59465958	+	---
chr1	59478574	59479099	+	Fzd7	NM_008057
chr1	59483786	59484793	+	Fzd7	NM_008057
chr1	59492848	59493423	+	---
chr1	59494511	59495008	+	---
chr1	59508391	59509284	+	Gm973	NM_001013771
chr1	59536128	59536717	+	Gm973	NM_001013771
chr1	59550342	59550893	+	Gm973	NM_001013771
chr1	59565765	59566313	+	Gm973	NM_001013771
chr1	59609844	59610287	+	Gm973	NM_001013771
chr1	59625406	59625805	+	Gm973	NM_001013771
chr1	59878030	59878473	+	---
chr1	59885907	59886473	+	---
chr1	59887354	59887730	+	---
chr1	59902593	59902997	+	---
chr1	59915881	59916197	+	Fam117b	NM_001037725
chr1	59943738	59944294	+	Fam117b	NM_001037725
chr1	60191570	60191966	+	Nbeal1	NM_173444
chr1	60291492	60291825	+	Nbeal1	NM_173444
chr1	60342583	60342965	+	Cyp20a1	NM_030013
chr1	60360916	60361459	+	Cyp20a1	NM_030013
chr1	60407944	60408289	+	Abi2	NM_198127
chr1	60416828	60417216	+	Abi2	NM_198127
chr1	60485725	60486024	+	Raph1	NM_001045513
chr1	60564687	60565075	+	Raph1	NM_001045513
chr1	60592998	60593428	+	---
chr1	60596393	60597236	+	---
chr1	60627770	60628285	+	---
chr1	60655765	60656336	+	---
chr1	60657561	60658055	+	---
chr1	60668801	60669478	+	---
chr1	60670128	60670912	+	---
chr1	60681285	60681883	+	---
chr1	60683855	60684330	+	---
chr1	60696849	60697248	+	---
chr1	60697633	60698031	+	---
chr1	60715682	60716107	+	---
chr1	60718343	60718831	+	---
chr1	60749431	60749957	+	Cd28	NM_007642
chr1	60759644	60760019	+	Cd28	NM_007642
chr1	60799938	60800279	+	---
chr1	60809122	60809495	+	---
chr1	60822696	60823500	+	---
chr1	60837181	60837572	+	---
chr1	60857386	60858062	+	---
chr1	60859276	60859889	+	---
chr1	60870514	60870839	+	---
chr1	60908607	60909269	+	Ctla4	NM_009843
chr1	60916335	60916971	+	Ctla4	NM_009843
chr1	60979016	60979442	+	Icos	NM_017480
chr1	61003064	61003433	+	---
chr1	61021090	61021487	+	---
chr1	61049762	61050585	+	---
chr1	61059659	61060102	+	---
chr1	61094323	61094784	+	---
chr1	61143002	61143734	+	---
chr1	61146090	61146435	+	---
chr1	61157490	61157764	+	---
chr1	61177763	61178323	+	---
chr1	61202328	61202700	+	---
chr1	61301055	61301567	+	---
chr1	61321583	61322073	+	---
chr1	61359073	61359558	+	---
chr1	61373503	61374148	+	9530026F06Rik	NR_040483
chr1	61471189	61471549	+	---
chr1	61649083	61649640	+	Pard3b	NM_001081050
chr1	61780480	61780897	+	Pard3b	NM_001081050
chr1	61796345	61796734	+	Pard3b	NM_001081050
chr1	61904071	61904434	+	Pard3b	NM_001081050
chr1	61979891	61980252	+	Pard3b	NM_001081050
chr1	61991464	61992054	+	Pard3b	NM_001081050
chr1	62071047	62071604	+	Pard3b	NM_001081050
chr1	62078717	62079189	+	Pard3b	NM_001081050
chr1	62128414	62128792	+	Pard3b	NM_001081050
chr1	62148566	62149298	+	Pard3b	NM_001081050
chr1	62173119	62173387	+	Pard3b	NM_001081050
chr1	62175881	62176664	+	Pard3b	NM_001081050
chr1	62197544	62197951	+	Pard3b	NM_001081050
chr1	62206232	62206564	+	Pard3b	NM_001081050
chr1	62216940	62217242	+	Pard3b	NM_001081050
chr1	62242227	62242582	+	Pard3b	NM_001081050
chr1	62248435	62248929	+	Pard3b	NM_001081050
chr1	62334109	62334488	+	Pard3b	NM_001081050
chr1	62351616	62352113	+	Pard3b	NM_001081050
chr1	62383092	62383678	+	Pard3b	NM_001081050
chr1	62387444	62387861	+	Pard3b	NM_001081050
chr1	62393058	62393716	+	Pard3b	NM_001081050
chr1	62404987	62405547	+	Pard3b	NM_001081050
chr1	62411925	62412429	+	Pard3b	NM_001081050
chr1	62412468	62412956	+	Pard3b	NM_001081050
chr1	62428789	62429293	+	Pard3b	NM_001081050
chr1	62447069	62447817	+	Pard3b	NM_001081050
chr1	62449548	62449933	+	Pard3b	NM_001081050
chr1	62458753	62459059	+	Pard3b	NM_001081050
chr1	62460231	62460761	+	Pard3b	NM_001081050
chr1	62466990	62467601	+	Pard3b	NM_001081050
chr1	62496416	62497067	+	Pard3b	NM_001081050
chr1	62532563	62533084	+	Pard3b	NM_001081050
chr1	62548704	62549307	+	Pard3b	NM_001081050
chr1	62566653	62567087	+	Pard3b	NM_001081050
chr1	62611968	62612445	+	Pard3b	NM_001081050
chr1	62621271	62622285	+	Pard3b	NM_001081050
chr1	62626847	62627287	+	Pard3b	NM_001081050
chr1	62631548	62632425	+	Pard3b	NM_001081050
chr1	62639160	62640074	+	Pard3b	NM_001081050
chr1	62664726	62665676	+	---
chr1	62678412	62678933	+	---
chr1	62687353	62687854	+	---
chr1	62696462	62697112	+	Nrp2	NM_001077407
chr1	62709796	62710449	+	Nrp2	NM_001077407
chr1	62715979	62717219	+	Nrp2	NM_001077407
chr1	62733892	62734490	+	Nrp2	NM_001077407
chr1	62750541	62752712	+	Nrp2	NM_001077407
chr1	62767797	62769638	+	Nrp2	NM_001077407
chr1	62770129	62770801	+	Nrp2	NM_001077407
chr1	62783662	62784317	+	Nrp2	NM_001077407
chr1	62804720	62805479	+	Nrp2	NM_010939
chr1	62830226	62830861	+	---
chr1	62838695	62838951	+	---
chr1	62853275	62853830	+	---
chr1	62860928	62861514	+	---
chr1	62875476	62876403	+	---
chr1	62884772	62885280	+	---
chr1	62902050	62902793	+	---
chr1	62908326	62909050	+	---
chr1	62926858	62927339	+	---
chr1	62933050	62933963	+	---
chr1	62951395	62952006	+	---
chr1	63084888	63085212	+	Ino80d	NM_001081436
chr1	63192422	63193006	+	Gpr1	NM_146250
chr1	63277459	63277728	+	Zdbf2	NM_028673
chr1	63453076	63453712	+	Adam23	NM_001177600
chr1	63465316	63465834	+	Adam23	NM_001177600
chr1	63475509	63475970	+	Adam23	NM_001177600
chr1	63489762	63490128	+	Adam23	NM_001177600
chr1	63507363	63507853	+	Adam23	NM_001177600
chr1	63518775	63519378	+	Adam23	NM_001177600
chr1	63533947	63534833	+	Adam23	NM_001177600
chr1	63555044	63555426	+	Adam23	NM_001177600
chr1	63683640	63684069	+	Dytn	NM_001081658
chr1	63697415	63697843	+	Mdh1b	NM_029696
chr1	63706333	63706657	+	Mdh1b	NM_029696
chr1	63768087	63768680	+	4933402D24Rik	NM_001256158
chr1	63967870	63968777	+	Gm13749	NR_027824
chr1	63976429	63976930	+	---
chr1	63981530	63981838	+	Mir1958	NR_035484
chr1	63994603	63995276	+	---
chr1	63998695	63999906	+	---
chr1	64000394	64001082	+	---
chr1	64042664	64043295	+	Klf7	NM_033563
chr1	64061056	#VALUE!	+	Klf7	NM_033563
chr1	64088449	64089292	+	Klf7	NM_033563
chr1	64097440	64097925	+	Klf7	NM_033563
chr1	64098165	64099023	+	Klf7	NM_033563
chr1	64107548	64107873	+	Klf7	NM_033563
chr1	64126922	64127309	+	Klf7	NM_033563
chr1	64142720	64143073	+	---
chr1	64189270	64189849	+	---
chr1	64192597	64193010	+	---
chr1	64202756	64203115	+	---
chr1	64223752	64224915	+	---
chr1	64231334	64232307	+	---
chr1	64297939	64298523	+	---
chr1	64322089	64322515	+	---
chr1	64338467	64338961	+	---
chr1	64341429	64342071	+	---
chr1	64358466	64358782	+	---
chr1	64405039	64405475	+	---
chr1	64412463	64412804	+	---
chr1	64434562	64435277	+	---
chr1	64442052	64442565	+	---
chr1	64543835	64544341	+	Creb1	NM_009952
chr1	64569699	64570104	+	Creb1	NM_009952
chr1	64600455	64600995	+	Creb1	NM_009952
chr1	64676283	64676763	+	---
chr1	64693025	64693274	+	Ccnyl1	NM_001097644
chr1	64704482	64704775	+	Ccnyl1	NM_001097644
chr1	64716575	64717227	+	Ccnyl1	NM_001097644
chr1	64735116	64735962	+	Fzd5	NM_022721
chr1	64752946	64753533	+	---
chr1	64783325	64784014	+	---
chr1	64792011	64793576	+	Plekhm3	NM_001039493
chr1	64825516	64826197	+	Plekhm3	NM_001039493
chr1	64836395	64837059	+	Plekhm3	NM_001039493
chr1	64840450	64840898	+	Plekhm3	NM_001039493
chr1	64850009	64851281	+	Plekhm3	NM_001039493
chr1	64860757	64861104	+	Plekhm3	NM_001039493
chr1	64883753	64884328	+	Plekhm3	NM_001039493
chr1	64907880	64908285	+	Plekhm3	NM_001039493
chr1	64929738	64930232	+	Plekhm3	NM_001039493
chr1	64949316	64949734	+	Plekhm3	NM_001039493
chr1	65001377	65001967	+	---
chr1	65046705	65046976	+	Cryge	NM_007777
chr1	65048434	65049233	+	Cryge	NM_007777
chr1	65064005	65064727	+	Crygd	NM_007776
chr1	65088670	65089182	+	Crygb	NM_144761
chr1	65236892	65237410	+	Pikfyve	NM_011086
chr1	65350918	65351594	+	Pth2r	NM_139270
chr1	65387090	65387538	+	Pth2r	NM_139270
chr1	65388348	65388906	+	Pth2r	NM_139270
chr1	65433527	65433806	+	---
chr1	66148819	66149234	+	---
chr1	66171942	66172496	+	Mtap2	NM_001039934
chr1	66177652	66178201	+	Mtap2	NM_001039934
chr1	66211133	66211365	+	Mtap2	NM_001039934
chr1	66248505	66248903	+	Mtap2	NM_001039934
chr1	66329043	66329348	+	Mtap2	NM_001039934
chr1	66608393	66608808	+	Unc80	NM_175510
chr1	66649445	66649916	+	Unc80	NM_175510
chr1	66809692	66810082	+	1110028C15Rik	NM_177645
chr1	66814555	66815120	+	1110028C15Rik	NM_177645
chr1	66846238	66846634	+	Acadl	NM_007381
chr1	66858124	66858522	+	Acadl	NM_007381
chr1	66944897	66945543	+	Myl1	NM_021285
chr1	67003648	67004007	+	Lancl1	NM_001190984
chr1	69277259	69277655	+	---
chr1	69357016	69357574	+	---
chr1	69357639	69357987	+	---
chr1	69404533	69405001	+	---
chr1	69589808	69590157	+	Ikzf2	NM_011770
chr1	69683060	69683467	+	Ikzf2	NM_011770
chr1	69790534	69791080	+	---
chr1	69852257	69852843	+	Spag16	NM_029160
chr1	69853459	69854026	+	Spag16	NM_029160
chr1	69856799	69857265	+	Spag16	NM_029160
chr1	70122953	70123538	+	Spag16	NM_025728
chr1	70132228	70132543	+	Spag16	NM_025728
chr1	70132664	70133187	+	Spag16	NM_025728
chr1	70244254	70244640	+	Spag16	NM_025728
chr1	70245676	70246138	+	Spag16	NM_025728
chr1	70252040	70252354	+	Spag16	NM_025728
chr1	70268008	70268431	+	Spag16	NM_025728
chr1	70697191	70697618	+	Spag16	NM_025728
chr1	70798947	70799188	+	Vwc2l	NM_177164
chr1	70811013	70811458	+	Vwc2l	NM_177164
chr1	70842483	70842903	+	Vwc2l	NM_177164
chr1	70853268	70854058	+	Vwc2l	NM_177164
chr1	71099745	71100396	+	Bard1	NM_007525
chr1	71100418	71100867	+	Bard1	NM_007525
chr1	71101584	71101912	+	Bard1	NM_007525
chr1	71108603	71109010	+	Bard1	NM_007525
chr1	71289551	71289833	+	Abca12	NM_175210
chr1	71297689	71298129	+	Abca12	NM_175210
chr1	71447382	71447823	+	---
chr1	71461240	71461701	+	---
chr1	71474437	71474825	+	---
chr1	71582503	71583008	+	---
chr1	71629994	71630492	+	Fn1	NM_010233
chr1	71649965	71650432	+	Fn1	NM_010233
chr1	71682025	71682465	+	---
chr1	71683438	71683884	+	---
chr1	71701333	71701725	+	---
chr1	71737505	71737865	+	---
chr1	71757214	71757935	+	---
chr1	71765074	71765476	+	---
chr1	71783739	71784461	+	---
chr1	71807584	71808018	+	---
chr1	71813589	71814613	+	---
chr1	71823945	71824598	+	---
chr1	71831332	71831896	+	---
chr1	71844892	71845448	+	---
chr1	71876895	71877556	+	---
chr1	71885858	71886787	+	Gm8883	NR_027659
chr1	71887669	71888981	+	Gm8883	NR_027659
chr1	71896129	71897088	+	---
chr1	71920117	71920632	+	---
chr1	71925540	71926050	+	---
chr1	71938624	71939174	+	---
chr1	71946666	71947038	+	---
chr1	71947180	71947654	+	---
chr1	71977320	71977889	+	4933417E11Rik	NR_040454
chr1	71983729	71984241	+	4933417E11Rik	NR_040454
chr1	72003645	72004220	+	4933417E11Rik	NR_040454
chr1	72017599	72017909	+	---
chr1	72028758	72029272	+	---
chr1	72049628	72050398	+	---
chr1	72055272	72055734	+	---
chr1	72078955	72079509	+	---
chr1	72084892	72085372	+	---
chr1	72093342	72093851	+	---
chr1	72103020	72103753	+	---
chr1	72108470	72108997	+	---
chr1	72160709	72161116	+	Mreg	NM_001005423
chr1	72187519	72188169	+	Mreg	NM_001005423
chr1	72202399	72203376	+	Mreg	NM_001005423
chr1	72220752	72221292	+	---
chr1	72221627	72222179	+	---
chr1	72242379	72242974	+	---
chr1	72256544	72256947	+	---
chr1	72290863	72291440	+	Tmem169	NM_175564
chr1	72410033	72410487	+	---
chr1	72429192	72429753	+	2014-03-04	NM_001045533
chr1	72439132	72439622	+	2014-03-04	NM_001045533
chr1	72502397	72502667	+	2014-03-04	NM_001045533
chr1	72578386	72578798	+	Smarcal1	NM_018817
chr1	72592929	72594186	+	Smarcal1	NM_018817
chr1	72599394	72600246	+	Smarcal1	NM_018817
chr1	72673215	72673669	+	Ankar	NM_176980
chr1	72699426	72699784	+	Ankar	NM_176980
chr1	72714450	72714950	+	Rpl37a	NM_009084
chr1	72720168	72721110	+	---
chr1	72739053	72740162	+	---
chr1	72744789	72745364	+	---
chr1	72751122	72751991	+	---
chr1	72773296	72773628	+	---
chr1	72783355	72784075	+	---
chr1	72798035	72798653	+	---
chr1	72821205	72821703	+	Igfbp2	NM_008342
chr1	72832740	72833897	+	Igfbp2	NM_008342
chr1	72839012	72839741	+	Igfbp2	NM_008342
chr1	72839750	72840335	+	Igfbp2	NM_008342
chr1	72855644	72857616	+	Igfbp5	NM_010518
chr1	72862203	72862867	+	Igfbp5	NM_010518
chr1	72868207	72869460	+	Igfbp5	NM_010518
chr1	72885388	72886322	+	---
chr1	72896729	72897262	+	---
chr1	72916316	72916854	+	---
chr1	72925147	72925712	+	---
chr1	72937009	72937591	+	---
chr1	72942227	72942862	+	---
chr1	72944089	72945518	+	---
chr1	72951204	72952360	+	---
chr1	72965966	72966721	+	---
chr1	72968820	72969549	+	---
chr1	72970359	72971168	+	---
chr1	72992936	72993461	+	---
chr1	73001812	73002428	+	---
chr1	73004516	73004994	+	---
chr1	73006346	73007025	+	---
chr1	73025156	73025818	+	1700027A15Rik	NR_038002
chr1	73038036	73038597	+	---
chr1	73045704	73046397	+	---
chr1	73061772	73062410	+	---
chr1	73099886	73100458	+	---
chr1	73111705	73112394	+	---
chr1	73112540	73113120	+	---
chr1	73122722	73123623	+	---
chr1	73125600	73126285	+	---
chr1	73140878	73141244	+	---
chr1	73153126	73153974	+	---
chr1	73173578	73174157	+	---
chr1	73190093	73190633	+	---
chr1	73191015	73191700	+	---
chr1	73212029	73212843	+	---
chr1	73213781	73214195	+	---
chr1	73234704	73235329	+	---
chr1	73242267	73242910	+	---
chr1	73252091	73253156	+	---
chr1	73261239	73261974	+	---
chr1	73268755	73269486	+	---
chr1	73271761	73272392	+	---
chr1	73278522	73278936	+	---
chr1	73278967	73279761	+	---
chr1	73313508	73313938	+	---
chr1	73341758	73342288	+	---
chr1	73354995	73355421	+	---
chr1	73372641	73373152	+	---
chr1	73389320	73390392	+	Pinc	NR_003202
chr1	73396960	73397819	+	Pinc	NR_003202
chr1	73410104	73410526	+	D530049I02Rik	NR_040605
chr1	73425127	73425501	+	D530049I02Rik	NR_040605
chr1	73452451	73452870	+	---
chr1	73470413	73470837	+	---
chr1	73479687	73480248	+	---
chr1	73480722	73481109	+	---
chr1	73513737	73514298	+	---
chr1	73516101	73516856	+	---
chr1	73535666	73536402	+	---
chr1	73540990	73542287	+	---
chr1	73545261	73546385	+	---
chr1	73561567	73561872	+	---
chr1	73570897	73571545	+	---
chr1	73583033	73584057	+	---
chr1	73594957	73595491	+	---
chr1	73599341	73599885	+	---
chr1	73637136	73637391	+	6030407O03Rik	NR_045311
chr1	73640599	73641044	+	6030407O03Rik	NR_045311
chr1	73685758	73686359	+	6030407O03Rik	NR_045311
chr1	73724679	73725381	+	6030407O03Rik	NR_045311
chr1	73743807	73744173	+	6030407O03Rik	NR_045311
chr1	73758250	73759367	+	6030407O03Rik	NR_045311
chr1	73822518	73824188	+	6030407O03Rik	NR_045311
chr1	73828479	73831146	+	6030407O03Rik	NR_045311
chr1	73842028	73843031	+	6030407O03Rik	NR_045311
chr1	73856486	73857484	+	6030407O03Rik	NR_045311
chr1	73860159	73860973	+	6030407O03Rik	NR_045311
chr1	73862602	73863333	+	6030407O03Rik	NR_045311
chr1	73907009	73907773	+	---
chr1	73928363	73928945	+	Tns1	NM_027884
chr1	73947491	73948313	+	Tns1	NM_027884
chr1	73965873	73967094	+	Tns1	NM_027884
chr1	73976803	73977334	+	Tns1	NM_027884
chr1	73993832	73994459	+	Tns1	NM_027884
chr1	74015530	74018300	+	Tns1	NM_027884
chr1	74027386	74028641	+	Tns1	NM_027884
chr1	74069399	74070019	+	Tns1	NM_027884
chr1	74075962	74076710	+	Tns1	NM_027884
chr1	74082064	74082829	+	Tns1	NM_027884
chr1	74083699	74084356	+	Tns1	NM_027884
chr1	74091470	74092922	+	Tns1	NM_027884
chr1	74139491	74140064	+	Rufy4	NM_001034060
chr1	74147220	74148086	+	Rufy4	NM_001034060
chr1	74207859	74208349	+	---
chr1	74223094	74223525	+	---
chr1	74239661	74240073	+	Arpc2	NM_029711
chr1	74249609	74250040	+	Arpc2	NM_029711
chr1	74271579	74272014	+	Gpbar1	NM_174985
chr1	74277615	74278410	+	Gpbar1	NM_174985
chr1	74321073	74321632	+	Pnkd	NM_001039509
chr1	74334841	74335801	+	Pnkd	NM_019999
chr1	74351308	74351869	+	Pnkd	NM_019999
chr1	74375961	74377182	+	Slc11a1	NM_013612
chr1	74384558	74385081	+	Slc11a1	NM_013612
chr1	74393040	74393603	+	Ctdsp1	NM_153088
chr1	74395985	74396216	+	Ctdsp1	NM_153088
chr1	74554897	74555341	+	Plcd4	NM_148937
chr1	74610418	74610689	+	Stk36	NM_175031
chr1	74612502	74612895	+	Stk36	NM_175031
chr1	74625440	74625883	+	Stk36	NM_175031
chr1	74632064	74632662	+	Stk36	NM_175031
chr1	74667484	74667948	+	Ttll4	NM_001014974
chr1	74672731	74673152	+	Ttll4	NM_001014974
chr1	74769977	74770770	+	Wnt6	NM_009526
chr1	74807929	74808716	+	---
chr1	74809096	74809688	+	---
chr1	74846226	74846773	+	---
chr1	74852341	74852918	+	Cdk5r2	NM_009872
chr1	74892908	74893519	+	Cryba2	NM_021541
chr1	74964869	74965699	+	---
chr1	74968684	74969485	+	Nhej1	NM_029342
chr1	75013568	75014640	+	Nhej1	NM_029342
chr1	75015714	75016287	+	Nhej1	NM_029342
chr1	75019910	75020475	+	Nhej1	NM_029342
chr1	75023825	75024312	+	Nhej1	NM_029342
chr1	75029890	75030646	+	Nhej1	NM_029342
chr1	75041269	75041649	+	Nhej1	NM_029342
chr1	75132250	75132913	+	Slc23a3	NM_194333
chr1	75228803	75229986	+	A630095N17Rik	NM_001243090
chr1	75353531	75354263	+	Des	NM_010043
chr1	75357056	75358186	+	Des	NM_010043
chr1	75393258	75394331	+	Speg	NM_001085371
chr1	75400634	75401302	+	Speg	NM_001173477
chr1	75445176	75445872	+	Accn4	NM_183022
chr1	75459060	75459772	+	Accn4	NM_183022
chr1	75477503	75477943	+	Chpf	NM_001001565
chr1	75487152	75487462	+	Obsl1	NM_178884
chr1	75495022	75495391	+	Obsl1	NM_178884
chr1	75596506	75596919	+	---
chr1	75638736	75639082	+	---
chr1	75653638	75654238	+	---
chr1	75683851	75684496	+	---
chr1	75693001	75693557	+	---
chr1	76025343	76025653	+	---
chr1	76116060	76116583	+	---
chr1	77245898	77246323	+	---
chr1	77248084	77248495	+	---
chr1	77356473	77356713	+	---
chr1	77404486	77404993	+	Epha4	NM_007936
chr1	77414708	77415351	+	Epha4	NM_007936
chr1	77429407	77430032	+	Epha4	NM_007936
chr1	77471265	77471770	+	Epha4	NM_007936
chr1	77539920	77540357	+	---
chr1	77791170	77791620	+	---
chr1	77847693	77847980	+	---
chr1	77859826	77860290	+	---
chr1	77866061	77866471	+	---
chr1	77890981	77891305	+	---
chr1	77916319	77916672	+	---
chr1	77945422	77946117	+	---
chr1	77980758	77981151	+	---
chr1	78006769	78007392	+	---
chr1	78008840	78009478	+	---
chr1	78015789	78016404	+	---
chr1	78016708	78017868	+	---
chr1	78025287	78025900	+	---
chr1	78080305	78080581	+	---
chr1	78093084	78093701	+	---
chr1	78110247	78110823	+	Pax3	NM_001159520
chr1	78129543	78129965	+	Pax3	NM_001159520
chr1	78142563	78144070	+	Pax3	NM_001159520
chr1	78169568	78170161	+	Pax3	NM_001159520
chr1	78171337	78171592	+	Pax3	NM_001159520
chr1	78178562	78179066	+	Pax3	NM_001159520
chr1	78219718	78220823	+	---
chr1	78232138	78232638	+	---
chr1	78278911	78279145	+	---
chr1	78289647	78290179	+	---
chr1	78340248	78340780	+	Sgpp2	NM_001004173
chr1	78349172	78349680	+	Sgpp2	NM_001004173
chr1	78372278	78372880	+	Sgpp2	NM_001004173
chr1	78384431	78385056	+	Sgpp2	NM_001004173
chr1	78388650	78389056	+	Sgpp2	NM_001004173
chr1	78391368	78391836	+	Sgpp2	NM_001004173
chr1	78412323	78413371	+	Sgpp2	NM_001004173
chr1	78425440	78426115	+	Farsb	NM_011811
chr1	78437218	78437480	+	Farsb	NM_011811
chr1	78484480	78484974	+	Farsb	NM_011811
chr1	78532331	78532857	+	Mogat1	NM_026713
chr1	78538435	78539893	+	Mogat1	NM_026713
chr1	78548902	78549565	+	---
chr1	78553820	78554737	+	---
chr1	78567532	78568285	+	---
chr1	78587889	78588388	+	---
chr1	78602992	78603483	+	---
chr1	78609533	78609900	+	---
chr1	78611012	78611586	+	---
chr1	78620927	78621358	+	---
chr1	78647304	78647876	+	---
chr1	78682010	78682561	+	Acsl3	NM_028817
chr1	78689054	78689416	+	Acsl3	NM_028817
chr1	78701957	78702990	+	Acsl3	NM_028817
chr1	78734358	78734983	+	---
chr1	78781791	78782341	+	---
chr1	78810683	78811191	+	Kcne4	NM_021342
chr1	78821077	78822138	+	Kcne4	NM_021342
chr1	78852276	78852936	+	---
chr1	78864009	78864802	+	---
chr1	78866475	78866931	+	---
chr1	79144092	79144647	+	---
chr1	79580828	79581440	+	---
chr1	79697962	79698573	+	---
chr1	79703486	79703972	+	Wdfy1	NM_001111279
chr1	79710705	79711839	+	Wdfy1	NM_001111279
chr1	79714124	79714996	+	Wdfy1	NM_001111279
chr1	79739431	79739943	+	Wdfy1	NM_027057
chr1	79740806	79741469	+	Wdfy1	NM_027057
chr1	79788166	79788686	+	---
chr1	79799390	79799956	+	Serpine2	NM_009255
chr1	79803463	79804012	+	Serpine2	NM_009255
chr1	79822491	79823544	+	Serpine2	NM_009255
chr1	79824146	79824815	+	Serpine2	NM_009255
chr1	79842302	79842836	+	Serpine2	NM_009255
chr1	79850218	79851016	+	Serpine2	NM_009255
chr1	79880683	79881086	+	---
chr1	79921249	79921649	+	---
chr1	79932389	79932996	+	---
chr1	79933846	79934116	+	---
chr1	80008993	80009771	+	---
chr1	80015359	80015813	+	---
chr1	80018254	80019190	+	---
chr1	80036411	80037064	+	---
chr1	80039711	80040179	+	---
chr1	80052918	80053432	+	---
chr1	80091275	80091870	+	---
chr1	80209443	80210022	+	Fam124b	NM_173425
chr1	80213527	80214159	+	Fam124b	NM_173425
chr1	80219514	80220410	+	Fam124b	NM_173425
chr1	80227148	80227607	+	---
chr1	80246786	80247152	+	---
chr1	80250042	80250568	+	---
chr1	80383238	80383839	+	---
chr1	80418626	80419039	+	---
chr1	80483467	80484021	+	---
chr1	80496884	80497240	+	---
chr1	80624468	80624863	+	Dock10	NM_175291
chr1	80637253	80637711	+	Dock10	NM_175291
chr1	80709990	80710374	+	Dock10	NM_175291
chr1	80710913	80711458	+	Dock10	NM_175291
chr1	80723290	80723613	+	Dock10	NM_175291
chr1	81250170	81250734	+	9430031J16Rik	NM_172849
chr1	81280933	81281290	+	---
chr1	81520837	81521164	+	---
chr1	81637250	81637722	+	---
chr1	81655262	81655655	+	---
chr1	81745214	81745847	+	---
chr1	81914341	81915182	+	---
chr1	81976714	81977137	+	---
chr1	81979112	81979578	+	---
chr1	82007639	82008293	+	---
chr1	82008816	82009323	+	---
chr1	82030532	82030897	+	---
chr1	82031085	82031412	+	---
chr1	82038130	82038725	+	---
chr1	82042151	82042418	+	---
chr1	82066362	82066786	+	---
chr1	82106752	82107013	+	---
chr1	82109370	82109898	+	---
chr1	82124390	82124820	+	---
chr1	82129758	82130143	+	---
chr1	82135674	82136123	+	---
chr1	82150834	82151274	+	---
chr1	82162812	82163335	+	---
chr1	82183719	82184336	+	---
chr1	82200656	82201182	+	---
chr1	82242751	82243744	+	Irs1	NM_010570
chr1	82244816	82245393	+	Irs1	NM_010570
chr1	82258316	82258811	+	Irs1	NM_010570
chr1	82281697	82282566	+	Irs1	NM_010570
chr1	82286825	82289958	+	Irs1	NM_010570
chr1	82292765	82293541	+	Irs1	NM_010570
chr1	82303614	82304066	+	---
chr1	82309448	82309799	+	Rhbdd1	NM_029777
chr1	82323777	82324187	+	Rhbdd1	NM_029777
chr1	82360658	82361541	+	Rhbdd1	NM_001122685
chr1	82361832	82362599	+	Rhbdd1	NM_001122685
chr1	82363761	82364449	+	Rhbdd1	NM_001122685
chr1	82374781	82375268	+	Rhbdd1	NM_001122685
chr1	82384763	82385533	+	Rhbdd1	NM_001122685
chr1	82446096	82446821	+	Rhbdd1	NM_001122685
chr1	82452878	82453476	+	Col4a4	NM_007735
chr1	82461372	82461920	+	Col4a4	NM_007735
chr1	82468513	82468775	+	Col4a4	NM_007735
chr1	82482297	82482688	+	Col4a4	NM_007735
chr1	82536818	82537160	+	Col4a4	NM_007735
chr1	82565932	82566237	+	Col4a4	NM_007735
chr1	82586441	82586828	+	Col4a4	NM_007735
chr1	82634110	82635366	+	Col4a3	NM_007734
chr1	82662181	82662642	+	Col4a3	NM_007734
chr1	82688690	82689078	+	Col4a3	NM_007734
chr1	82699354	82699768	+	Col4a3	NM_007734
chr1	82785291	82786033	+	---
chr1	82787933	82788501	+	---
chr1	82795937	82796659	+	---
chr1	82801282	82801878	+	---
chr1	82819433	82819844	+	---
chr1	82820170	82820590	+	---
chr1	82832247	82833094	+	Agfg1	NM_010472
chr1	82842923	82843219	+	Agfg1	NM_010472
chr1	82880231	82880505	+	Agfg1	NM_010472
chr1	82909451	82909921	+	---
chr1	83091481	83091861	+	---
chr1	83099662	83100110	+	---
chr1	83104819	83105114	+	---
chr1	83120335	83120861	+	Ccl20	NM_016960
chr1	83158793	83159135	+	Wdr69	NM_027725
chr1	84145371	84145903	+	Pid1	NM_001003948
chr1	84168822	84169211	+	Pid1	NM_001003948
chr1	84203467	84203920	+	Pid1	NM_001003948
chr1	84218450	84218951	+	Pid1	NM_001003948
chr1	84249388	84249923	+	Pid1	NM_001003948
chr1	84359592	84360136	+	---
chr1	84380933	84381339	+	Dner	NM_152915
chr1	84386617	84387523	+	Dner	NM_152915
chr1	84397381	84397830	+	Dner	NM_152915
chr1	84650219	84650607	+	Dner	NM_152915
chr1	84802496	84803010	+	Trip12	NM_133975
chr1	84840449	84840805	+	Fbxo36	NM_025386
chr1	84851349	84851988	+	Fbxo36	NM_025386
chr1	84864272	84864725	+	Fbxo36	NM_025386
chr1	84939340	84939902	+	Slc16a14	NM_027921
chr1	84946171	84947003	+	---
chr1	85272138	85272443	+	C130026I21Rik	NM_001037909
chr1	85280217	85280629	+	---
chr1	85751325	85752401	+	---
chr1	85756629	85757090	+	---
chr1	85763236	85763866	+	---
chr1	85774889	85775848	+	---
chr1	85821858	85822471	+	Cab39	NM_133781
chr1	85850788	85851171	+	Cab39	NM_133781
chr1	86006489	86007021	+	---
chr1	86052486	86053906	+	2810459M11Rik	NM_001144993
chr1	86114174	86114509	+	Psmd1	NM_027357
chr1	86145896	86146785	+	---
chr1	86148229	86149080	+	Armc9	NM_030184
chr1	86190191	86190706	+	Armc9	NM_027456
chr1	86202458	86203260	+	Armc9	NM_027456
chr1	86229165	86229764	+	Armc9	NM_027456
chr1	86256285	86256801	+	Armc9	NM_030184
chr1	86257224	86257786	+	Armc9	NM_030184
chr1	86261878	86262612	+	Armc9	NM_030184
chr1	86268694	86269348	+	Armc9	NM_030184
chr1	86282120	86282673	+	---
chr1	86360330	86360918	+	C130036L24Rik	NR_015507
chr1	86376245	86377392	+	---
chr1	86379178	86379832	+	---
chr1	86417513	86418137	+	---
chr1	86421094	86421938	+	1700019O17Rik	NM_027966
chr1	86435136	86435946	+	---
chr1	86443703	86444331	+	---
chr1	86459332	86459834	+	---
chr1	86469937	86470458	+	---
chr1	86477530	86478068	+	---
chr1	86488872	86489250	+	---
chr1	86504694	86505933	+	---
chr1	86515869	86516586	+	---
chr1	86521865	86522426	+	Ptma	NM_008972
chr1	86522705	86523151	+	Ptma	NM_008972
chr1	86523380	86523852	+	Ptma	NM_008972
chr1	86580217	86580932	+	Pde6d	NM_008801
chr1	86632173	86632870	+	---
chr1	86678813	86679385	+	---
chr1	86738008	86738385	+	Dis3l2	NM_153530
chr1	86758132	86758598	+	Dis3l2	NM_153530
chr1	86954895	86955896	+	Dis3l2	NM_153530
chr1	86967997	86968402	+	Dis3l2	NM_153530
chr1	87035470	87036292	+	Dis3l2	NM_153530
chr1	87065583	87066126	+	---
chr1	87073836	87074233	+	---
chr1	87120477	87121050	+	Akp3	NM_007432
chr1	87173258	87174410	+	---
chr1	87238906	87239484	+	Eif4e2	NM_023314
chr1	87258960	87259482	+	Efhd1	NM_028889
chr1	87266044	87266754	+	Efhd1	NM_028889
chr1	87273509	87274384	+	Efhd1	NM_028889
chr1	87292350	87292911	+	Efhd1	NM_028889
chr1	87340032	87340434	+	Gigyf2	NM_001110212
chr1	87379257	87379604	+	Gigyf2	NM_001110212
chr1	87450727	87451391	+	Gigyf2	NM_001110212
chr1	87471433	87472600	+	3110079O15Rik	NM_028473
chr1	87503954	87504431	+	Ngef	NM_019867
chr1	87527096	87527654	+	Ngef	NM_001111314
chr1	87554316	87555044	+	Ngef	NM_001111314
chr1	87561585	87561983	+	Ngef	NM_001111314
chr1	87561992	87562422	+	Ngef	NM_001111314
chr1	87574692	87575576	+	Neu2	NM_001160163
chr1	87589782	87590279	+	Neu2	NM_001160165
chr1	87607525	87608708	+	---
chr1	87621522	87622553	+	Inpp5d	NM_001110192
chr1	87636227	87637661	+	Inpp5d	NM_001110192
chr1	87640093	87640814	+	Inpp5d	NM_001110192
chr1	87670867	87671263	+	Inpp5d	NM_001110192
chr1	87772258	87772874	+	Atg16l1	NM_001205392
chr1	87773914	87774465	+	Atg16l1	NM_001205392
chr1	87792904	87793500	+	Atg16l1	NM_001205392
chr1	87813584	87814262	+	Sag	NM_009118
chr1	87828150	87828752	+	Sag	NM_009118
chr1	87840361	87840925	+	Sag	NM_009118
chr1	87849179	87849661	+	Dgkd	NM_177646
chr1	87854280	87854938	+	Dgkd	NM_177646
chr1	87856612	87857082	+	Dgkd	NM_177646
chr1	87881640	87882144	+	Dgkd	NM_177646
chr1	87891552	87892160	+	Dgkd	NM_177646
chr1	87900851	87901309	+	Dgkd	NM_177646
chr1	88094809	88095371	+	Ugt1a7c	NM_201642
chr1	88214915	88215424	+	Ugt1a1	NM_201645
chr1	88220460	88220901	+	Ugt1a1	NM_201645
chr1	88238760	88241053	+	Heatr7b1	NM_001177364
chr1	88262919	88263541	+	6430706D22Rik	NR_040291
chr1	88279182	88279522	+	Hjurp	NM_198652
chr1	88286456	88287091	+	---
chr1	88330137	88330624	+	Trpm8	NM_134252
chr1	88361628	88362253	+	Trpm8	NM_134252
chr1	88389513	88389842	+	Trpm8	NM_134252
chr1	88406348	88406919	+	Spp2	NM_029269
chr1	88478152	88478565	+	---
chr1	88489765	88490764	+	---
chr1	88507123	88507568	+	Glrp1	NM_008132
chr1	88543157	88543722	+	---
chr1	88556394	88557049	+	Gm19589	NR_037971
chr1	88575742	88576139	+	---
chr1	88587389	88587810	+	---
chr1	88594214	88594979	+	---
chr1	88610794	88611611	+	---
chr1	88613084	88613373	+	---
chr1	88631278	88631890	+	---
chr1	88632076	88632397	+	---
chr1	88648466	88649724	+	---
chr1	88651540	88652129	+	---
chr1	88655200	88655886	+	---
chr1	88660559	88661013	+	---
chr1	88668188	88668857	+	---
chr1	88680601	88681267	+	---
chr1	88708146	88708567	+	Arl4c	NM_177305
chr1	88739527	88739969	+	---
chr1	88765173	88765778	+	---
chr1	88808477	88808895	+	---
chr1	88810018	88810427	+	---
chr1	88836658	88837295	+	---
chr1	88837545	88838080	+	---
chr1	88848299	88848829	+	---
chr1	88849845	88850388	+	---
chr1	88861314	88861960	+	---
chr1	88875337	88875675	+	---
chr1	88878652	88879272	+	---
chr1	88928014	88928569	+	---
chr1	88935835	88936307	+	---
chr1	88960006	88960664	+	---
chr1	88976125	88977091	+	---
chr1	89002297	89002867	+	---
chr1	89012495	89013109	+	1700067G17Rik	NR_040471
chr1	89033526	89034056	+	---
chr1	89042092	89042744	+	---
chr1	89052874	89053467	+	---
chr1	89061369	89062009	+	---
chr1	89103300	89104437	+	Sh3bp4	NM_133816
chr1	89121570	89122433	+	Sh3bp4	NM_133816
chr1	89130109	89132623	+	Sh3bp4	NM_133816
chr1	89141610	89142098	+	Sh3bp4	NM_133816
chr1	89147809	89148785	+	Sh3bp4	NM_133816
chr1	89156346	89156975	+	---
chr1	89163959	89164520	+	---
chr1	89171186	89171911	+	---
chr1	89194650	89195275	+	---
chr1	89209509	89210086	+	---
chr1	89231822	89232385	+	---
chr1	89244939	89245418	+	---
chr1	89263406	89264002	+	---
chr1	89268666	89269094	+	---
chr1	89287310	89287666	+	---
chr1	89305330	89305705	+	---
chr1	89349981	89350388	+	---
chr1	89356794	89357334	+	---
chr1	89389478	89389973	+	C030007H22Rik	NR_040482
chr1	89394357	89394899	+	C030007H22Rik	NR_040482
chr1	89424224	89424934	+	---
chr1	89425789	89426568	+	---
chr1	89447657	89448364	+	Agap1	NM_178119
chr1	89456811	89457381	+	Agap1	NM_178119
chr1	89467568	89468183	+	Agap1	NM_178119
chr1	89491476	89492134	+	Agap1	NM_178119
chr1	89513141	89514380	+	Agap1	NM_178119
chr1	89521043	89521976	+	Agap1	NM_178119
chr1	89521985	89522690	+	Agap1	NM_178119
chr1	89555465	89556382	+	Agap1	NM_178119
chr1	89557092	89558111	+	Agap1	NM_178119
chr1	89575054	89576053	+	Agap1	NM_178119
chr1	89593933	89596121	+	Agap1	NM_178119
chr1	89600566	89601314	+	Agap1	NM_178119
chr1	89613769	89614653	+	Agap1	NM_178119
chr1	89621882	89622815	+	Agap1	NM_178119
chr1	89643870	89644607	+	Agap1	NM_178119
chr1	89686658	89687356	+	Agap1	NM_178119
chr1	89717599	89718277	+	Agap1	NM_178119
chr1	89731331	89732002	+	Agap1	NM_178119
chr1	89786653	89787305	+	Agap1	NM_178119
chr1	89806445	89807160	+	Agap1	NM_178119
chr1	89845185	89845895	+	Agap1	NM_178119
chr1	89876694	89877285	+	Agap1	NM_178119
chr1	89909704	89910118	+	---
chr1	89971727	89972691	+	Asb18	NM_139152
chr1	90014380	90014907	+	Asb18	NM_139152
chr1	90017408	90018372	+	Asb18	NM_139152
chr1	90029526	90030450	+	---
chr1	90053452	90054836	+	Iqca	NM_029122
chr1	90061206	90061814	+	Iqca	NM_029122
chr1	90099842	90100774	+	Iqca	NM_029122
chr1	90115685	90116372	+	Iqca	NM_029122
chr1	90117017	90117648	+	Iqca	NM_029122
chr1	90135711	90136996	+	Iqca	NM_029122
chr1	90144051	90144729	+	Iqca	NM_029122
chr1	90159028	90159430	+	Iqca	NM_029122
chr1	90178169	90178843	+	---
chr1	90185187	90185720	+	---
chr1	90186013	90186594	+	---
chr1	90207920	90209188	+	Cxcr7	NM_007722
chr1	90212379	90212924	+	Cxcr7	NM_007722
chr1	90220314	90220910	+	---
chr1	90228303	90228896	+	---
chr1	90230583	90232498	+	---
chr1	90239561	90240745	+	---
chr1	90253239	90253857	+	---
chr1	90270764	90271781	+	---
chr1	90277307	90279412	+	---
chr1	90288546	90289295	+	---
chr1	90310920	90311591	+	---
chr1	90334847	90335945	+	---
chr1	90337045	90337725	+	---
chr1	90346406	90346941	+	---
chr1	90352739	90353314	+	---
chr1	90368532	90369041	+	---
chr1	90378654	90379255	+	---
chr1	90379650	90380673	+	---
chr1	90387883	90388477	+	---
chr1	90415734	90416229	+	---
chr1	90423805	90424433	+	---
chr1	90430094	90430976	+	---
chr1	90441141	90441969	+	---
chr1	90442317	90443526	+	---
chr1	90467192	90468111	+	---
chr1	90470278	90471714	+	---
chr1	90481143	90481562	+	---
chr1	90484021	90484455	+	---
chr1	90495056	90495788	+	---
chr1	90502452	90503637	+	---
chr1	90506621	90507227	+	---
chr1	90518929	90519586	+	---
chr1	90522183	90522780	+	---
chr1	90532874	90533488	+	---
chr1	90567098	90567713	+	---
chr1	90640191	90640831	+	---
chr1	90648735	90649738	+	---
chr1	90659988	90661374	+	---
chr1	90662139	90663509	+	---
chr1	90690720	90691529	+	---
chr1	90710481	90711004	+	---
chr1	90720911	90721392	+	---
chr1	90729085	90729530	+	---
chr1	90735013	90735900	+	---
chr1	90740623	90741654	+	---
chr1	90763698	90764119	+	---
chr1	90773213	90773991	+	Col6a3	NM_001243008
chr1	90778385	90779662	+	Col6a3	NM_001243008
chr1	90780440	90780910	+	Col6a3	NM_001243008
chr1	90789121	90790833	+	Col6a3	NM_001243008
chr1	90796967	90797802	+	Col6a3	NM_001243008
chr1	90804626	90805024	+	Col6a3	NM_001243008
chr1	90833133	90833746	+	Col6a3	NM_001243008
chr1	90845136	90845746	+	Col6a3	NM_001243008
chr1	90855546	90855924	+	---
chr1	90867010	90867768	+	---
chr1	90899944	90900486	+	---
chr1	90910383	90911137	+	Mlph	NM_053015
chr1	90925686	90926459	+	Mlph	NM_053015
chr1	90926831	90927749	+	Mlph	NM_053015
chr1	90963073	90963633	+	Rab17	NM_001159725
chr1	90980955	90981343	+	---
chr1	91006748	91007246	+	Lrrfip1	NM_001111312
chr1	91012762	91013427	+	Lrrfip1	NM_001111312
chr1	91043923	91044724	+	Lrrfip1	NM_001111312
chr1	91064525	91065649	+	Lrrfip1	NM_001111311
chr1	91084185	91084899	+	Lrrfip1	NM_001111311
chr1	91104349	91104810	+	Lrrfip1	NM_001111311
chr1	91153176	91153633	+	Rbm44	NM_001033408
chr1	91166692	91167154	+	Rbm44	NM_001033408
chr1	91187155	91187789	+	Ramp1	NM_001168392
chr1	91193281	91193980	+	Ramp1	NM_001168392
chr1	91194176	91194868	+	Ramp1	NM_001168392
chr1	91208649	91210059	+	Ramp1	NM_016894
chr1	91215343	91216097	+	Ramp1	NM_016894
chr1	91235306	91235766	+	---
chr1	91237593	91237933	+	---
chr1	91245030	91245613	+	Ube2f	NM_026454
chr1	91253541	91254083	+	Ube2f	NM_026454
chr1	91271907	91272320	+	Ube2f	NM_026454
chr1	91278320	91278838	+	Ube2f	NM_026454
chr1	91301530	91302599	+	Scly	NM_016717
chr1	91313078	91313633	+	Scly	NM_016717
chr1	91315354	91316098	+	Scly	NM_016717
chr1	91327784	91328422	+	Espnl	NM_001033292
chr1	91337207	91338057	+	Espnl	NM_001033292
chr1	91350551	91351900	+	Klhl30	NM_027551
chr1	91352597	91353254	+	Klhl30	NM_027551
chr1	91405259	91405970	+	1700020N18Rik	NR_026924
chr1	91412184	91412626	+	Hes6	NM_019479
chr1	91417042	91417670	+	Per2	NM_011066
chr1	91436196	91437052	+	Per2	NM_011066
chr1	91455269	91455988	+	Per2	NM_011066
chr1	91456652	91457593	+	Per2	NM_011066
chr1	91463286	91464480	+	Per2	NM_011066
chr1	91481598	91482180	+	---
chr1	91483718	91484344	+	---
chr1	91531155	91531497	+	---
chr1	91532806	91533351	+	Asb1	NM_001039126
chr1	91539619	91540191	+	Asb1	NM_001039126
chr1	91586254	91586696	+	---
chr1	91599096	91599710	+	---
chr1	91600586	91601433	+	---
chr1	91618588	91619249	+	---
chr1	91668560	91669117	+	---
chr1	91702015	91702491	+	---
chr1	91708088	91708770	+	---
chr1	91722785	91723211	+	---
chr1	91731467	91732083	+	---
chr1	91732417	91733020	+	---
chr1	91753078	91753411	+	---
chr1	91771408	91771920	+	---
chr1	91845016	91846297	+	Twist2	NM_007855
chr1	91857370	91859025	+	---
chr1	91916298	91917217	+	---
chr1	91951245	91951672	+	Hdac4	NM_207225
chr1	91978218	91978597	+	Hdac4	NM_207225
chr1	92004782	92005306	+	Hdac4	NM_207225
chr1	92030415	92030890	+	Hdac4	NM_207225
chr1	92035817	92036380	+	Hdac4	NM_207225
chr1	92057102	92057712	+	Hdac4	NM_207225
chr1	92061253	92061885	+	Hdac4	NM_207225
chr1	92064341	92065010	+	Hdac4	NM_207225
chr1	92079898	92080711	+	Hdac4	NM_207225
chr1	92098048	92098523	+	Hdac4	NM_207225
chr1	92099130	92100014	+	Hdac4	NM_207225
chr1	92144457	92145198	+	Hdac4	NM_207225
chr1	92174648	92175632	+	---
chr1	92183147	92183738	+	---
chr1	92196472	92197533	+	---
chr1	92197760	92198399	+	---
chr1	92202525	92203382	+	---
chr1	92227938	92230291	+	---
chr1	92250737	92251619	+	---
chr1	92251651	92252603	+	---
chr1	92264862	92265453	+	---
chr1	92309225	92309896	+	---
chr1	92315587	92316367	+	---
chr1	92341652	92344771	+	---
chr1	92348515	92349131	+	---
chr1	92371290	92372341	+	---
chr1	92378716	92379367	+	---
chr1	92404632	92405434	+	---
chr1	92405734	92406556	+	---
chr1	92437395	92439067	+	Ndufa10	NM_024197
chr1	92628091	92628748	+	---
chr1	92633650	92634510	+	---
chr1	92651455	92653502	+	Otos	NM_153114
chr1	92659144	92660011	+	---
chr1	92686839	92687593	+	---
chr1	92708500	92709461	+	---
chr1	92718173	92718899	+	---
chr1	92726283	92726987	+	---
chr1	92730433	92731111	+	---
chr1	92755076	92755865	+	---
chr1	92771673	92773125	+	---
chr1	92782262	92784043	+	---
chr1	92790236	92791345	+	---
chr1	92798117	92798747	+	---
chr1	92814416	92815182	+	---
chr1	92815194	92816092	+	---
chr1	92833009	92834018	+	Gpc1	NM_016696
chr1	92845829	92846547	+	Gpc1	NM_016696
chr1	92907475	92908082	+	Dusp28	NM_175118
chr1	92919831	92920238	+	Rnpepl1	NM_181405
chr1	92949339	92949824	+	9430060I03Rik	NR_015525
chr1	92958366	92958684	+	9430060I03Rik	NR_015525
chr1	92971922	92972409	+	Gpr35	NM_001104529
chr1	92977828	92979309	+	Gpr35	NM_001104529
chr1	93063454	93063972	+	Kif1a	NM_008440
chr1	93102299	93103087	+	Kif1a	NM_008440
chr1	93139541	93140335	+	Agxt	NM_016702
chr1	93165098	93165808	+	2310007B03Rik	NM_172411
chr1	93183189	93184090	+	---
chr1	93187825	93188653	+	---
chr1	93204268	93205086	+	---
chr1	93210748	93211538	+	---
chr1	93220876	93221516	+	---
chr1	93225725	93227136	+	---
chr1	93228945	93229960	+	Sned1	NM_172463
chr1	93236670	93237624	+	Sned1	NM_172463
chr1	93251300	93251905	+	Sned1	NM_172463
chr1	93258744	93259464	+	Sned1	NM_172463
chr1	93291963	93292418	+	Sned1	NM_172463
chr1	93322610	93323191	+	Pask	NM_080850
chr1	93401702	93402241	+	Ano7	NM_207031
chr1	93501330	93501834	+	2014-09-02	NM_001159719
chr1	93512907	93513835	+	Farp2	NM_145519
chr1	93534337	93535204	+	Farp2	NM_145519
chr1	93551391	93552071	+	Farp2	NM_145519
chr1	93597407	93597984	+	Farp2	NM_145519
chr1	93636082	93636389	+	Stk25	NM_021537
chr1	93694710	93695412	+	Bok	NM_016778
chr1	93724979	93726147	+	Thap4	NM_025920
chr1	93802642	93803142	+	Dtymk	NM_023136
chr1	94027327	94028118	+	Neu4	NM_173772
chr1	94035771	94036513	+	---
chr1	94074250	94075086	+	---
chr1	95451846	95452087	+	---
chr1	97649810	97650378	+	D1Ertd622e	NM_133825
chr1	97657791	97658211	+	D1Ertd622e	NM_133825
chr1	97659115	97659485	+	D1Ertd622e	NM_133825
chr1	97659654	97660089	+	D1Ertd622e	NM_133825
chr1	97697486	97697891	+	---
chr1	97834206	97834758	+	Pam	NM_013626
chr1	97909457	97909824	+	Pam	NM_013626
chr1	97910802	97911595	+	Pam	NM_013626
chr1	97943440	97943919	+	Pam	NM_013626
chr1	97944327	97944923	+	Pam	NM_013626
chr1	97958806	97959211	+	Pam	NM_013626
chr1	98020878	98021229	+	Pam	NM_013626
chr1	98026322	98026880	+	Pam	NM_013626
chr1	98070733	98071432	+	Pam	NM_013626
chr1	98082606	98083581	+	Pam	NM_013626
chr1	98095913	98096402	+	Pam	NM_013626
chr1	98136462	98136884	+	1810006J02Rik	NR_040439
chr1	98190728	98191140	+	---
chr1	105302821	105303114	+	Rnf152	NM_001160368
chr1	105356602	105357148	+	Rnf152	NM_001160368
chr1	105428769	105429351	+	---
chr1	105429556	105430146	+	---
chr1	105487363	105487805	+	---
chr1	105694519	105694891	+	2310035C23Rik	NM_173187
chr1	105813276	105813884	+	Tnfrsf11a	NM_009399
chr1	105964538	105965608	+	---
chr1	105971561	105972001	+	---
chr1	106042185	106042611	+	---
chr1	106064337	106064878	+	---
chr1	106076987	106077572	+	---
chr1	106108968	106109384	+	---
chr1	106131615	106132050	+	---
chr1	106148754	106149112	+	---
chr1	106155161	106155616	+	LOC626049	NR_040630
chr1	106173760	106174288	+	Phlpp1	NM_133821
chr1	106178398	106178693	+	Phlpp1	NM_133821
chr1	106201444	106201891	+	Phlpp1	NM_133821
chr1	106208358	106208998	+	Phlpp1	NM_133821
chr1	106212633	106213392	+	Phlpp1	NM_133821
chr1	106213440	106213719	+	Phlpp1	NM_133821
chr1	106219612	106219992	+	Phlpp1	NM_133821
chr1	106231760	106232261	+	Phlpp1	NM_133821
chr1	106232409	106232946	+	Phlpp1	NM_133821
chr1	106241229	106241723	+	Phlpp1	NM_133821
chr1	106262115	106262550	+	Phlpp1	NM_133821
chr1	106268421	106268792	+	Phlpp1	NM_133821
chr1	106275609	106276007	+	Phlpp1	NM_133821
chr1	106325132	106325510	+	Phlpp1	NM_133821
chr1	106384672	106385335	+	Phlpp1	NM_133821
chr1	106515136	106516140	+	---
chr1	106517749	106518459	+	---
chr1	106526630	106527566	+	---
chr1	106547544	106548090	+	Bcl2	NM_009741
chr1	106555094	106556123	+	Bcl2	NM_009741
chr1	106568033	106568404	+	Bcl2	NM_009741
chr1	106572866	106573476	+	Bcl2	NM_009741
chr1	106578695	106579054	+	Bcl2	NM_009741
chr1	106617444	106617775	+	Bcl2	NM_009741
chr1	106627185	106627721	+	Bcl2	NM_009741
chr1	106700578	106701079	+	Bcl2	NM_009741
chr1	106865996	106866341	+	Serpinb5	NM_009257
chr1	107592628	107593094	+	Serpinb8	NM_001159748
chr1	118418666	118419012	+	Clasp1	NM_029709
chr1	118442254	118442928	+	Clasp1	NM_029709
chr1	118494417	118494933	+	Clasp1	NM_029709
chr1	118570845	118571058	+	Clasp1	NM_029709
chr1	118598793	118599328	+	Clasp1	NM_029709
chr1	118642857	118643491	+	Tfcp2l1	NM_023755
chr1	118660679	118661102	+	Tfcp2l1	NM_023755
chr1	118678916	118679836	+	Tfcp2l1	NM_023755
chr1	118689782	118690186	+	---
chr1	118698900	118699371	+	---
chr1	118717639	118717977	+	---
chr1	118718099	118718744	+	---
chr1	118772125	118772609	+	---
chr1	118780585	118781529	+	---
chr1	118849291	118849735	+	Gli2	NM_001081125
chr1	118854298	118854945	+	Gli2	NM_001081125
chr1	118875195	118875653	+	Gli2	NM_001081125
chr1	118887783	118888258	+	Gli2	NM_001081125
chr1	118900254	118901395	+	Gli2	NM_001081125
chr1	118907118	118909250	+	Gli2	NM_001081125
chr1	118916172	118917209	+	Gli2	NM_001081125
chr1	118927264	118928436	+	Gli2	NM_001081125
chr1	118940353	118940940	+	Gli2	NM_001081125
chr1	118964503	118965032	+	Gli2	NM_001081125
chr1	118969176	118970154	+	Gli2	NM_001081125
chr1	118980518	118982111	+	Gli2	NM_001081125
chr1	118982227	118983170	+	Gli2	NM_001081125
chr1	118993459	118993958	+	Gli2	NM_001081125
chr1	119000926	119001652	+	Gli2	NM_001081125
chr1	119001771	119002476	+	Gli2	NM_001081125
chr1	119033799	119034962	+	Gli2	NM_001081125
chr1	119035278	119036246	+	Gli2	NM_001081125
chr1	119051177	119051801	+	Gli2	NM_001081125
chr1	119108055	119109515	+	---
chr1	119152563	119153146	+	---
chr1	119194145	119195058	+	---
chr1	119255462	119256112	+	---
chr1	119294902	119295565	+	---
chr1	119302066	119302999	+	---
chr1	119316988	119317493	+	---
chr1	119328917	119329563	+	---
chr1	119346576	119347046	+	---
chr1	119409302	119409990	+	---
chr1	119437355	119437741	+	---
chr1	119445303	119446079	+	---
chr1	119451395	119451889	+	---
chr1	119457271	119458190	+	---
chr1	119467430	119468279	+	---
chr1	119475116	119475810	+	Ralb	NM_022327
chr1	119506109	119506576	+	Ralb	NM_022327
chr1	119509208	119509848	+	Ralb	NM_022327
chr1	119526673	119527196	+	Tmem185b	NM_146103
chr1	119534510	119534731	+	---
chr1	119577635	119578087	+	Epb4.1l5	NM_145506
chr1	119580124	119580637	+	Epb4.1l5	NM_145506
chr1	119791453	119791689	+	Ptpn4	NM_019933
chr1	119859312	119859886	+	---
chr1	119876291	119876909	+	---
chr1	119878889	119879470	+	---
chr1	119890980	119891604	+	---
chr1	119903163	119903845	+	---
chr1	119909550	119910270	+	Tmem177	NM_175106
chr1	119912137	119912566	+	Tmem177	NM_175106
chr1	119927047	119927838	+	Gm101	NM_001115074
chr1	120024357	120025016	+	Sctr	NM_001012322
chr1	120054822	120055446	+	Sctr	NM_001012322
chr1	120072785	120073550	+	Tmem37	NM_019432
chr1	120099314	120099827	+	---
chr1	120109669	120110323	+	---
chr1	120111655	120112967	+	Dbi	NM_001037999
chr1	120115599	120116438	+	Dbi	NM_001037999
chr1	120142449	120143028	+	3110009E18Rik	NM_028439
[truncated: 54,699 more rows]

## Sheet: 5mC Peaks Progenitor
Chromosome	Start	End	Strand
chr1	5374773	5375433	+
chr1	5469089	5470023	+
chr1	5755996	5756759	+
chr1	18114317	18115043	+
chr1	24855230	24855988	+
chr1	25398477	25399195	+
chr1	85718354	85718941	+
chr1	88303377	88303837	+
chr1	99159753	99160385	+
chr1	108256781	108257512	+
chr1	138139222	138139945	+
chr1	153518949	153519715	+
chr1	170389783	170390669	+
chr1	175936865	175937652	+
chr1	188949056	188949941	+
chr1	190855866	190856767	+
chr10	5136000	5136740	+
chr10	10096757	10097296	+
chr10	12317650	12318380	+
chr10	17051828	17052459	+
chr10	37854838	37855578	+
chr10	53624196	53624690	+
chr10	54988081	54988786	+
chr10	57300730	57301271	+
chr10	75809764	75810254	+
chr10	78888541	78889466	+
chr10	81010378	81011108	+
chr10	96229588	96230424	+
chr10	112067209	112068017	+
chr10	113242523	113243285	+
chr10	126660719	126661371	+
chr11	6951733	6952519	+
chr11	10111799	10112531	+
chr11	22274464	22275257	+
chr11	25292887	25293665	+
chr11	27459039	27459827	+
chr11	29505574	29506158	+
chr11	30406862	30407628	+
chr11	39485708	39486354	+
chr11	53304865	53305438	+
chr11	60812470	60812808	+
chr11	97390625	97391416	+
chr11	112262259	112262961	+
chr11	114813738	114814356	+
chr11	115630508	115631211	+
chr11	115719946	115720544	+
chr11	115998123	115999039	+
chr11	116322700	116323304	+
chr11	116451264	116451902	+
chr11	118318001	118318703	+
chr11	118780797	118781575	+
chr11	119375730	119376451	+
chr11	120342524	120343268	+
chr13	4469615	4470390	+
chr13	12918173	12919168	+
chr13	19156659	19157400	+
chr13	24134400	24135128	+
chr13	58305313	58306044	+
chr13	65280415	65281087	+
chr13	78238811	78239618	+
chr13	79014634	79015415	+
chr13	80460673	80461447	+
chr13	83891108	83891852	+
chr13	84290146	84290933	+
chr13	85720389	85721064	+
chr13	86668036	86668837	+
chr13	86780122	86780995	+
chr13	96198208	96199174	+
chr13	105941273	105941947	+
chr13	105955995	105956746	+
chr13	111197832	111198669	+
chr13	113474870	113476055	+
chr13	118106056	118106879	+
chr14	8103991	8104788	+
chr14	12710173	12710671	+
chr14	27885077	27885846	+
chr14	28774726	28775399	+
chr14	36394899	36395689	+
chr14	36508749	36509548	+
chr14	47484975	47485678	+
chr15	9347504	9348424	+
chr15	12579934	12580728	+
chr15	13577257	13577998	+
chr15	14832370	14833164	+
chr15	15881279	15881963	+
chr15	29481191	29481648	+
chr15	30702681	30703379	+
chr15	33092620	33093406	+
chr15	44418776	44419677	+
chr15	46073821	46074582	+
chr15	49164624	49165175	+
chr15	53560296	53560940	+
chr15	56397195	56397849	+
chr15	57534021	57534587	+
chr15	62667124	62667783	+
chr15	74180410	74180992	+
chr15	85756829	85757614	+
chr15	95211388	95212264	+
chr15	101058749	101059400	+
chr15	102480203	102481069	+
chr15	102589658	102590326	+
chr15	103233784	103234557	+
chr16	13604698	13605378	+
chr16	16033989	16035007	+
chr16	18883174	18883937	+
chr16	21510335	21510984	+
chr16	32574220	32575055	+
chr16	36588749	36589312	+
chr16	39387620	39388400	+
chr16	40154424	40155438	+
chr16	42794812	42795686	+
chr16	47428496	47429439	+
chr16	83675918	83676599	+
chr16	93373960	93374756	+
chr16	94266440	94267191	+
chr16	95903815	95904753	+
chr17	3306848	3307546	+
chr17	10681984	10682762	+
chr17	19358576	19359368	+
chr17	21119325	21120113	+
chr17	22835951	22836685	+
chr17	23531486	23532401	+
chr17	28293138	28293614	+
chr17	30574267	30574934	+
chr17	30614846	30615445	+
chr17	37430257	37430999	+
chr17	41949954	41950725	+
chr17	45779589	45780549	+
chr17	46474278	46475026	+
chr17	46810868	46811463	+
chr17	69020215	69020894	+
chr17	76023605	76024296	+
chr18	8346188	8346817	+
chr19	8212332	8213105	+
chr19	17831706	17832220	+
chr19	18541790	18542515	+
chr19	19668413	19669115	+
chr19	19732959	19733752	+
chr19	29757500	29758215	+
chr19	32991182	32991924	+
chr19	35253628	35254559	+
chr19	52655731	52656538	+
chr19	54358967	54359670	+
chr19	55708948	55709528	+
chr19	56667774	56668646	+
chr19	60480312	60481114	+
chr2	4864212	4865139	+
chr2	5967803	5968540	+
chr2	8492182	8493222	+
chr2	13892046	13893057	+
chr2	20551822	20552565	+
chr2	23655439	23656012	+
chr2	39262180	39262753	+
chr2	40100366	40101096	+
chr2	79898529	79899317	+
chr2	89956458	89957166	+
chr2	99749851	99750648	+
chr2	120601722	120602441	+
chr2	125354448	125355044	+
chr2	139084917	139085704	+
chr2	158136560	158137262	+
chr2	179499435	179500187	+
chr3	46160351	46161528	+
chr3	73919114	73919964	+
chr3	93041961	93042752	+
chr3	93769473	93770171	+
chr3	108955919	108956715	+
chr3	124614450	124614976	+
chr3	136942043	136942677	+
chr3	155601171	155601761	+
chr4	18330049	18330625	+
chr4	25857956	25858597	+
chr4	45165482	45166093	+
chr4	58238592	58239326	+
chr4	65937278	65937978	+
chr4	74760865	74761600	+
chr4	94657414	94658109	+
chr4	96401941	96402964	+
chr4	122631527	122632276	+
chr4	127417220	127417984	+
chr4	141009213	141010019	+
chr4	146053426	146055983	+
chr4	147096043	147096779	+
chr4	147337432	147338363	+
chr4	147496615	147497444	+
chr4	149822904	149823947	+
chr5	3108719	3109497	+
chr5	3745994	3746731	+
chr5	5413364	5414120	+
chr5	12714722	12715544	+
chr5	12726819	12727489	+
chr5	18848462	18849095	+
chr5	19170435	19170883	+
chr5	22069782	22070246	+
chr5	26466283	26466825	+
chr5	28214236	28214892	+
chr5	29048095	29048739	+
chr5	33940555	33941452	+
chr5	34683546	34684343	+
chr5	35338583	35339128	+
chr5	35497731	35498353	+
chr5	36435823	36436470	+
chr5	44848009	44848549	+
chr5	57324309	57324893	+
chr5	61305723	61306517	+
chr5	61375558	61376310	+
chr5	61699521	61700101	+
chr5	62447903	62448723	+
chr5	67561751	67562397	+
chr5	68321403	68322072	+
chr5	76369991	76370789	+
chr5	85573537	85574372	+
chr5	90417762	90418485	+
chr5	92507102	92507829	+
chr5	105446128	105446942	+
chr5	110761493	110762042	+
chr5	112232328	112233038	+
chr5	121365258	121366074	+
chr5	127128797	127129510	+
chr5	127422226	127423021	+
chr5	130749142	130749877	+
chr5	134693848	134694294	+
chr5	145666530	145667395	+
chr5	146399335	146399783	+
chr6	9508151	9508906	+
chr6	13473680	13474561	+
chr6	18704622	18705618	+
chr6	20107468	20108545	+
chr6	21162659	21163380	+
chr6	22800776	22801419	+
chr6	26061802	26062502	+
chr6	27010660	27011363	+
chr6	30284585	30285097	+
chr6	31378876	31379452	+
chr6	33099376	33100184	+
chr6	36535485	36536054	+
chr6	39139233	39140142	+
chr6	39887371	39888148	+
chr6	41439754	41440482	+
chr6	42573808	42574543	+
chr6	43033189	43033968	+
chr6	43675124	43675685	+
chr6	46931808	46932704	+
chr6	49567864	49568614	+
chr6	52362827	52363612	+
chr6	56979996	56980827	+
chr6	58248310	58248961	+
chr6	59753373	59754108	+
chr6	60845711	60846465	+
chr6	69547571	69548346	+
chr6	75165032	75165623	+
chr6	75769986	75770792	+
chr6	78948465	78949481	+
chr6	80087187	80088009	+
chr6	81321182	81321896	+
chr6	96215114	96215844	+
chr6	104076615	104077265	+
chr6	104663749	104664541	+
chr6	104913562	104914158	+
chr6	111640302	111640872	+
chr6	123077295	123077979	+
chr6	125945069	125945732	+
chr6	129443022	129443760	+
chr6	135581027	135581783	+
chr6	142984806	142985251	+
chr6	145837298	145837944	+
chr6	148096285	148096821	+
chr6	149010101	149010645	+
chr7	14988009	14988798	+
chr7	38375091	38376227	+
chr7	42377676	42378419	+
chr7	45930041	45930442	+
chr7	51236695	51237359	+
chr8	4902089	4902766	+
chr8	11019390	11020109	+
chr8	13526210	13526922	+
chr8	18689621	18690402	+
chr8	19941695	19942453	+
chr8	19943995	19945026	+
chr8	20514713	20515255	+
chr8	27285989	27286795	+
chr8	55736946	55737588	+
chr8	56803847	56804508	+
chr8	58124155	58124833	+
chr8	62876766	62877556	+
chr8	65600298	65600886	+
chr8	79863037	79863729	+
chr8	84926279	84927016	+
chr8	85117922	85118700	+
chr8	85336700	85337383	+
chr8	86805774	86806534	+
chr8	92967445	92967985	+
chr8	94239048	94239768	+
chr8	96321130	96321824	+
chr8	103866765	103867551	+
chr8	119882371	119883060	+
chr9	6493338	6493963	+
chr9	9602768	9603479	+
chr9	11996266	11996983	+
chr9	13092808	13093507	+
chr9	20973212	20974057	+
chr9	26035984	26036827	+
chr9	32044927	32045709	+
chr9	35635591	35636267	+
chr9	45900538	45901383	+
chr9	48981341	48982021	+
chr9	58271124	58271844	+
chr9	62100537	62101298	+
chr9	63558009	63558741	+
chr9	75628743	75629417	+
chr9	77066409	77067414	+
chr9	81602110	81602691	+
chr9	93680073	93681094	+
chr9	108719853	108720612	+
chr9	113133774	113134556	+
chr9	120860281	120861074	+
chrX	8777936	8778713	+
chrX	9208577	9209365	+
chrX	31737561	31738326	+
chrX	31743622	31744476	+
chrX	31776203	31776896	+
chrX	33071925	33072652	+
chrX	64371649	64372308	+
chrX	118123000	118123789	+
chrX	143353520	143354146	+
chrX	162712347	162712976	+

## Sheet: 5mC Peaks Intermediate
Chromosome	Start	End	Strand
chr1	3031356	3031490	+
chr1	5809812	5809940	+
chr1	35124563	35124690	+
chr11	8181786	8181902	+
chr11	9086521	9086628	+
chr11	9119425	9119615	+
chr11	9713308	9713481	+
chr11	9714530	9714698	+
chr11	10760478	10760596	+
chr11	10767004	10767163	+
chr11	10855501	10855678	+
chr11	12149945	12150115	+
chr11	12511732	12511918	+
chr1	35788554	35788818	+
chr11	12512018	12512188	+
chr11	12802570	12802682	+
chr11	12958939	12959044	+
chr11	13354902	13355004	+
chr11	13927521	13927683	+
chr11	15228801	15228902	+
chr11	15234498	15234637	+
chr11	15287769	15287912	+
chr11	15860379	15860550	+
chr11	15883830	15884005	+
chr1	35795276	35795393	+
chr11	15887605	15887931	+
chr11	16228502	16228637	+
chr11	17152672	17152820	+
chr11	17220296	17220474	+
chr11	17297078	17297208	+
chr11	17904853	17904950	+
chr11	18806574	18806710	+
chr11	18813055	18813194	+
chr11	18813263	18813368	+
chr11	18908076	18908158	+
chr1	35795416	35795578	+
chr11	19570004	19570140	+
chr11	19570211	19570386	+
chr11	19686460	19686595	+
chr11	19745694	19745823	+
chr11	20378839	20378966	+
chr11	20378985	20379115	+
chr11	20509189	20509327	+
chr11	20621008	20621145	+
chr11	20873935	20874069	+
chr11	20936696	20936774	+
chr1	36347087	36347236	+
chr11	22339284	22339386	+
chr11	22339903	22340003	+
chr11	22686357	22686488	+
chr11	23048331	23048467	+
chr11	23183950	23184012	+
chr11	23218620	23218781	+
chr11	23225302	23225454	+
chr11	23246734	23246920	+
chr11	25100031	25100216	+
chr11	26466424	26466561	+
chr1	37278411	37278554	+
chr11	27134248	27134335	+
chr11	27134764	27134867	+
chr11	27226503	27226620	+
chr11	27684518	27684625	+
chr11	27956762	27956856	+
chr11	28097444	28097601	+
chr11	28103886	28104003	+
chr11	28104231	28104401	+
chr11	28145323	28145450	+
chr11	28684021	28684083	+
chr1	37691649	37691771	+
chr11	29068177	29068262	+
chr11	29101826	29101893	+
chr11	29124690	29124817	+
chr11	29330172	29330310	+
chr11	30072947	30073055	+
chr11	30400157	30400299	+
chr11	30568538	30568722	+
chr11	31395092	31395366	+
chr11	31439119	31439253	+
chr11	31447164	31447267	+
chr1	37778200	37778324	+
chr11	31454131	31454352	+
chr11	31454504	31454660	+
chr11	31776749	31776879	+
chr11	32145040	32145175	+
chr11	33561485	33562102	+
chr11	33562291	33562613	+
chr11	33667037	33667179	+
chr11	34681830	34681969	+
chr11	35340120	35340240	+
chr11	36093365	36093493	+
chr1	37778384	37778579	+
chr11	37483786	37483850	+
chr11	38436879	38436937	+
chr11	38481711	38481842	+
chr11	38487139	38487266	+
chr11	38907269	38907398	+
chr11	39311620	39311680	+
chr11	40070162	40070353	+
chr11	40825306	40825365	+
chr11	40975151	40975211	+
chr11	41013266	41013330	+
chr1	37875498	37875628	+
chr11	41131876	41132019	+
chr11	41133623	41133749	+
chr11	41632622	41632780	+
chr11	41883309	41883435	+
chr11	43504222	43504280	+
chr11	43659916	43660035	+
chr11	44462577	44462815	+
chr11	46995952	46996010	+
chr11	47429347	47429473	+
chr11	48951952	48952085	+
chr1	5810690	5810827	+
chr1	38036331	38036454	+
chr11	49191355	49191486	+
chr11	49445322	49445470	+
chr11	49452363	49452447	+
chr11	49452496	49452623	+
chr11	49599147	49599236	+
chr11	50468099	50468227	+
chr11	50913177	50913249	+
chr11	50939098	50939217	+
chr11	51145456	51145530	+
chr11	51441422	51441580	+
chr1	38583368	38583485	+
chr11	51455563	51455813	+
chr11	51665037	51665175	+
chr11	52399552	52399689	+
chr11	52762639	52762775	+
chr11	53785393	53785481	+
chr11	54140031	54140217	+
chr11	54140535	54140696	+
chr11	54703743	54703799	+
chr11	54798945	54799009	+
chr11	55240999	55241108	+
chr1	38871579	38871715	+
chr11	55246321	55246459	+
chr11	55247479	55247610	+
chr11	56593606	56593697	+
chr11	57302608	57302733	+
chr11	57422595	57422714	+
chr11	58890108	58890320	+
chr11	59945003	59945125	+
chr11	60080988	60081101	+
chr11	61010177	61010315	+
chr11	61427429	61427546	+
chr1	39060371	39060475	+
chr11	61951982	61952096	+
chr11	63467609	63467778	+
chr11	64682587	64682652	+
chr11	64796997	64797138	+
chr11	65457206	65457421	+
chr11	65458441	65458587	+
chr11	66421105	66421240	+
chr11	66948018	66948152	+
chr11	66953834	66953959	+
chr11	66954091	66954200	+
chr1	39240778	39240879	+
chr11	67132050	67132176	+
chr11	67423210	67423330	+
chr11	68764421	68764520	+
chr11	69015082	69015193	+
chr11	69084066	69084190	+
chr11	69182674	69182729	+
chr11	69245224	69245354	+
chr11	69316341	69316478	+
chr11	69332378	69332508	+
chr11	69373750	69374065	+
chr1	39445726	39445839	+
chr11	70004853	70005008	+
chr11	70111058	70111191	+
chr11	70226473	70226587	+
chr11	70257776	70257947	+
chr11	70301698	70301823	+
chr11	71381274	71381415	+
chr11	71844993	71845321	+
chr11	71845351	71845638	+
chr11	71845871	71846005	+
chr11	73397434	73397534	+
chr1	39454599	39454739	+
chr11	74130052	74130170	+
chr11	74135630	74135749	+
chr11	74225126	74225256	+
chr11	74226464	74226543	+
chr11	74494760	74494925	+
chr11	74545205	74545336	+
chr11	74891275	74891367	+
chr11	77641171	77641306	+
chr11	77751456	77751560	+
chr11	78016634	78016752	+
chr1	39593425	39593536	+
chr11	79142795	79142899	+
chr11	79578535	79578640	+
chr11	79745337	79745494	+
chr11	79872901	79873023	+
chr11	79910900	79910970	+
chr11	81432232	81432356	+
chr11	81552294	81552408	+
chr11	81552563	81552668	+
chr11	82349021	82349137	+
chr11	83137568	83137643	+
chr1	39723383	39723538	+
chr11	83172572	83172640	+
chr11	84200402	84200519	+
chr11	84839791	84839869	+
chr11	85067351	85067476	+
chr11	85285559	85285774	+
chr11	85291983	85292101	+
chr11	86849774	86849927	+
chr11	86850013	86850154	+
chr11	86880891	86880981	+
chr11	87622649	87622764	+
chr1	40023538	40023653	+
chr11	88103225	88103303	+
chr11	88458961	88459062	+
chr11	88563891	88563945	+
chr11	88894295	88894412	+
chr11	88916430	88916521	+
chr11	88917535	88917664	+
chr11	89079994	89080129	+
chr11	89081930	89082033	+
chr11	89189765	89189902	+
chr11	89190255	89190449	+
chr1	5811139	5811269	+
chr1	40670957	40671090	+
chr11	90312141	90312301	+
chr11	90358956	90359090	+
chr11	90510089	90510207	+
chr11	90813783	90813918	+
chr11	90834019	90834326	+
chr11	90966961	90967096	+
chr11	91021821	91021924	+
chr11	91641288	91641416	+
chr11	92106087	92106208	+
chr11	93087627	93087776	+
chr1	40698231	40698325	+
chr11	93464796	93464898	+
chr11	93986973	93987097	+
chr11	94001608	94001689	+
chr11	94002184	94002392	+
chr11	94117296	94117429	+
chr11	94287916	94288035	+
chr11	94339548	94339626	+
chr11	94898611	94898680	+
chr11	95697870	95698057	+
chr11	95881750	95881884	+
chr1	40698744	40698835	+
chr11	96281526	96281663	+
chr11	96281988	96282114	+
chr11	96447838	96447995	+
chr11	96448091	96448255	+
chr11	96550196	96550319	+
chr11	96606368	96606462	+
chr11	97621264	97621416	+
chr11	97982209	97982360	+
chr11	98067716	98067862	+
chr11	98620004	98620079	+
chr1	41468775	41468907	+
chr11	98620265	98620382	+
chr11	99716625	99716789	+
chr11	99716961	99717122	+
chr11	100447693	100447829	+
chr11	100494173	100494292	+
chr11	100510047	100510131	+
chr11	100663089	100663251	+
chr11	100669406	100669501	+
chr11	100776717	100776836	+
chr11	100776952	100777076	+
chr1	42788422	42788519	+
chr11	100925736	100925866	+
chr11	101649015	101649171	+
chr11	102471067	102471159	+
chr11	103047838	103048017	+
chr11	103048164	103048317	+
chr11	103048355	103048537	+
chr11	103048894	103049081	+
chr11	103049136	103049378	+
chr11	103950622	103950755	+
chr11	104636670	104636851	+
chr1	43618768	43618951	+
chr11	104669999	104670087	+
chr11	104686118	104686297	+
chr11	104720676	104720762	+
chr11	105653239	105653357	+
chr11	106032930	106033044	+
chr11	106296946	106297114	+
chr11	106297250	106297442	+
chr11	106367769	106367855	+
chr11	107048888	107051008	+
chr11	107198371	107198890	+
chr1	43905138	43905254	+
chr11	107198925	107199605	+
chr11	107282103	107282255	+
chr11	107627473	107627609	+
chr11	107646281	107646439	+
chr11	107688793	107688887	+
chr11	107954356	107955160	+
chr11	108029244	108029550	+
chr11	108098500	108098641	+
chr11	108112428	108112516	+
chr11	108145454	108145609	+
chr1	44201256	44201324	+
chr11	108210083	108210301	+
chr11	108227055	108227218	+
chr11	108474160	108474294	+
chr11	108474644	108474775	+
chr11	108664395	108664508	+
chr11	109100489	109100592	+
chr11	109326676	109326769	+
chr11	109606353	109606478	+
chr11	109730054	109730204	+
chr11	110138375	110138518	+
chr1	44295084	44295206	+
chr11	110254106	110254206	+
chr11	110406732	110406966	+
chr11	110422253	110422343	+
chr11	111073647	111073776	+
chr11	111182545	111182696	+
chr11	111182706	111182807	+
chr11	111189418	111189577	+
chr11	111215690	111215854	+
chr11	111222476	111222696	+
chr11	111815790	111815961	+
chr1	44371369	44371449	+
chr11	111815971	111816078	+
chr11	111884598	111884724	+
chr11	112749058	112749184	+
chr11	113000492	113000705	+
chr11	113173077	113173203	+
chr11	113173213	113173319	+
chr11	113197529	113197650	+
chr11	113420898	113421025	+
chr11	113496772	113497079	+
chr11	113628339	113628392	+
chr1	5873384	5873467	+
chr1	44825650	44825807	+
chr11	113651496	113651587	+
chr11	113708926	113709053	+
chr11	113873296	113873436	+
chr11	113873471	113873562	+
chr11	114596749	114596824	+
chr11	114632486	114632622	+
chr11	114640572	114640696	+
chr11	114690392	114690515	+
chr11	114732561	114732694	+
chr11	114805673	114805854	+
chr1	44951201	44951343	+
chr11	114881045	114881181	+
chr11	115129768	115129893	+
chr11	115235017	115235143	+
chr11	115455448	115455620	+
chr11	115728742	115728848	+
chr11	115743085	115743208	+
chr11	115761355	115761445	+
chr11	115761471	115761589	+
chr11	115761718	115761826	+
chr11	116162758	116162997	+
chr1	45203444	45203582	+
chr11	116295842	116296103	+
chr11	116371070	116371209	+
chr11	116745865	116746408	+
chr11	116754109	116754212	+
chr11	117499893	117500100	+
chr11	117504770	117504904	+
chr11	117505061	117505194	+
chr11	118026513	118026599	+
chr11	118089853	118090142	+
chr11	118393340	118393467	+
chr1	45251874	45251994	+
chr11	118891652	118891793	+
chr11	119227556	119227652	+
chr11	119292852	119292943	+
chr11	119927947	119928081	+
chr11	120048088	120048247	+
chr11	120114289	120114835	+
chr11	120142099	120142321	+
chr11	120197895	120198048	+
chr11	120321268	120321350	+
chr11	120327851	120328047	+
chr1	45638748	45638833	+
chr11	120528213	120528267	+
chr11	121074704	121074855	+
chr11	121195235	121195386	+
chr11	121524623	121524778	+
chr11	121850416	121850519	+
chr12	3002796	3002954	+
chr12	3009333	3009583	+
chr12	3037600	3037849	+
chr12	3062972	3063088	+
chr12	3109845	3110145	+
chr1	46384105	46384212	+
chr12	3320709	3320850	+
chr12	3336206	3336394	+
chr12	3564070	3564142	+
chr12	3677856	3677978	+
chr12	3776889	3776947	+
chr12	4436986	4437273	+
chr12	4437589	4437800	+
chr12	4803407	4803512	+
chr12	5051256	5051344	+
chr12	5506088	5506285	+
chr1	46732567	46732631	+
chr12	5506696	5506865	+
chr12	5617421	5617526	+
chr12	5626153	5626281	+
chr12	5833466	5833682	+
chr12	6523264	6523389	+
chr12	6523515	6523634	+
chr12	7144044	7144157	+
chr12	7144903	7145150	+
chr12	7926180	7926262	+
chr12	8408269	8408464	+
chr1	47227301	47227415	+
chr12	8448471	8448598	+
chr12	8983352	8983418	+
chr12	10693884	10693959	+
chr12	10699397	10699522	+
chr12	10972192	10972290	+
chr12	11110514	11110638	+
chr12	12659150	12659307	+
chr12	14599680	14599789	+
chr12	16747807	16747919	+
chr12	17122579	17122708	+
chr1	47336062	47336124	+
chr12	17122883	17123025	+
chr12	17128711	17128861	+
chr12	18247325	18247448	+
chr12	19049691	19049845	+
chr12	19118256	19118360	+
chr12	19248656	19248789	+
chr12	19258489	19258625	+
chr12	19681543	19681703	+
chr12	19681745	19681825	+
chr12	19781257	19781370	+
chr1	47523375	47523510	+
chr12	19817804	19817890	+
chr12	19947629	19947688	+
chr12	20233568	20233742	+
chr12	20233837	20233987	+
chr12	20699846	20699936	+
chr12	20714859	20715071	+
chr12	21006497	21006552	+
chr12	23774924	23775032	+
chr12	23913108	23913203	+
chr12	24084765	24084900	+
chr1	6168301	6168373	+
chr1	47593798	47593933	+
chr12	24396058	24396167	+
chr12	25594937	25595044	+
chr12	27233931	27234079	+
chr12	27578304	27578367	+
chr12	28968429	28968487	+
chr12	31358199	31358330	+
chr12	32596661	32596819	+
chr12	32600131	32600334	+
chr12	32600417	32600548	+
chr12	32902558	32902668	+
chr1	47974288	47974340	+
chr12	33250277	33250436	+
chr12	33378460	33378584	+
chr12	33783245	33783406	+
chr12	34049050	34049186	+
chr12	34073752	34073808	+
chr12	35801985	35802163	+
chr12	35803602	35803781	+
chr12	36104914	36107031	+
chr12	36419912	36419973	+
chr12	37531834	37531939	+
chr1	48354422	48354499	+
chr12	37844731	37844822	+
chr12	38042294	38042417	+
chr12	40181690	40181823	+
chr12	40402274	40402372	+
chr12	40408774	40409020	+
chr12	40409042	40409241	+
chr12	41273250	41273351	+
chr12	41363832	41363925	+
chr12	41370256	41370395	+
chr12	41515113	41515252	+
chr1	48362775	48362908	+
chr12	42437869	42437978	+
chr12	42871640	42871725	+
chr12	42875369	42875443	+
chr12	43728462	43728594	+
chr12	43960392	43960537	+
chr12	44765718	44765913	+
chr12	44771724	44771856	+
chr12	44771936	44772111	+
chr12	45642873	45642998	+
chr12	46046026	46046184	+
chr1	48363026	48363201	+
chr12	46707859	46708293	+
chr12	46708307	46708425	+
chr12	47396944	47397064	+
chr12	47397237	47397422	+
chr12	47833915	47834103	+
chr12	48519621	48519759	+
chr12	48532383	48532514	+
chr12	48994907	48995070	+
chr12	49001666	49001830	+
chr12	49952871	49952987	+
chr1	48625353	48625456	+
chr12	50980635	50980755	+
chr12	51448706	51448852	+
chr12	51494810	51494895	+
chr12	52162974	52163072	+
chr12	52172965	52173093	+
chr12	54289581	54289667	+
chr12	54358518	54358659	+
chr12	54871972	54872107	+
chr12	56271413	56271511	+
chr12	56313073	56313214	+
chr1	48673322	48673457	+
chr12	56422969	56423095	+
chr12	56582903	56583011	+
chr12	56750490	56750676	+
chr12	56751515	56751822	+
chr12	57975583	57975652	+
chr12	58688831	58688933	+
chr12	59440454	59440592	+
chr12	59447169	59447291	+
chr12	60469084	60469197	+
chr12	61293136	61293299	+
chr1	48741389	48741515	+
chr12	61293386	61293545	+
chr12	61633901	61634033	+
chr12	61703381	61703490	+
chr12	62231765	62231866	+
chr12	62248286	62248378	+
chr12	62535084	62535162	+
chr12	62722870	62722940	+
chr12	63290678	63290840	+
chr12	65027249	65027373	+
chr12	65033681	65033916	+
chr1	48881508	48881636	+
chr12	65033967	65034157	+
chr12	65633231	65633380	+
chr12	65786121	65786251	+
chr12	65801284	65801408	+
chr12	65806700	65806820	+
chr12	66074681	66074776	+
chr12	66407083	66407260	+
chr12	66413661	66413968	+
chr12	67059081	67059964	+
chr12	68407096	68407222	+
chr1	49303323	49303441	+
chr12	68558229	68558347	+
chr12	68621810	68622019	+
chr12	68627254	68627360	+
chr12	68628557	68628764	+
chr12	68838484	68838586	+
chr12	68919934	68920101	+
chr12	69608612	69608749	+
chr12	70268804	70268931	+
chr12	70667754	70667893	+
chr12	70899362	70899465	+
chr1	6169134	6169275	+
chr1	51229885	51230017	+
chr12	73315580	73315706	+
chr12	73618568	73618622	+
chr12	73772270	73772356	+
chr12	74803820	74804532	+
chr12	75247780	75247885	+
chr12	76292520	76292657	+
chr12	76406393	76406493	+
chr12	76444635	76444820	+
chr12	78350875	78351048	+
chr12	78351055	78351173	+
chr1	52589854	52590193	+
chr12	79259325	79259384	+
chr12	79308800	79308926	+
chr12	79567313	79567403	+
chr12	79568341	79568543	+
chr12	81583287	81583421	+
chr12	82187075	82187192	+
chr12	82465760	82465955	+
chr12	83663986	83664103	+
chr12	83664134	83664241	+
chr12	83961719	83961852	+
chr1	53134006	53134207	+
chr12	84003070	84003234	+
chr12	84335881	84335938	+
chr12	85401117	85401239	+
chr12	85407774	85408023	+
chr12	86091577	86091694	+
chr12	87182152	87182279	+
chr12	87533780	87533848	+
chr12	87596488	87596561	+
chr12	88278420	88278472	+
chr12	88511968	88512078	+
chr1	53134243	53134546	+
chr12	90396801	90396937	+
chr12	91141464	91141635	+
chr12	91351063	91351170	+
chr12	91553646	91553807	+
chr12	91647961	91648093	+
chr12	91877702	91877764	+
chr12	92394116	92394241	+
chr12	92890441	92890615	+
chr12	93495711	93495805	+
chr12	93509552	93509655	+
chr1	53134969	53135085	+
chr12	93516379	93516531	+
chr12	93576969	93577254	+
chr12	94036427	94036596	+
chr12	94041899	94042107	+
chr12	94043417	94043577	+
chr12	94127102	94127182	+
chr12	94274603	94274743	+
chr12	95616268	95616394	+
chr12	96233962	96234106	+
chr12	96234221	96234368	+
chr1	54251119	54251306	+
chr12	97008950	97009058	+
chr12	97675242	97675376	+
chr12	98275715	98275891	+
chr12	102892945	102893030	+
chr12	104854052	104854227	+
chr12	105023173	105024085	+
chr12	105305681	105305916	+
chr12	105436125	105436230	+
chr12	105524736	105524844	+
chr12	105630738	105631017	+
chr1	54618960	54619175	+
chr12	105631224	105631477	+
chr12	105910576	105911053	+
chr12	106211700	106211779	+
chr12	106643295	106643411	+
chr12	108083872	108084010	+
chr12	109527998	109528124	+
chr12	109721666	109721802	+
chr12	109901943	109902086	+
chr12	109902607	109902719	+
chr12	109908738	109908919	+
chr1	54957344	54957525	+
chr12	110012232	110012357	+
chr12	111389204	111389356	+
chr12	111393262	111393383	+
chr12	111774772	111774908	+
chr12	111789280	111789423	+
chr12	112282830	112282965	+
chr12	113199410	113199542	+
chr12	114323734	114323797	+
chr12	114634728	114634854	+
chr12	114640274	114640411	+
chr1	56096798	56096928	+
chr12	114970856	114970917	+
chr12	115237071	115237184	+
chr12	115614998	115615084	+
chr12	119290650	119290755	+
chr12	119588594	119588723	+
chr12	119590743	119590893	+
chr12	119597513	119597602	+
chr13	3017561	3017786	+
chr13	3178683	3178787	+
chr13	3373080	3373223	+
chr1	56143276	56143337	+
chr13	3373952	3374070	+
chr13	3660399	3660573	+
chr13	3901281	3903128	+
chr13	4066336	4066480	+
chr13	4338714	4338856	+
chr13	4778550	4778704	+
chr13	4942764	4943069	+
chr13	5202179	5202325	+
chr13	5347260	5347318	+
chr13	5455323	5455454	+
chr1	6308500	6308630	+
chr1	56778960	56779127	+
chr13	6362574	6362644	+
chr13	6404638	6404761	+
chr13	6726491	6726649	+
chr13	6825173	6825346	+
chr13	7278893	7279136	+
chr13	7341179	7341285	+
chr13	7365275	7365385	+
chr13	7831428	7831533	+
chr13	7949214	7949343	+
chr13	7954614	7954755	+
chr1	57541815	57541970	+
chr13	7955541	7955663	+
chr13	7955687	7955870	+
chr13	8474188	8474363	+
chr13	8474369	8474473	+
chr13	8656064	8656128	+
chr13	9842023	9842205	+
chr13	10177093	10177215	+
chr13	10805821	10805966	+
chr13	10894679	10894793	+
chr13	10895947	10896099	+
chr1	57585037	57585184	+
chr13	11127132	11127252	+
chr13	11129329	11129468	+
chr13	11507976	11508101	+
chr13	12163745	12163916	+
chr13	12764111	12764251	+
chr13	12926092	12926208	+
chr13	13034696	13034839	+
chr13	13338801	13338934	+
chr13	13794209	13794264	+
chr13	13860608	13860771	+
chr1	58328830	58328995	+
chr13	13860779	13860998	+
chr13	13887236	13887362	+
chr13	13942821	13942932	+
chr13	14526905	14527006	+
chr13	14859333	14859461	+
chr13	14999623	14999691	+
chr13	15368078	15368196	+
chr13	15438407	15438527	+
chr13	15713122	15713259	+
chr13	16023431	16023567	+
chr1	58811724	58811933	+
chr13	16887076	16887199	+
chr13	16940867	16940977	+
chr13	18825335	18825420	+
chr13	18858852	18858972	+
chr13	19995166	19995316	+
chr13	20652408	20652517	+
chr13	20656046	20656131	+
chr13	20656169	20656252	+
chr13	21056020	21056133	+
chr13	21295944	21296071	+
chr1	58818135	58818253	+
chr13	21636156	21636339	+
chr13	21636390	21636483	+
chr13	21636593	21636723	+
chr13	22228471	22228671	+
chr13	22231152	22231295	+
chr13	22549573	22549674	+
chr13	22689083	22689168	+
chr13	22816202	22816283	+
chr13	23176791	23176886	+
chr13	23270756	23270863	+
chr1	58818552	58818691	+
chr13	23313199	23313334	+
chr13	23645445	23645564	+
chr13	23645586	23645706	+
chr13	23667641	23667792	+
chr13	24104653	24104883	+
chr13	24104966	24105078	+
chr13	24230028	24230157	+
chr13	24541395	24541843	+
chr13	24613727	24613852	+
chr13	25007803	25008063	+
chr1	58934844	58934987	+
chr13	25050517	25050653	+
chr13	26373835	26374006	+
chr13	26685071	26685198	+
chr13	27206061	27206154	+
chr13	28130888	28131106	+
chr13	28131160	28131311	+
chr13	28214568	28214668	+
chr13	29576160	29576252	+
chr13	29685197	29685326	+
chr13	29750275	29750444	+
chr1	59605581	59605671	+
chr13	29750549	29750896	+
chr13	29880663	29880814	+
chr13	29886454	29886647	+
chr13	29907116	29907303	+
chr13	29907383	29907518	+
chr13	30568115	30568243	+
chr13	31026199	31026367	+
chr13	31233414	31233549	+
chr13	31239952	31240066	+
chr13	31595614	31595683	+
chr1	60357358	60357484	+
chr13	32947626	32947773	+
chr13	32953891	32954254	+
chr13	32954272	32954549	+
chr13	33062593	33062712	+
chr13	33300616	33300745	+
chr13	33437787	33438005	+
chr13	33444458	33444608	+
chr13	33682195	33682356	+
chr13	33754960	33755038	+
chr13	33755083	33755192	+
chr1	6430451	6430646	+
chr1	60724873	60725036	+
chr13	33921769	33921878	+
chr13	34172287	34172421	+
chr13	34173638	34173770	+
chr13	34841498	34841638	+
chr13	34963389	34963480	+
chr13	34975488	34975545	+
chr13	35011134	35011348	+
chr13	35845685	35845815	+
chr13	36185003	36185133	+
chr13	37036677	37036765	+
chr1	60731661	60731852	+
chr13	37043434	37043597	+
chr13	37043695	37043817	+
chr13	37306546	37306678	+
chr13	37306682	37306822	+
chr13	37514757	37514911	+
chr13	38114339	38114497	+
chr13	38381362	38381479	+
chr13	38632439	38632595	+
chr13	38764553	38764665	+
chr13	39363148	39363254	+
chr1	61227432	61227518	+
chr13	39396452	39396586	+
chr13	39415113	39415228	+
chr13	42228652	42228779	+
chr13	42436744	42436813	+
chr13	42613975	42614084	+
chr13	43386840	43386951	+
chr13	43393712	43393880	+
chr13	43577957	43578089	+
chr13	43696082	43696147	+
chr13	43813481	43813606	+
chr1	62539557	62539707	+
chr13	44264376	44264532	+
chr13	44271105	44271238	+
chr13	44559270	44559344	+
chr13	44782903	44783015	+
chr13	44812121	44812305	+
chr13	45018123	45018234	+
chr13	45069212	45069339	+
chr13	45125480	45125597	+
chr13	45233441	45233576	+
chr13	45493502	45493594	+
chr1	62540464	62540594	+
chr13	45790199	45790320	+
chr13	46059762	46059865	+
chr13	46376277	46376403	+
chr13	46381572	46381759	+
chr13	46382713	46382825	+
chr13	46768878	46769014	+
chr13	46828307	46828473	+
chr13	47566491	47566627	+
chr13	48046278	48046425	+
chr13	48086221	48086333	+
chr1	62540934	62541018	+
chr13	48087216	48087293	+
chr13	48275545	48275676	+
chr13	48433998	48434136	+
chr13	49386425	49386540	+
chr13	49688018	49688212	+
chr13	49701995	49702141	+
chr13	50150130	50150259	+
chr13	50387340	50387509	+
chr13	51032626	51032718	+
chr13	51035489	51035661	+
chr1	62869845	62869929	+
chr13	51270424	51270573	+
chr13	51270650	51270829	+
chr13	51985473	51985585	+
chr13	51986442	51986535	+
chr13	52048152	52048262	+
chr13	52381955	52382090	+
chr13	52382198	52382326	+
chr13	52388595	52388777	+
chr13	53269881	53269999	+
chr13	53666117	53666230	+
chr1	63117661	63117727	+
chr13	53723176	53723310	+
chr13	53843603	53843700	+
chr13	53872716	53872919	+
chr13	54085783	54085922	+
chr13	54103876	54104007	+
chr13	54378953	54379078	+
chr13	54422953	54423108	+
chr13	54710321	54710440	+
chr13	54775607	54775784	+
chr13	54907967	54908097	+
chr1	64134013	64134134	+
chr13	55490332	55490453	+
chr13	55642074	55642195	+
chr13	55750223	55750340	+
chr13	55779208	55779404	+
chr13	56505613	56505738	+
chr13	56718221	56718394	+
chr13	57971748	57971873	+
chr13	58145939	58146041	+
chr13	58146067	58146199	+
chr13	59168469	59168588	+
chr1	64178251	64178400	+
chr13	59619052	59619173	+
chr13	59974975	59975209	+
chr13	60028366	60028552	+
chr13	60056415	60056550	+
chr13	60089924	60090363	+
chr13	60202153	60202376	+
chr13	60676586	60676679	+
chr13	60978484	60978636	+
chr13	61103737	61103828	+
chr13	61335590	61335724	+
chr1	6437222	6437336	+
chr1	64183886	64184013	+
chr13	61393305	61393430	+
chr13	61464357	61464492	+
chr13	61517352	61517479	+
chr13	62035101	62035247	+
chr13	62098613	62098728	+
chr13	62305001	62305136	+
chr13	62479590	62479703	+
chr13	62592104	62592215	+
chr13	62675721	62675848	+
chr13	63143219	63143352	+
chr1	64298586	64298736	+
chr13	63162056	63162247	+
chr13	63163598	63163734	+
chr13	63218010	63218158	+
chr13	63222383	63222695	+
chr13	64885068	64885192	+
chr13	65403408	65403521	+
chr13	65663183	65663300	+
chr13	66012322	66012450	+
chr13	66018875	66019012	+
chr13	66019084	66019251	+
chr1	64960409	64960568	+
chr13	66229419	66229564	+
chr13	66235811	66235935	+
chr13	66236139	66236296	+
chr13	66242699	66242788	+
chr13	66380720	66380812	+
chr13	66471160	66471238	+
chr13	66528579	66528709	+
chr13	66593945	66594026	+
chr13	66619636	66619748	+
chr13	66689428	66689540	+
chr1	64966627	64966721	+
chr13	66714529	66714665	+
chr13	66743391	66743488	+
chr13	67015472	67015544	+
chr13	67643874	67644009	+
chr13	68069666	68069856	+
chr13	68090771	68090892	+
chr13	68361849	68361901	+
chr13	68448066	68448347	+
chr13	68718262	68718780	+
chr13	68718815	68718880	+
chr1	66023068	66023142	+
chr13	71019369	71019484	+
chr13	71063884	71064020	+
chr13	71360048	71360131	+
chr13	71404403	71404568	+
chr13	73145636	73145748	+
chr13	73835375	73835449	+
chr13	74417857	74417999	+
chr13	74528680	74528822	+
chr13	74528836	74528889	+
chr13	74528964	74529125	+
chr1	67107604	67107736	+
chr13	74529166	74529326	+
chr13	74529594	74529713	+
chr13	74530021	74530163	+
chr13	74530490	74530636	+
chr13	74562055	74562173	+
chr13	75682189	75682284	+
chr13	75828792	75828884	+
chr13	75922222	75922336	+
chr13	76994975	76995242	+
chr13	77042002	77042101	+
chr1	69031902	69031999	+
chr13	77109327	77109478	+
chr13	77304955	77305026	+
chr13	77438835	77439098	+
chr13	77598306	77598418	+
chr13	77610737	77610838	+
chr13	77641523	77641633	+
chr13	77949658	77949770	+
chr13	78421450	78421555	+
chr13	79563559	79563685	+
chr13	79570373	79570552	+
chr1	69456725	69456873	+
chr13	79759981	79760104	+
chr13	79903586	79903706	+
chr13	80926882	80927004	+
chr13	81024532	81024625	+
chr13	81085824	81085933	+
chr13	81530564	81530731	+
chr13	82111098	82111229	+
chr13	82209583	82209698	+
chr13	82448485	82448615	+
chr13	82528008	82528171	+
chr1	69702185	69702303	+
chr13	83097437	83097494	+
chr13	83419138	83419347	+
chr13	83426036	83426132	+
chr13	85126723	85126868	+
chr13	85328420	85328557	+
chr13	85605094	85605212	+
chr13	85731699	85731833	+
chr13	86193300	86193465	+
chr13	86306064	86306138	+
chr13	86324738	86324836	+
chr1	69971919	69972056	+
chr13	86414695	86414835	+
chr13	86712897	86713031	+
chr13	86772825	86772991	+
chr13	86777798	86777997	+
chr13	87172840	87173004	+
chr13	87173983	87174115	+
chr13	87354083	87354220	+
chr13	87374491	87374626	+
chr13	87561892	87562044	+
chr13	88454178	88454272	+
chr1	6692470	6692589	+
chr1	70237231	70237396	+
chr13	88499949	88500047	+
chr13	89478057	89478177	+
chr13	89623880	89624011	+
chr13	90894297	90894435	+
chr13	90897132	90897315	+
chr13	91024053	91024260	+
chr13	91024286	91024483	+
chr13	92489299	92489424	+
chr13	92624224	92624328	+
chr13	92624566	92624684	+
chr1	70634006	70634121	+
chr13	93282028	93282133	+
chr13	93877433	93877496	+
chr13	93941198	93941286	+
chr13	94471981	94472155	+
chr13	94735675	94735773	+
chr13	94735872	94735988	+
chr13	94742422	94742541	+
chr13	95200431	95200494	+
chr13	95235605	95235729	+
chr13	95604123	95604286	+
chr1	70839763	70839862	+
chr13	95961658	95961889	+
chr13	96048627	96048719	+
chr13	96502126	96502238	+
chr13	96705328	96705636	+
chr13	97090874	97090983	+
chr13	97091988	97092105	+
chr13	97113794	97113922	+
chr13	97317489	97317596	+
chr13	97848837	97848982	+
chr13	97953557	97953694	+
chr1	71079337	71079417	+
chr13	98082806	98082950	+
chr13	98083032	98083151	+
chr13	98090029	98090161	+
chr13	98272507	98272588	+
chr13	98328725	98328930	+
chr13	98392992	98393116	+
chr13	98503349	98503482	+
chr13	98636630	98636754	+
chr13	98867105	98867277	+
chr13	98872298	98872493	+
chr1	71084646	71084781	+
chr13	98992580	98992699	+
chr13	99001943	99002079	+
chr13	99137158	99137223	+
chr13	99137412	99137505	+
chr13	99357951	99358161	+
chr13	99432983	99433141	+
chr13	99443059	99443224	+
chr13	99747726	99747842	+
chr13	99747909	99748036	+
chr13	99790922	99791037	+
chr1	72131588	72131707	+
chr13	99819335	99819424	+
chr13	99849447	99849608	+
chr13	99901568	99901699	+
chr13	99903325	99903497	+
chr13	100026102	100026218	+
chr13	100224540	100224685	+
chr13	100593602	100593762	+
chr13	100612087	100612209	+
chr13	100664060	100664223	+
chr13	101686828	101687014	+
chr1	72377797	72377910	+
chr13	101687078	101687344	+
chr13	101758020	101758133	+
chr13	102386856	102386994	+
chr13	102558879	102559028	+
chr13	102760945	102761064	+
chr13	102827719	102827885	+
chr13	102932793	102932928	+
chr13	103228067	103228198	+
chr13	103324630	103324845	+
chr13	103324870	103324999	+
chr1	72696134	72696606	+
chr13	103936875	103936979	+
chr13	103946943	103947025	+
chr13	103985163	103985237	+
chr13	104161859	104161985	+
chr13	104519589	104519690	+
chr13	104768391	104768540	+
chr13	104833110	104833307	+
chr13	104996117	104996256	+
chr13	105974428	105974543	+
chr13	106497264	106497399	+
chr1	73853538	73853621	+
chr13	106550511	106550644	+
chr13	107025403	107025730	+
chr13	107152344	107152446	+
chr13	107359215	107359348	+
chr13	107720472	107720607	+
chr13	107893264	107893378	+
chr13	108293492	108293603	+
chr13	108399555	108399644	+
chr13	109531954	109532066	+
chr13	109673855	109673975	+
chr1	73984177	73984299	+
chr13	109791986	109792118	+
chr13	109838345	109838473	+
chr13	109851715	109851838	+
chr13	109852475	109852619	+
chr13	109858634	109858795	+
chr13	110353645	110353839	+
chr13	110399244	110399424	+
chr13	110404410	110404535	+
chr13	110603042	110603139	+
chr13	110706804	110706965	+
chr1	3156203	3156338	+
chr1	7080780	7080916	+
chr1	74660231	74660429	+
chr13	110743977	110744245	+
chr13	110744288	110744571	+
chr13	110958555	110958684	+
chr13	111256836	111256975	+
chr13	111506485	111506652	+
chr13	111853400	111853475	+
chr13	111877168	111877304	+
chr13	112226195	112226319	+
chr13	112432114	112432217	+
chr13	112473115	112473254	+
chr1	74716856	74716926	+
chr13	112711196	112711296	+
chr13	112807600	112807696	+
chr13	112938248	112938378	+
chr13	113172067	113172193	+
chr13	113279789	113279977	+
chr13	113565729	113565869	+
chr13	113723795	113723951	+
chr13	113761090	113761227	+
chr13	113968909	113969041	+
chr13	114007762	114007846	+
chr1	76312795	76312868	+
chr13	114402155	114402396	+
chr13	114444298	114444467	+
chr13	114543319	114543490	+
chr13	114622234	114622428	+
chr13	114626876	114627027	+
chr13	114627034	114627300	+
chr13	114966341	114966443	+
chr13	114994045	114994174	+
chr13	115099528	115099659	+
chr13	115502123	115502207	+
chr1	76588448	76588580	+
chr13	115565727	115565859	+
chr13	115675733	115675859	+
chr13	115742229	115742335	+
chr13	115889604	115889746	+
chr13	115966224	115966340	+
chr13	116163993	116164108	+
chr13	116192877	116192992	+
chr13	116578109	116578218	+
chr13	116584655	116584804	+
chr13	116584921	116585033	+
chr1	76588768	76588866	+
chr13	117033011	117033101	+
chr13	117172725	117172814	+
chr13	117173136	117173286	+
chr13	117295914	117296064	+
chr13	117296561	117296633	+
chr13	117545759	117545890	+
chr13	118149285	118149405	+
chr13	118269322	118269453	+
chr13	119134643	119134807	+
chr13	119134890	119135072	+
chr1	76615816	76615977	+
chr13	119188348	119188471	+
chr13	119366523	119366652	+
chr13	119596216	119596357	+
chr13	119598214	119598410	+
chr13	119598706	119598841	+
chr13	119599004	119599159	+
chr13	119601870	119602014	+
chr13	119661955	119662243	+
chr13	119877604	119877669	+
chr13	119967314	119967386	+
chr1	76773409	76773540	+
chr13	119967418	119967548	+
chr13	120024858	120025825	+
chr13	120028232	120029192	+
chr13	120029240	120030540	+
chr13	120030568	120032920	+
chr13	120035841	120037827	+
chr13	120094673	120094858	+
chr13	120095333	120095690	+
chr13	120313497	120313690	+
chr14	3014223	3014338	+
chr1	76777329	76777449	+
chr14	3045967	3046089	+
chr14	3051651	3051769	+
chr14	3118820	3119035	+
chr14	3124977	3125150	+
chr14	3194645	3194750	+
chr14	3297188	3297310	+
chr14	3306604	3306898	+
chr14	3439166	3439288	+
chr14	3485388	3485511	+
chr14	3530261	3530394	+
chr1	76777491	76777590	+
chr14	3545077	3545328	+
chr14	3545512	3545708	+
chr14	3545735	3546001	+
chr14	3899660	3899736	+
chr14	3922721	3923044	+
chr14	3923057	3923251	+
chr14	3923435	3923724	+
chr14	3983382	3983468	+
chr14	4111486	4111661	+
chr14	4209914	4210006	+
chr1	78031865	78031954	+
chr14	4360222	4360345	+
chr14	4438629	4438940	+
chr14	4439034	4439251	+
chr14	4600939	4601074	+
chr14	4771996	4772111	+
chr14	4828971	4829112	+
chr14	4882683	4882804	+
chr14	4945946	4946100	+
chr14	4969075	4969264	+
chr14	5041173	5041311	+
chr1	7481799	7481905	+
chr1	78239697	78239816	+
chr14	5208352	5208424	+
chr14	5248419	5248597	+
chr14	5268310	5268493	+
chr14	5340194	5340276	+
chr14	5601158	5601257	+
chr14	5620869	5620993	+
chr14	5621260	5621392	+
chr14	5653339	5653416	+
chr14	5744119	5744198	+
chr14	5884472	5884656	+
chr1	78684078	78684219	+
chr14	5905302	5905489	+
chr14	5933906	5934012	+
chr14	5934097	5934234	+
chr14	5964598	5964720	+
chr14	6036665	6036721	+
chr14	6111089	6111216	+
chr14	6347691	6347829	+
chr14	6369964	6370144	+
chr14	6560923	6561049	+
chr14	6607691	6607813	+
chr1	79937265	79937430	+
chr14	6607926	6608112	+
chr14	6637218	6637455	+
chr14	6637642	6637832	+
chr14	6679920	6680039	+
chr14	6888260	6888469	+
chr14	6900025	6900116	+
chr14	7030202	7030329	+
chr14	7248688	7248894	+
chr14	7313480	7313578	+
chr14	7373550	7373706	+
chr1	79937484	79937585	+
chr14	7408147	7408274	+
chr14	7415745	7415850	+
chr14	7491455	7491575	+
chr14	7572778	7572903	+
chr14	7587523	7587646	+
chr14	7695140	7695314	+
chr14	7695316	7695422	+
chr14	7701577	7701703	+
chr14	7701911	7702144	+
chr14	8006036	8006204	+
chr1	79938119	79938216	+
chr14	8286644	8286823	+
chr14	8750371	8750460	+
chr14	9422964	9423104	+
chr14	9728872	9729072	+
chr14	10184240	10184394	+
chr14	10185337	10185468	+
chr14	11048447	11048856	+
chr14	11048974	11049438	+
chr14	11719194	11719304	+
chr14	12537687	12537753	+
chr1	79944027	79944138	+
chr14	12746983	12747124	+
chr14	13230848	13230946	+
chr14	13517893	13518000	+
chr14	13518325	13518452	+
chr14	13846698	13846868	+
chr14	13955780	13955953	+
chr14	14024347	14024402	+
chr14	14024495	14024646	+
chr14	14302555	14302676	+
chr14	14339948	14340058	+
chr1	80384527	80384697	+
chr14	14674157	14674287	+
chr14	14991966	14992104	+
chr14	15082196	15082316	+
chr14	15082348	15082442	+
chr14	15093202	15093324	+
chr14	15299611	15299713	+
chr14	15817376	15817539	+
chr14	15824233	15824415	+
chr14	16795740	16795895	+
chr14	17597795	17597925	+
chr1	80984731	80984864	+
chr14	17646341	17646471	+
chr14	18139730	18139863	+
chr14	18146293	18146482	+
chr14	19090730	19090867	+
chr14	19415671	19419706	+
chr14	19489998	19490130	+
chr14	19500598	19500702	+
chr14	19541220	19541345	+
chr14	19547774	19547908	+
chr14	19610524	19610647	+
chr1	81020843	81020969	+
chr14	19610907	19611091	+
chr14	19885674	19885809	+
chr14	19981445	19981578	+
chr14	20286442	20286554	+
chr14	20803355	20803447	+
chr14	21148270	21148382	+
chr14	21365514	21365613	+
chr14	21544169	21544313	+
chr14	21812867	21812933	+
chr14	22037684	22037814	+
chr1	81570939	81571076	+
chr14	22111251	22111373	+
chr14	22186788	22186920	+
chr14	22834392	22834549	+
chr14	22889742	22889850	+
chr14	23032172	23032297	+
chr14	23538773	23538895	+
chr14	24217340	24217454	+
chr14	24383546	24383654	+
chr14	24383699	24383875	+
chr14	24416381	24416448	+
chr1	7942819	7942961	+
chr1	82501210	82501357	+
chr14	24416749	24416910	+
chr14	25509565	25509744	+
chr14	25510113	25510211	+
chr14	27315579	27315708	+
chr14	27349394	27349518	+
chr14	27591215	27591342	+
chr14	27777077	27777197	+
chr14	29937292	29937377	+
chr14	29962288	29962394	+
chr14	30383590	30383708	+
chr1	82577393	82577521	+
chr14	30866078	30866206	+
chr14	32116237	32116343	+
chr14	32393339	32393465	+
chr14	32398743	32398876	+
chr14	32399879	32399999	+
chr14	32400035	32400158	+
chr14	34076766	34076897	+
chr14	34632866	34633020	+
chr14	34731709	34731822	+
chr14	34781249	34781410	+
chr1	83516194	83516325	+
chr14	34806107	34806184	+
chr14	35150569	35150643	+
chr14	36202733	36202869	+
chr14	36433872	36433936	+
chr14	36544627	36544724	+
chr14	36910680	36910753	+
chr14	36910909	36911033	+
chr14	37235505	37235610	+
chr14	37235640	37235779	+
chr14	37504496	37504613	+
chr1	83982359	83982517	+
chr14	37619559	37619691	+
chr14	37624994	37625223	+
chr14	38025344	38025464	+
chr14	38111186	38111389	+
chr14	38455201	38455349	+
chr14	38546078	38546165	+
chr14	39493331	39493450	+
chr14	39544371	39544476	+
chr14	39551851	39551948	+
chr14	39589646	39589751	+
chr1	84602062	84602153	+
chr14	40057956	40058076	+
chr14	40130951	40131167	+
chr14	40616562	40616674	+
chr14	41053821	41054001	+
chr14	41061540	41061641	+
chr14	41259978	41260101	+
chr14	41464122	41464248	+
chr14	42320765	42320891	+
chr14	42386600	42386672	+
chr14	42622520	42622667	+
chr1	84687216	84687346	+
chr14	42775712	42775815	+
chr14	42782538	42782657	+
chr14	43245564	43245699	+
chr14	43527511	43527658	+
chr14	44169696	44169809	+
chr14	44203596	44203745	+
chr14	44439572	44439679	+
chr14	44461106	44461259	+
chr14	45512603	45512720	+
chr14	45761256	45761389	+
chr1	84967447	84967536	+
chr14	45812795	45812860	+
chr14	45854078	45854204	+
chr14	45863519	45863664	+
chr14	47540657	47540726	+
chr14	47629380	47629592	+
chr14	48695622	48695768	+
chr14	49895409	49895512	+
chr14	50007379	50007496	+
chr14	50880364	50880520	+
chr14	50884662	50884858	+
chr1	85000296	85000365	+
chr14	51070995	51071219	+
chr14	51435245	51435346	+
chr14	51436136	51436253	+
chr14	51836047	51836161	+
chr14	52068848	52068979	+
chr14	52585743	52585888	+
chr14	53475172	53475279	+
chr14	53479063	53479254	+
chr14	54318203	54318340	+
chr14	55017276	55017423	+
chr1	85014257	85014343	+
chr14	55230180	55230286	+
chr14	55526265	55526397	+
chr14	55863777	55863871	+
chr14	55973998	55974143	+
chr14	56877350	56877463	+
chr14	57329843	57329977	+
chr14	57378749	57378852	+
chr14	58037605	58037720	+
chr14	58059459	58059617	+
chr14	58658682	58658790	+
chr1	85105761	85105895	+
chr14	61345413	61345862	+
chr14	63647864	63648053	+
chr14	63649012	63649166	+
chr14	64467771	64467860	+
chr14	66462713	66462844	+
chr14	66462921	66463065	+
chr14	68006848	68007027	+
chr14	68474906	68475037	+
chr14	68682524	68682715	+
chr14	68682737	68682942	+
chr1	7944186	7944324	+
chr1	85160645	85160777	+
chr14	68811970	68812049	+
chr14	69161974	69162099	+
chr14	69162379	69162452	+
chr14	69510149	69510285	+
chr14	70236132	70236322	+
chr14	71121991	71122087	+
chr14	71219047	71219157	+
chr14	71789564	71789694	+
chr14	73194059	73194231	+
chr14	74065914	74066020	+
chr1	85246050	85246142	+
chr14	75331619	75331814	+
chr14	75855503	75855619	+
chr14	75909519	75909692	+
chr14	76484385	76484538	+
chr14	78339969	78340110	+
chr14	78784645	78784850	+
chr14	79795632	79795793	+
chr14	79862526	79862661	+
chr14	79862845	79862971	+
chr14	80627444	80627570	+
chr1	85250144	85250294	+
chr14	81044446	81044628	+
chr14	81087895	81088017	+
chr14	82178182	82178325	+
chr14	82178394	82178491	+
chr14	82181627	82181750	+
chr14	83167139	83167205	+
chr14	83197998	83198093	+
chr14	83297089	83297181	+
chr14	83298083	83298193	+
chr14	83510838	83510950	+
chr1	85306594	85306745	+
chr14	84390917	84391114	+
chr14	84408443	84408517	+
chr14	84860594	84860729	+
chr14	85523825	85523985	+
chr14	85525192	85525344	+
chr14	85759721	85759782	+
chr14	85895780	85895891	+
chr14	86145929	86146038	+
chr14	86198972	86199188	+
chr14	86418276	86418351	+
chr1	85474184	85474450	+
chr14	87533060	87533187	+
chr14	87672373	87672440	+
chr14	87677057	87677127	+
chr14	87795743	87795836	+
chr14	87890954	87891023	+
chr14	88033782	88033925	+
chr14	88040056	88040190	+
chr14	88040485	88040690	+
chr14	88479291	88479425	+
chr14	90279052	90279204	+
chr1	85516576	85516712	+
chr14	90295363	90295492	+
chr14	90458878	90458994	+
chr14	90683259	90683395	+
chr14	90911164	90911277	+
chr14	92032059	92032164	+
chr14	92090100	92090196	+
chr14	93021789	93021877	+
chr14	93403190	93403293	+
chr14	93933482	93933591	+
chr14	95568048	95568231	+
chr1	85583835	85583970	+
chr14	97726950	97727079	+
chr14	98755045	98755150	+
chr14	98757387	98757520	+
chr14	99052753	99052892	+
chr14	101583661	101583744	+
chr14	102187538	102187654	+
chr14	103292907	103293074	+
chr14	103635497	103635601	+
chr14	104023946	104024061	+
chr14	104104901	104105070	+
chr1	85584143	85584311	+
chr14	104111287	104111576	+
chr14	104111720	104111856	+
chr14	104336951	104337031	+
chr14	104588054	104588180	+
chr14	104588929	104589083	+
chr14	104589198	104589314	+
chr14	105392596	105392784	+
chr14	106336629	106336745	+
chr14	106454061	106454212	+
chr14	107075299	107075369	+
chr1	85605750	85605859	+
chr14	107164432	107164527	+
chr14	108174754	108174845	+
chr14	108302645	108302733	+
chr14	108339070	108339300	+
chr14	108955465	108955620	+
chr14	108970283	108970349	+
chr14	109676224	109676291	+
chr14	110062046	110062183	+
chr14	110079891	110080018	+
chr14	110080701	110080834	+
chr1	85653266	85653449	+
chr14	110080866	110080993	+
chr14	110358183	110358333	+
chr14	110365210	110365360	+
chr14	110860972	110861123	+
chr14	110867468	110867640	+
chr14	110867775	110867910	+
chr14	111379919	111380162	+
chr14	111384632	111384804	+
chr14	112215439	112215565	+
chr14	112339468	112339615	+
chr1	7993763	7994049	+
chr1	86004442	86004517	+
chr14	112345411	112345551	+
chr14	112371088	112371207	+
chr14	112518891	112518964	+
chr14	112572735	112572799	+
chr14	112627761	112627942	+
chr14	112634311	112634463	+
chr14	113025222	113025392	+
chr14	113680682	113680835	+
chr14	114102641	114102768	+
chr14	114203650	114203795	+
chr1	86036692	86036934	+
chr14	114210373	114210644	+
chr14	114420367	114420492	+
chr14	114424302	114424441	+
chr14	114505802	114505946	+
chr14	114512730	114512907	+
chr14	114705611	114705736	+
chr14	116267617	116267766	+
chr14	116407270	116407426	+
chr14	116818919	116819038	+
chr14	116879910	116880026	+
chr1	86036941	86037082	+
chr14	117082961	117083078	+
chr14	117180081	117180179	+
chr14	117184973	117185140	+
chr14	117185181	117185314	+
chr14	117291216	117291357	+
chr14	117292166	117292300	+
chr14	117861740	117861854	+
chr14	117862749	117862867	+
chr14	118155820	118155906	+
chr14	118156194	118156286	+
chr1	86037090	86037160	+
chr14	118366176	118366229	+
chr14	118505985	118506111	+
chr14	118762670	118762804	+
chr14	119286938	119287016	+
chr14	119444796	119444957	+
chr14	119481909	119482039	+
chr14	119483027	119483162	+
chr14	119961647	119961810	+
chr14	120159934	120160008	+
chr14	120436593	120436741	+
chr1	86305770	86305915	+
chr14	120943658	120943840	+
chr14	122167001	122167059	+
chr14	123418882	123419005	+
chr14	123451612	123451694	+
chr14	123724475	123724618	+
chr14	124007430	124007543	+
chr14	124426471	124426584	+
chr14	124566179	124566277	+
chr14	124684419	124684549	+
chr14	124684784	124684915	+
chr1	86319799	86319945	+
chr14	124691314	124691460	+
chr14	124691472	124691786	+
chr15	3360927	3361070	+
chr15	3956476	3956594	+
chr15	3971066	3971195	+
chr15	4126691	4126813	+
chr15	4852095	4852237	+
chr15	4857471	4857791	+
chr15	4858444	4858717	+
chr15	4885022	4885135	+
chr1	87466843	87467003	+
chr15	5385178	5385301	+
chr15	6316873	6316968	+
chr15	6673458	6673574	+
chr15	7027525	7027641	+
chr15	7155724	7155849	+
chr15	7168877	7168981	+
chr15	7779420	7780158	+
chr15	7851002	7851081	+
chr15	7910865	7911032	+
chr15	7917585	7917718	+
chr1	89411528	89411588	+
chr15	8353388	8353549	+
chr15	8552159	8552282	+
chr15	8552292	8552370	+
chr15	8552516	8552654	+
chr15	8645510	8645629	+
chr15	8708617	8708715	+
chr15	8927761	8927867	+
chr15	9015664	9016359	+
chr15	9442060	9442195	+
chr15	9813312	9813594	+
chr1	89664861	89664996	+
chr15	9940272	9940328	+
chr15	10441929	10442053	+
chr15	10530708	10530859	+
chr15	11971134	11971262	+
chr15	12010132	12010262	+
chr15	12055950	12056084	+
chr15	12061506	12061642	+
chr15	12062674	12062830	+
chr15	12574791	12574996	+
chr15	12905446	12905578	+
chr1	90370497	90370635	+
chr15	13798649	13798807	+
chr15	14480906	14481013	+
chr15	14740766	14740878	+
chr15	14875939	14876108	+
chr15	14876121	14876260	+
chr15	14900224	14900359	+
chr15	15787967	15788093	+
chr15	16456558	16456716	+
chr15	16456847	16456973	+
chr15	16457135	16457227	+
chr1	8000501	8000635	+
chr1	90380610	90380735	+
chr15	17163415	17163603	+
chr15	17421280	17421386	+
chr15	18663569	18663634	+
chr15	20159099	20159268	+
chr15	20977346	20977437	+
chr15	21101690	21102357	+
chr15	21114916	21115019	+
chr15	21526027	21526135	+
chr15	21656481	21656571	+
chr15	21891020	21891161	+
chr1	90550540	90550681	+
chr15	23240436	23240583	+
chr15	23245849	23246022	+
chr15	23465685	23465752	+
chr15	23668364	23668428	+
chr15	23694908	23694983	+
chr15	24322226	24322340	+
chr15	25055653	25055755	+
chr15	25116034	25116163	+
chr15	25780147	25780280	+
chr15	25804040	25804184	+
chr1	91217926	91218051	+
chr15	25954386	25954539	+
chr15	26246307	26246432	+
chr15	26840175	26840261	+
chr15	26909228	26909534	+
chr15	27292921	27293033	+
chr15	27384173	27384365	+
chr15	27389594	27389777	+
chr15	27389907	27390041	+
chr15	27514807	27514939	+
chr15	27742076	27742140	+
chr1	91471341	91471564	+
chr15	27742188	27742484	+
chr15	28123097	28123219	+
chr15	28556063	28556130	+
chr15	29130975	29131105	+
chr15	29421177	29421354	+
chr15	29984194	29984318	+
chr15	30388711	30388803	+
chr15	30388842	30388996	+
chr15	31140544	31140685	+
chr15	32785968	32786092	+
chr1	91476609	91476753	+
chr15	33491201	33491309	+
chr15	33816373	33816519	+
chr15	33837950	33838036	+
chr15	33844498	33844619	+
chr15	34505267	34505396	+
chr15	35314819	35314918	+
chr15	36820892	36821010	+
chr15	36931959	36932082	+
chr15	36996844	36996993	+
chr15	37049512	37049676	+
chr1	91752768	91752987	+
chr15	37096820	37097023	+
chr15	37203203	37203306	+
chr15	38730277	38730379	+
chr15	38990944	38991083	+
chr15	39026045	39026221	+
chr15	39173760	39173958	+
chr15	39338046	39338219	+
chr15	39869249	39869339	+
chr15	39893642	39893774	+
chr15	40167620	40167715	+
chr1	93107489	93107600	+
chr15	40167726	40167866	+
chr15	40495876	40496169	+
chr15	41448396	41448532	+
chr15	42031132	42031259	+
chr15	43330632	43330738	+
chr15	43335717	43335853	+
chr15	43464335	43464422	+
chr15	43879422	43879536	+
chr15	43880434	43880563	+
chr15	44727696	44727960	+
chr1	93960927	93961099	+
chr15	45910645	45910709	+
chr15	46503287	46503447	+
chr15	46562659	46562816	+
chr15	46566580	46566699	+
chr15	47356508	47356611	+
chr15	47539994	47540141	+
chr15	47663596	47663708	+
chr15	47663956	47664087	+
chr15	48436744	48436810	+
chr15	48995665	48995830	+
chr1	94198321	94198437	+
chr15	49322636	49322799	+
chr15	49322815	49323024	+
chr15	49362418	49362539	+
chr15	50625147	50625271	+
chr15	50632022	50632156	+
chr15	51828909	51829058	+
chr15	51869677	51869792	+
chr15	51939952	51940148	+
chr15	52082604	52082722	+
chr15	53260046	53260322	+
chr1	94392189	94392290	+
chr15	53575853	53575984	+
chr15	55382698	55382781	+
chr15	55871672	55871781	+
chr15	55871799	55872003	+
chr15	55876825	55876902	+
chr15	56175730	56175864	+
chr15	56176811	56176937	+
chr15	56182682	56182815	+
chr15	56369282	56369398	+
chr15	56456695	56456910	+
chr1	8156304	8156504	+
chr1	94392327	94392399	+
chr15	56804658	56804767	+
chr15	56874273	56874372	+
chr15	58591668	58591795	+
chr15	58909466	58909631	+
chr15	58909804	58910012	+
chr15	58948942	58949082	+
chr15	58987686	58987777	+
chr15	59166544	59166678	+
chr15	59303999	59304129	+
chr15	59347365	59348065	+
chr1	94393129	94393282	+
chr15	59519044	59519216	+
chr15	59874572	59874704	+
chr15	60064022	60064164	+
chr15	60100460	60100605	+
chr15	60141749	60141994	+
chr15	60237686	60237820	+
chr15	60591662	60591780	+
chr15	60800963	60801100	+
chr15	60807883	60808012	+
chr15	61836712	61836837	+
chr1	95451934	95452068	+
chr15	61987487	61988285	+
chr15	61989340	61989940	+
chr15	62255554	62255609	+
chr15	62327971	62328051	+
chr15	63023957	63024046	+
chr15	63626843	63626961	+
chr15	64440774	64440832	+
chr15	65404005	65404135	+
chr15	65673372	65673496	+
chr15	66303885	66304022	+
chr1	95543612	95543702	+
chr15	67188828	67188942	+
chr15	67895506	67895601	+
chr15	70532410	70532543	+
chr15	70532545	70532666	+
chr15	70914056	70914140	+
chr15	71230969	71231099	+
chr15	71235937	71236092	+
chr15	71237224	71237432	+
chr15	72914641	72914779	+
chr15	73087422	73087536	+
chr1	96115478	96115587	+
chr15	73377936	73378000	+
chr15	73879941	73880100	+
chr15	75013966	75014090	+
chr15	75085511	75085871	+
chr15	75085929	75086196	+
chr15	75086225	75086603	+
chr15	75086610	75087050	+
chr15	75205746	75205907	+
chr15	75212292	75212398	+
chr15	75336987	75337088	+
chr1	96670166	96670315	+
chr15	75667754	75667858	+
chr15	75896029	75896167	+
chr15	76015435	76015665	+
chr15	76094678	76094809	+
chr15	76802929	76803050	+
chr15	76911927	76912056	+
chr15	77751900	77752014	+
chr15	77900688	77900810	+
chr15	77901727	77901857	+
chr15	78753137	78753220	+
chr1	96780937	96781067	+
chr15	79473464	79473543	+
chr15	79485533	79485661	+
chr15	79784092	79784225	+
chr15	81237564	81237681	+
chr15	81242769	81242859	+
chr15	81309426	81309698	+
chr15	81714781	81714943	+
chr15	81987210	81987282	+
chr15	82220058	82220163	+
chr15	82516967	82517098	+
chr1	96968866	96968974	+
chr15	82597415	82597526	+
chr15	82608266	82608441	+
chr15	83501761	83501871	+
chr15	83920308	83920466	+
chr15	84148798	84148921	+
chr15	84412018	84412211	+
chr15	84801786	84801920	+
chr15	85177418	85177541	+
chr15	85293315	85293493	+
chr15	85542166	85542236	+
chr1	97172862	97172965	+
chr15	86223357	86223503	+
chr15	86223714	86223840	+
chr15	86312258	86312372	+
chr15	86317292	86317383	+
chr15	87967948	87968173	+
chr15	88589116	88589225	+
chr15	88616554	88616753	+
chr15	88616815	88617106	+
chr15	88923943	88924080	+
chr15	88975468	88975607	+
chr1	97180789	97180978	+
chr15	88975778	88975990	+
chr15	89131353	89131489	+
chr15	89529197	89529371	+
chr15	89766579	89766710	+
chr15	89943320	89943448	+
chr15	89958661	89958766	+
chr15	90216521	90216655	+
chr15	90569548	90569660	+
chr15	90968221	90968295	+
chr15	90970631	90970737	+
chr1	8156535	8156680	+
chr1	97180981	97181113	+
chr15	90994251	90994414	+
chr15	91218492	91218838	+
chr15	91419576	91419695	+
chr15	91656573	91656695	+
chr15	91990059	91990173	+
chr15	92019676	92019822	+
chr15	92271320	92271433	+
chr15	92470215	92470384	+
chr15	92533755	92533892	+
chr15	92617464	92617569	+
chr1	97280052	97280161	+
chr15	92617655	92617803	+
chr15	93075993	93076136	+
chr15	93699220	93699303	+
chr15	93827102	93827161	+
chr15	93883707	93883768	+
chr15	93909083	93909223	+
chr15	94062002	94062158	+
chr15	94464899	94465055	+
chr15	94552202	94552397	+
chr15	94654994	94655230	+
chr1	97775539	97775836	+
chr15	94803982	94804109	+
chr15	94953195	94953318	+
chr15	95160569	95160704	+
chr15	95160710	95160839	+
chr15	95679824	95679936	+
chr15	96080962	96081019	+
chr15	96418636	96418770	+
chr15	96525349	96525554	+
chr15	96623723	96623819	+
chr15	96652576	96652667	+
chr1	100319566	100319668	+
chr15	96691541	96691775	+
chr15	96778546	96778668	+
chr15	96786771	96786924	+
chr15	96786979	96787153	+
chr15	96895358	96895460	+
chr15	96983289	96983377	+
chr15	97010039	97010163	+
chr15	97010329	97010484	+
chr15	97140864	97141064	+
chr15	97253956	97254230	+
chr1	100738864	100738965	+
chr15	97323860	97324002	+
chr15	97625957	97626088	+
chr15	97626215	97626337	+
chr15	97656897	97657019	+
chr15	97684145	97684252	+
chr15	97772168	97772283	+
chr15	98059075	98059199	+
chr15	98066810	98067008	+
chr15	98247901	98248108	+
chr15	98267807	98267933	+
chr1	100985134	100985258	+
chr15	98329104	98329231	+
chr15	98437639	98437770	+
chr15	98520827	98520882	+
chr15	98650889	98650996	+
chr15	98656481	98656640	+
chr15	98937847	98938025	+
chr15	99089164	99089261	+
chr15	99200121	99200331	+
chr15	99470531	99470744	+
chr15	99707982	99708120	+
chr1	101267242	101267371	+
chr15	100069354	100069451	+
chr15	100165124	100166127	+
chr15	100182134	100182360	+
chr15	100417705	100417832	+
chr15	100667065	100667200	+
chr15	100837948	100838052	+
chr15	100935295	100935350	+
chr15	101016793	101016904	+
chr15	101039609	101039840	+
chr15	101039853	101039981	+
chr1	101348688	101348747	+
chr15	102367285	102367399	+
chr15	102391286	102391389	+
chr15	102663149	102663312	+
chr15	102685513	102685645	+
chr15	103059250	103059412	+
chr15	103170764	103170855	+
chr15	103655961	103656073	+
chr16	3046110	3046237	+
chr16	3113519	3113682	+
chr16	3114842	3115134	+
chr1	101526318	101526478	+
chr16	3116192	3116391	+
chr16	3116529	3116673	+
chr16	3127461	3127524	+
chr16	3135087	3135263	+
chr16	3147508	3147582	+
chr16	3349866	3350038	+
chr16	3350069	3350140	+
chr16	3351448	3351624	+
chr16	3361697	3361799	+
chr16	3747727	3747793	+
chr1	101978202	101978352	+
chr16	4387788	4387943	+
chr16	4581290	4581426	+
chr16	4743436	4743572	+
chr16	4749741	4749900	+
chr16	4750233	4750412	+
chr16	5227360	5227573	+
chr16	5642606	5642728	+
chr16	5709149	5709262	+
chr16	7957130	7957212	+
[truncated: 6,033 more rows]

## Sheet: 5mC Peaks Chondrocyte
Chromosome	Start	End	Strand
chr1	9636561	9637422	+
chr1	16205148	16206023	+
chr1	16391073	16392229	+
chr1	19103767	19104814	+
chr1	19234230	19235170	+
chr1	21363802	21364912	+
chr1	32794342	32795046	+
chr1	33746374	33747182	+
chr1	34113667	34114879	+
chr1	34115931	34116939	+
chr1	34159849	34161246	+
chr1	34178668	34179989	+
chr1	34257724	34258661	+
chr1	36346693	36347455	+
chr1	37261165	37262001	+
chr1	37278187	37279082	+
chr1	37352090	37353116	+
chr1	37461978	37463162	+
chr1	37874902	37876119	+
chr1	38035847	38036977	+
chr1	38247132	38248152	+
chr1	38918493	38919832	+
chr1	38945670	38946448	+
chr1	39240484	39241163	+
chr1	40022905	40023887	+
chr1	40600185	40601379	+
chr1	43123582	43124182	+
chr1	54251119	54251711	+
chr1	54785727	54786924	+
chr1	55296210	55297130	+
chr1	55697042	55698136	+
chr1	58041306	58042322	+
chr1	58287495	58288529	+
chr1	60356828	60357484	+
chr1	60546034	60546865	+
chr1	60762672	60763631	+
chr1	61226578	61228089	+
chr1	64297669	64299360	+
chr1	69643834	69644492	+
chr1	70839471	70840553	+
chr1	71611838	71613202	+
chr1	72932595	72933549	+
chr1	73906906	73907871	+
chr1	73983294	73984325	+
chr1	74503616	74504461	+
chr1	74782439	74783324	+
chr1	75499627	75500292	+
chr1	78081571	78082591	+
chr1	85325517	85326032	+
chr1	86036089	86037271	+
chr1	86304902	86305983	+
chr1	90370022	90370905	+
chr1	93795842	93796787	+
chr1	97775138	97775879	+
chr1	127318302	127319312	+
chr1	131128992	131130202	+
chr1	132673436	132674095	+
chr1	133385404	133386331	+
chr1	133518655	133519898	+
chr1	135463367	135464229	+
chr1	136281930	136282730	+
chr1	136462717	136463534	+
chr1	137031451	137032372	+
chr1	137203264	137204089	+
chr1	138626972	138627793	+
chr1	139469924	139470879	+
chr1	143769915	143770562	+
chr1	152053346	152054176	+
chr1	153099138	153100034	+
chr1	153753680	153755027	+
chr1	153907695	153908450	+
chr1	156449512	156450553	+
chr1	157547044	157548042	+
chr1	161469623	161470476	+
chr1	161666360	161666920	+
chr1	161766698	161767553	+
chr1	162155956	162156867	+
chr1	162648575	162649411	+
chr1	163282424	163283357	+
chr1	164242336	164243190	+
chr1	164442698	164444336	+
chr1	165607967	165608677	+
chr1	165805427	165806838	+
chr1	166150889	166152245	+
chr1	166286513	166287226	+
chr1	167445651	167446561	+
chr1	168809949	168810495	+
chr1	169041871	169043028	+
chr1	170770275	170771281	+
chr1	170908179	170909016	+
chr1	172209840	172210700	+
chr1	172244278	172245208	+
chr1	177786670	177787390	+
chr1	180141134	180141842	+
chr1	181302207	181303110	+
chr1	181568953	181569561	+
chr1	181674401	181675268	+
chr1	181751242	181752153	+
chr1	182421641	182422847	+
chr1	182745135	182745859	+
chr1	183087945	183089786	+
chr1	183290698	183291498	+
chr1	186278140	186278819	+
chr1	186858117	186859262	+
chr1	187433330	187434077	+
chr1	189401554	189402757	+
chr1	189623860	189624668	+
chr1	189758840	189759686	+
chr1	189849700	189851098	+
chr1	189856311	189857635	+
chr1	189880451	189881247	+
chr1	192276581	192277289	+
chr1	192813104	192813957	+
chr1	195241277	195242063	+
chr10	3516714	3517492	+
chr10	3784345	3785043	+
chr10	4354350	4355570	+
chr10	5081197	5082309	+
chr10	7035126	7035975	+
chr10	7861758	7863084	+
chr10	8471724	8472854	+
chr10	8724872	8725617	+
chr10	8868227	8869447	+
chr10	9797391	9798496	+
chr10	9856718	9857845	+
chr10	10728735	10729367	+
chr10	12859853	12860768	+
chr10	13420040	13421055	+
chr10	16464208	16465004	+
chr10	17598762	17599725	+
chr10	18076637	18078042	+
chr10	18213454	18214376	+
chr10	18263647	18264631	+
chr10	18513345	18514216	+
chr10	18825475	18826327	+
chr10	19692073	19692812	+
chr10	20968593	20969274	+
chr10	21420186	21421299	+
chr10	24617696	24619030	+
chr10	24823868	24824852	+
chr10	28524174	28524722	+
chr10	39760530	39761099	+
chr10	40482298	40483231	+
chr10	40809997	40811218	+
chr10	40833228	40834191	+
chr10	41802939	41803782	+
chr10	42178943	42180015	+
chr10	42630902	42631981	+
chr10	43666887	43667681	+
chr10	44527835	44528718	+
chr10	45114652	45115600	+
chr10	45685927	45687242	+
chr10	51887605	51888307	+
chr10	56387475	56389063	+
chr10	58417293	58418266	+
chr10	59135513	59136736	+
chr10	59342394	59343682	+
chr10	59436355	59437268	+
chr10	59467532	59468448	+
chr10	59543788	59545095	+
chr10	60384295	60385701	+
chr10	60838846	60839887	+
chr10	61725684	61726573	+
chr10	62289797	62290585	+
chr10	62298398	62299931	+
chr10	62327404	62328726	+
chr10	62675162	62676002	+
chr10	62833880	62834907	+
chr10	62952671	62953764	+
chr10	63147282	63148289	+
chr10	63191676	63193266	+
chr10	66866122	66867145	+
chr10	66913217	66913859	+
chr10	67038950	67039815	+
chr10	67226513	67227669	+
chr10	67342734	67344085	+
chr10	67457988	67459023	+
chr10	67466426	67467440	+
chr10	67540375	67541273	+
chr10	67673309	67674720	+
chr10	67835945	67836877	+
chr10	68096656	68097959	+
chr10	68153225	68154797	+
chr10	68201226	68202567	+
chr10	68807785	68809017	+
chr10	69148272	69148963	+
chr10	69269958	69270803	+
chr10	69980055	69980782	+
chr10	69986453	69987469	+
chr10	70059415	70060445	+
chr10	70125862	70127315	+
chr10	70146124	70147034	+
chr10	70168360	70169396	+
chr10	71267128	71268093	+
chr10	71324865	71326156	+
chr10	73139459	73140372	+
chr10	74120341	74121329	+
chr10	75548092	75549087	+
chr10	76369782	76370661	+
chr10	76419711	76420704	+
chr10	76439776	76440638	+
chr10	76470875	76472056	+
chr10	76547526	76548549	+
chr10	77504401	77505293	+
chr10	78020024	78020560	+
chr10	80889236	80890065	+
chr10	81177754	81179172	+
chr10	81291400	81292541	+
chr10	82827302	82828333	+
chr10	83305563	83306454	+
chr10	83424652	83426034	+
chr10	83514142	83515154	+
chr10	84855429	84856015	+
chr10	85955759	85956666	+
chr10	86656005	86657030	+
chr10	86713002	86714139	+
chr10	86812661	86813379	+
chr10	87485857	87486772	+
chr10	87978450	87979284	+
chr10	88384927	88386227	+
chr10	88967962	88968922	+
chr10	89903900	89904566	+
chr10	90562510	90563498	+
chr10	90740445	90741419	+
chr10	91101481	91102717	+
chr10	91200992	91202182	+
chr10	91967576	91968664	+
chr10	92932263	92932907	+
chr10	93143118	93144089	+
chr10	93234111	93235252	+
chr10	93845591	93846697	+
chr10	93907733	93908674	+
chr10	93938285	93939488	+
chr10	93965357	93966142	+
chr10	94193800	94194688	+
chr10	95615805	95616535	+
chr10	95882029	95883207	+
chr10	96215189	96216353	+
chr10	98807249	98807745	+
chr10	99014992	99015744	+
chr10	99027401	99028466	+
chr10	99108841	99110409	+
chr10	99444733	99445801	+
chr10	99579132	99580137	+
chr10	99958481	99959348	+
chr10	100003915	100004809	+
chr10	100075582	100076667	+
chr10	101635105	101636247	+
chr10	105369595	105370528	+
chr10	107880724	107881722	+
chr10	108419830	108420990	+
chr10	111014112	111015461	+
chr10	111155496	111157048	+
chr10	111248113	111249172	+
chr10	111876524	111877625	+
chr10	112089921	112090940	+
chr10	112455264	112456212	+
chr10	113832721	113833674	+
chr10	114801735	114803127	+
chr10	114962204	114963659	+
chr10	115113073	115113656	+
chr10	115212698	115213888	+
chr10	115401239	115402210	+
chr10	115756279	115757112	+
chr10	115846341	115847661	+
chr10	116333413	116334333	+
chr10	116436348	116436803	+
chr10	116489485	116490713	+
chr10	116516544	116517401	+
chr10	116747536	116748497	+
chr10	116944757	116945545	+
chr10	116984537	116985271	+
chr10	116992343	116993884	+
chr10	117221848	117222638	+
chr10	117355475	117356507	+
chr10	117554332	117555661	+
chr10	117793306	117794271	+
chr10	117876225	117877632	+
chr10	118093152	118094182	+
chr10	118445858	118446462	+
chr10	118803628	118804948	+
chr10	118859054	118861178	+
chr10	118955980	118956778	+
chr10	118975957	118976774	+
chr10	119094037	119095360	+
chr10	119509934	119510804	+
chr10	120054707	120055269	+
chr10	120092858	120093827	+
chr10	120105260	120106598	+
chr10	120250064	120250992	+
chr10	120258820	120259721	+
chr10	120372199	120372984	+
chr10	120857569	120858722	+
chr10	120870903	120873005	+
chr10	121068796	121069707	+
chr10	121246954	121248014	+
chr10	121266709	121267688	+
chr10	121410108	121411788	+
chr10	121599243	121600151	+
chr10	121705462	121706511	+
chr10	121719208	121720449	+
chr10	121750451	121751473	+
chr10	121931881	121932733	+
chr10	122933893	122934846	+
chr10	123005287	123006454	+
chr10	123041732	123043341	+
chr10	123255792	123256957	+
chr10	124685712	124686511	+
chr10	126168647	126170167	+
chr10	126898186	126899358	+
chr10	127064609	127065970	+
chr10	127507395	127508316	+
chr10	127517519	127518399	+
chr10	127568300	127569330	+
chr10	127755706	127756870	+
chr10	128325593	128327505	+
chr11	3532713	3533531	+
chr11	4655420	4656359	+
chr11	5570633	5571535	+
chr11	5716990	5717482	+
chr11	9118937	9119957	+
chr11	11984285	11984976	+
chr11	19745659	19746268	+
chr11	20020035	20021480	+
chr11	20594345	20595091	+
chr11	26814759	26815719	+
chr11	30568285	30569016	+
chr11	31446927	31448028	+
chr11	31454028	31455010	+
chr11	32277866	32278960	+
chr11	33560686	33562813	+
chr11	35642293	35643229	+
chr11	35750955	35751848	+
chr11	35898678	35899580	+
chr11	36023173	36024616	+
chr11	36046439	36047777	+
chr11	40275632	40276500	+
chr11	44619623	44620418	+
chr11	44688019	44689523	+
chr11	45006747	45007975	+
chr11	45595503	45596509	+
chr11	46308438	46309646	+
chr11	50717354	50718281	+
chr11	52762521	52763069	+
chr11	57174596	57175488	+
chr11	57769127	57769856	+
chr11	58293043	58294337	+
chr11	60898675	60899808	+
chr11	61951337	61952707	+
chr11	62337158	62337900	+
chr11	62750302	62751140	+
chr11	63467351	63468013	+
chr11	67083266	67084379	+
chr11	69094366	69095652	+
chr11	69373513	69374818	+
chr11	70041836	70043364	+
chr11	70226106	70227045	+
chr11	70257643	70258389	+
chr11	70454533	70455668	+
chr11	70527001	70528147	+
chr11	76292390	76293090	+
chr11	76327536	76328548	+
chr11	79142192	79143184	+
chr11	79230387	79231573	+
chr11	79578378	79579232	+
chr11	88116014	88116960	+
chr11	89079700	89080275	+
chr11	89189617	89190687	+
chr11	89986185	89986806	+
chr11	94339413	94340527	+
chr11	95149463	95150493	+
chr11	95485363	95486411	+
chr11	95697576	95698200	+
chr11	96269016	96270069	+
chr11	96447566	96448778	+
chr11	96549907	96551036	+
chr11	98066961	98068156	+
chr11	98684976	98685912	+
chr11	98756665	98757426	+
chr11	99386935	99387877	+
chr11	100265422	100266097	+
chr11	100551296	100551960	+
chr11	100776582	100777718	+
chr11	104669433	104670827	+
chr11	104685520	104686494	+
chr11	105116949	105118092	+
chr11	105554477	105555214	+
chr11	106567433	106568668	+
chr11	106773456	106774162	+
chr11	106941901	106942913	+
chr11	107048479	107050803	+
chr11	107198100	107199879	+
chr11	107344442	107345971	+
chr11	107451635	107452764	+
chr11	107627074	107628475	+
chr11	107645867	107646566	+
chr11	107954106	107955446	+
chr11	108028692	108029906	+
chr11	108226352	108227259	+
chr11	108663906	108664508	+
chr11	108931334	108931902	+
chr11	109099971	109101376	+
chr11	109325772	109327055	+
chr11	109419474	109420654	+
chr11	109458075	109459439	+
chr11	109730054	109730810	+
chr11	109769789	109770568	+
chr11	109849265	109850664	+
chr11	110137571	110138518	+
chr11	110405473	110407799	+
chr11	110411149	110412166	+
chr11	110426762	110427810	+
chr11	110473112	110474215	+
chr11	110491937	110493164	+
chr11	111222469	111223166	+
chr11	111883682	111885147	+
chr11	111929486	111930256	+
chr11	113106472	113107800	+
chr11	113304571	113306003	+
chr11	113399333	113400758	+
chr11	113496391	113497720	+
chr11	113525565	113526465	+
chr11	113541975	113543328	+
chr11	113624009	113626312	+
chr11	113651025	113652019	+
chr11	113872671	113873562	+
chr11	114022927	114023912	+
chr11	114596326	114597274	+
chr11	114965779	114967143	+
chr11	115455274	115456042	+
chr11	115469081	115470392	+
chr11	115742549	115743834	+
chr11	116162793	116163380	+
chr11	116221131	116222383	+
chr11	116290070	116291128	+
chr11	116304495	116305174	+
chr11	116719933	116721084	+
chr11	116873720	116874425	+
chr11	117134822	117135839	+
chr11	117241112	117242277	+
chr11	117291017	117292276	+
chr11	117504767	117505534	+
chr11	118025973	118027247	+
chr11	118089223	118090310	+
chr11	118282444	118283283	+
chr11	118300852	118302182	+
chr11	118627732	118628391	+
chr11	118868268	118869240	+
chr11	118890890	118892064	+
chr11	119035004	119036204	+
chr11	119239124	119240086	+
chr11	119997169	119997880	+
chr11	120113795	120115052	+
chr11	120141361	120142321	+
chr11	121194837	121195632	+
chr11	121323414	121324593	+
chr11	121766440	121767692	+
chr12	3009162	3009905	+
chr12	3037686	3038146	+
chr12	3320452	3321228	+
chr12	8538958	8539948	+
chr12	17183759	17184543	+
chr12	20232249	20234412	+
chr12	31456600	31457727	+
chr12	33928510	33929372	+
chr12	36106283	36107276	+
chr12	47396812	47397705	+
chr12	52880319	52880996	+
chr12	76405348	76406762	+
chr12	83663284	83664584	+
chr12	84039957	84040858	+
chr12	84283325	84284089	+
chr12	86091577	86092295	+
chr12	86097632	86098646	+
chr12	90396597	90397229	+
chr12	91351011	91351863	+
chr12	91647329	91648660	+
chr12	101932262	101933003	+
chr12	104853586	104854431	+
chr12	105022879	105024380	+
chr12	105435853	105436520	+
chr12	105910138	105911415	+
chr12	108141633	108142752	+
chr12	108860648	108862132	+
chr12	109527310	109528341	+
chr12	109726878	109727490	+
chr12	110126496	110127308	+
chr12	110617420	110618851	+
chr12	111774478	111775295	+
chr12	111789002	111789971	+
chr12	112282242	112283274	+
chr13	3660399	3661084	+
chr13	3902122	3903128	+
chr13	5802198	5803503	+
chr13	6039215	6040415	+
chr13	8348577	8349381	+
chr13	12860810	12861586	+
chr13	12925798	12926985	+
chr13	13034696	13035729	+
chr13	16907571	16908453	+
chr13	18825041	18825815	+
chr13	19035871	19036420	+
chr13	22014429	22015485	+
chr13	22816301	22817061	+
chr13	23270077	23271392	+
chr13	23934039	23935051	+
chr13	24541111	24542137	+
chr13	29327996	29328767	+
chr13	29906751	29907806	+
chr13	29912777	29914138	+
chr13	31026164	31026890	+
chr13	31224823	31225956	+
chr13	33754666	33755192	+
chr13	34841135	34841988	+
chr13	34883301	34884232	+
chr13	34963053	34963774	+
chr13	37436827	37438017	+
chr13	37513886	37515140	+
chr13	38191157	38193143	+
chr13	38194516	38196440	+
chr13	38503963	38504847	+
chr13	39019902	39020550	+
chr13	42228358	42229061	+
chr13	43813481	43814543	+
chr13	44133607	44134880	+
chr13	44196785	44197621	+
chr13	44412461	44413609	+
chr13	44988439	44989294	+
chr13	45069102	45069808	+
chr13	45770630	45771438	+
chr13	45895848	45896679	+
chr13	45952442	45953534	+
chr13	46609447	46610182	+
chr13	46768322	46769935	+
chr13	46808477	46809373	+
chr13	46827804	46828859	+
chr13	46843792	46844877	+
chr13	47158551	47159557	+
chr13	47566166	47566939	+
chr13	47836248	47837280	+
chr13	48046050	48046938	+
chr13	48086072	48087820	+
chr13	48815943	48817119	+
chr13	49688018	49689065	+
chr13	52837554	52838495	+
chr13	52898847	52900227	+
chr13	53077442	53078953	+
chr13	53488140	53489056	+
chr13	53548408	53549414	+
chr13	53666117	53667047	+
chr13	53872663	53873684	+
chr13	54084852	54085968	+
chr13	54088486	54089471	+
chr13	54378645	54379466	+
chr13	55453761	55454712	+
chr13	55642002	55642797	+
chr13	55744472	55745270	+
chr13	55749634	55750837	+
chr13	56520446	56521270	+
chr13	56536646	56537494	+
chr13	58145701	58146720	+
chr13	58159569	58161184	+
chr13	59168469	59169293	+
chr13	59745921	59746484	+
chr13	59974932	59975531	+
chr13	60055912	60056996	+
chr13	62591927	62592792	+
chr13	64457963	64458846	+
chr13	68584145	68585014	+
chr13	68717977	68719025	+
chr13	71956896	71958020	+
chr13	71958030	71958833	+
chr13	71961568	71962418	+
chr13	73365122	73366365	+
chr13	77109012	77110599	+
chr13	78600201	78601611	+
chr13	81530352	81531382	+
chr13	85403756	85404442	+
chr13	86324513	86325675	+
chr13	88760196	88760836	+
chr13	90894036	90895150	+
chr13	91023493	91024857	+
chr13	91175681	91176863	+
chr13	91805002	91806069	+
chr13	92438142	92439053	+
chr13	92574345	92575652	+
chr13	93840889	93841923	+
chr13	95961054	95961984	+
chr13	96945879	96947027	+
chr13	97135048	97136126	+
chr13	97952706	97954521	+
chr13	98272030	98273180	+
chr13	98871471	98872787	+
chr13	99185345	99185933	+
chr13	99357657	99358455	+
chr13	99429197	99430873	+
chr13	99442346	99443599	+
chr13	99747094	99748492	+
chr13	99849190	99850174	+
chr13	100223855	100224881	+
chr13	100611306	100612503	+
chr13	101686472	101688059	+
chr13	101701903	101703508	+
chr13	102663703	102664409	+
chr13	102818465	102819254	+
chr13	102888366	102889345	+
chr13	102932433	102932966	+
chr13	103321751	103322777	+
chr13	103324314	103325519	+
chr13	103764217	103765113	+
chr13	104519295	104520143	+
chr13	104809723	104810506	+
chr13	104832404	104833523	+
chr13	104996248	104997503	+
chr13	107151591	107152980	+
chr13	107725089	107726118	+
chr13	108323539	108324374	+
chr13	108351063	108352013	+
chr13	109231348	109232669	+
chr13	109568836	109569715	+
chr13	109837432	109839064	+
chr13	109909022	109910075	+
chr13	109924286	109925413	+
chr13	110398453	110399981	+
chr13	110413099	110414197	+
chr13	110423044	110423634	+
chr13	111256836	111257709	+
chr13	111754885	111755636	+
chr13	111755715	111756773	+
chr13	111782909	111783722	+
chr13	111845754	111846355	+
chr13	111862635	111863575	+
chr13	111977726	111978858	+
chr13	112472156	112473858	+
chr13	113578953	113580299	+
chr13	113968343	113969335	+
chr13	114023425	114024243	+
chr13	114151427	114152530	+
chr13	114401276	114403063	+
chr13	114443121	114444674	+
chr13	114993674	114994547	+
chr13	119319746	119320331	+
chr13	119366092	119366652	+
chr13	120025120	120026098	+
chr13	120026367	120028128	+
chr13	120313114	120314375	+
chr14	3545287	3546234	+
chr14	11596716	11597813	+
chr14	12072396	12073597	+
chr14	13955185	13956649	+
chr14	14024004	14024940	+
chr14	16794996	16796197	+
chr14	19984038	19984805	+
chr14	20564647	20565462	+
chr14	20853424	20854166	+
chr14	21754060	21755025	+
chr14	22037074	22038108	+
chr14	22111062	22111822	+
chr14	23534789	23535538	+
chr14	25509313	25510211	+
chr14	26565483	26566528	+
chr14	26740629	26741520	+
chr14	27070860	27071995	+
chr14	27590758	27591636	+
chr14	27776459	27777509	+
chr14	29936930	29938002	+
chr14	30608647	30609459	+
chr14	31252883	31253851	+
chr14	31666840	31667776	+
chr14	31841273	31842480	+
chr14	34632446	34633893	+
chr14	45681773	45682780	+
chr14	47550740	47551956	+
chr14	47944302	47945375	+
chr14	48053857	48054899	+
chr14	48751277	48752205	+
chr14	48838949	48840376	+
chr14	49807372	49808610	+
chr14	49963508	49963965	+
chr14	51070730	51071653	+
chr14	51434951	51436739	+
chr14	54013686	54014334	+
chr14	57288371	57289354	+
chr14	67608075	67608735	+
chr14	75331536	75332313	+
chr14	77396980	77398200	+
chr14	78609187	78610154	+
chr14	87532766	87533624	+
chr14	93402851	93403399	+
chr14	104336662	104337320	+
chr14	105391766	105393335	+
chr14	118556786	118557468	+
chr14	120943260	120944324	+
chr15	5242370	5243479	+
chr15	7027040	7028584	+
chr15	7159349	7160776	+
chr15	7779228	7780368	+
chr15	8216024	8217046	+
chr15	8350846	8351721	+
chr15	8667622	8668718	+
chr15	8781694	8783070	+
chr15	10530166	10531106	+
chr15	10690059	10691088	+
chr15	11391419	11392319	+
chr15	12875362	12876124	+
chr15	17420986	17421680	+
chr15	19013100	19014009	+
chr15	23783191	23784133	+
chr15	25708933	25710046	+
chr15	25785383	25786290	+
chr15	25803107	25804222	+
chr15	26909703	26910673	+
chr15	26927749	26928895	+
chr15	27514434	27515687	+
chr15	27742299	27742778	+
chr15	27870774	27871954	+
chr15	30388627	30389613	+
chr15	30575782	30576731	+
chr15	31140253	31140884	+
chr15	31538067	31539480	+
chr15	38990481	38991338	+
chr15	39025418	39026378	+
chr15	39437057	39438009	+
chr15	39868334	39869808	+
chr15	40167230	40167967	+
chr15	41448102	41449027	+
chr15	43383217	43383981	+
chr15	46824567	46825654	+
chr15	51105363	51106107	+
chr15	51828261	51829264	+
chr15	51939367	51940214	+
chr15	51971073	51972257	+
chr15	52508980	52510017	+
chr15	56456168	56457128	+
chr15	57798880	57799621	+
chr15	57822004	57822919	+
chr15	57902844	57904067	+
chr15	58591174	58592089	+
chr15	58909466	58910306	+
chr15	58948580	58949082	+
chr15	58987282	58988654	+
chr15	59303332	59304395	+
chr15	59347071	59348065	+
chr15	60141466	60142298	+
chr15	61985599	61986250	+
chr15	61987205	61990617	+
chr15	62463209	62464103	+
chr15	64018196	64019101	+
chr15	68994601	68995551	+
chr15	71822366	71823204	+
chr15	71885105	71886113	+
chr15	72809066	72810424	+
chr15	72900375	72901625	+
chr15	72952981	72954167	+
chr15	74473767	74474508	+
chr15	75885574	75886521	+
chr15	76014822	76016255	+
chr15	76889834	76891112	+
chr15	77961015	77962203	+
chr15	79484887	79486043	+
chr15	80210811	80211681	+
chr15	81178364	81179380	+
chr15	81237094	81238503	+
chr15	83266731	83267622	+
chr15	83500996	83502722	+
chr15	83723672	83724567	+
chr15	85559616	85560647	+
chr15	86030319	86031521	+
chr15	86099343	86100295	+
chr15	86223062	86224520	+
chr15	88391407	88392426	+
chr15	88616249	88617682	+
chr15	88700485	88701494	+
chr15	90669099	90670103	+
chr15	90951558	90952811	+
chr15	90967822	90969011	+
chr15	90985169	90986472	+
chr15	90994085	90995315	+
chr15	91218221	91219538	+
chr15	91271963	91272945	+
chr15	92271026	92271741	+
chr15	92533588	92534274	+
chr15	93075845	93076501	+
chr15	93609615	93611164	+
chr15	94139128	94140157	+
chr15	94464899	94465656	+
chr15	94522951	94523770	+
chr15	94547580	94548614	+
chr15	94552021	94552900	+
chr15	94561310	94562094	+
chr15	94654576	94655881	+
chr15	95160213	95161194	+
chr15	96241381	96242524	+
chr15	96249322	96250105	+
chr15	96339383	96340359	+
chr15	96487808	96489240	+
chr15	96623723	96624582	+
chr15	96657955	96659110	+
chr15	96690882	96694379	+
chr15	96735514	96737393	+
chr15	96778402	96779036	+
chr15	96786477	96787525	+
chr15	96902720	96903632	+
chr15	96953547	96954411	+
chr15	97019001	97020430	+
chr15	97039650	97040921	+
chr15	97054886	97056282	+
chr15	97140836	97141850	+
chr15	97205928	97207158	+
chr15	97234939	97236345	+
chr15	97244889	97246285	+
chr15	97253573	97254230	+
chr15	97625326	97626342	+
chr15	97682932	97684616	+
chr15	97746566	97747824	+
chr15	98058725	98059493	+
chr15	98066277	98067204	+
chr15	98377464	98378538	+
chr15	98650187	98651718	+
chr15	98656388	98656967	+
chr15	98708708	98709635	+
chr15	98834578	98835608	+
chr15	98836803	98837778	+
chr15	99088747	99089498	+
chr15	99222283	99223260	+
chr15	99232960	99233800	+
chr15	99470095	99471038	+
chr15	100182096	100183147	+
chr15	100666627	100667440	+
chr15	101016107	101017500	+
chr15	101038620	101041025	+
chr15	102662855	102663820	+
chr15	103248432	103249705	+
chr16	11150639	11151923	+
chr16	14745607	14746807	+
chr16	19964666	19965741	+
chr16	20888818	20890227	+
chr16	20946444	20947362	+
chr16	21994954	21996007	+
chr16	22254539	22255272	+
chr16	22457787	22458591	+
chr16	22804795	22805779	+
chr16	23626047	23626845	+
chr16	23696026	23696667	+
chr16	25040523	25041644	+
chr16	25251361	25252277	+
chr16	26645528	26646070	+
chr16	28903985	28905093	+
chr16	30011326	30012283	+
chr16	30656457	30657596	+
chr16	30673056	30673888	+
chr16	31155954	31156814	+
chr16	32087285	32088212	+
chr16	33434464	33435683	+
chr16	33689950	33691134	+
chr16	33726058	33726836	+
chr16	33728181	33728923	+
chr16	33766325	33767580	+
chr16	34386339	34386948	+
chr16	34696267	34697496	+
chr16	34971995	34973108	+
chr16	35382407	35383001	+
chr16	35821445	35822029	+
chr16	36040850	36042082	+
chr16	37866427	37866988	+
chr16	38341100	38342290	+
chr16	42157026	42158071	+
chr16	42313336	42314648	+
chr16	43967912	43969295	+
chr16	44194256	44195201	+
chr16	44403714	44405092	+
chr16	44474981	44476292	+
chr16	45095994	45097220	+
chr16	50561131	50562194	+
chr16	51807400	51808156	+
chr16	55904964	55906063	+
chr16	55943090	55944568	+
chr16	57045158	57046136	+
chr16	57262094	57263362	+
chr16	57389605	57390494	+
chr16	58673920	58675311	+
chr16	59587602	59588230	+
chr16	65544330	65545182	+
chr16	65557253	65558070	+
chr16	69141918	69142834	+
chr16	70181645	70183093	+
chr16	70494905	70495734	+
chr16	76064528	76065354	+
chr16	76292037	76293766	+
chr16	76294463	76295678	+
chr16	76316913	76317712	+
chr16	76529306	76530355	+
chr16	78334034	78335182	+
chr16	78464875	78465748	+
chr16	81898241	81899070	+
chr16	81931470	81932357	+
chr16	84954462	84955653	+
chr16	85079711	85080639	+
chr16	85137888	85139293	+
chr16	87394531	87395613	+
chr16	87453677	87454862	+
chr16	87465584	87466553	+
chr16	87660829	87661717	+
chr16	88213530	88214673	+
chr16	89896932	89898301	+
chr16	89964482	89964982	+
chr16	90089615	90091000	+
chr16	90912389	90913996	+
chr16	91213188	91214380	+
chr16	92010822	92011660	+
chr16	93017745	93018989	+
chr16	93948224	93949239	+
chr16	94082945	94084827	+
chr16	94141148	94142335	+
chr16	94253651	94254742	+
chr16	94542101	94543177	+
chr16	94701589	94702508	+
chr16	94983349	94984354	+
chr16	95220763	95221659	+
chr16	95360844	95361908	+
chr16	95457995	95458947	+
chr16	95552149	95553189	+
chr16	95574704	95575918	+
chr16	96171495	96172367	+
chr16	96315068	96316455	+
chr17	4526540	4527115	+
chr17	4625985	4626903	+
chr17	5006876	5008266	+
chr17	5122176	5123120	+
chr17	5863702	5864147	+
chr17	6452508	6453141	+
chr17	7772667	7773590	+
chr17	8867654	8868147	+
chr17	9026943	9027588	+
chr17	9537339	9538354	+
chr17	9667899	9669601	+
chr17	10444434	10445714	+
chr17	10635348	10636557	+
chr17	12256131	12257329	+
chr17	12271161	12272310	+
chr17	12282184	12282823	+
chr17	14918458	14919368	+
chr17	15742713	15743744	+
chr17	17789768	17790498	+
chr17	18968279	18968937	+
chr17	23819106	23820741	+
chr17	25091008	25091671	+
chr17	26906405	26907724	+
chr17	26944337	26945030	+
chr17	27091746	27092722	+
chr17	27251884	27252756	+
chr17	27324779	27326010	+
chr17	27638631	27639556	+
chr17	27862168	27863315	+
chr17	28105141	28106116	+
chr17	28524097	28524686	+
chr17	28805898	28807410	+
chr17	29450921	29451875	+
chr17	29507768	29508395	+
chr17	30746526	30748099	+
chr17	30802505	30803731	+
chr17	30844743	30846174	+
chr17	30911229	30911920	+
chr17	31211280	31212073	+
chr17	31553403	31554370	+
chr17	31620761	31621786	+
chr17	31732291	31733262	+
chr17	32819795	32820860	+
chr17	33104606	33105734	+
chr17	34853467	34854932	+
chr17	35834635	35836021	+
chr17	39842709	39849128	+
chr17	42878178	42879273	+
chr17	43625904	43628010	+
chr17	44671571	44672512	+
chr17	46576206	46577366	+
chr17	46578787	46579823	+
chr17	46672124	46673235	+
chr17	46846395	46847009	+
chr17	46980237	46980912	+
chr17	47084857	47085390	+
chr17	47403871	47404962	+
chr17	47950897	47952009	+
chr17	48096006	48097055	+
chr17	49246851	49247757	+
chr17	49761166	49762079	+
chr17	50607554	50609296	+
chr17	52842483	52843383	+
chr17	53661845	53662785	+
chr17	54627014	54628019	+
chr17	55929429	55930492	+
chr17	56423336	56424388	+
chr17	57079924	57081186	+
chr17	58094235	58094944	+
chr17	62383250	62384237	+
chr17	62613000	62614095	+
chr17	62783793	62784922	+
chr17	63342290	63342825	+
chr17	63715367	63716053	+
chr17	63848638	63849690	+
chr17	64442306	64443205	+
chr17	64630327	64631335	+
chr17	65316417	65317399	+
chr17	66697487	66699059	+
chr17	66812977	66813968	+
chr17	67212004	67213051	+
chr17	68020056	68020930	+
chr17	68054427	68055069	+
chr17	68607099	68607626	+
chr17	69232051	69233337	+
chr17	69274113	69275085	+
chr17	70392659	70393450	+
chr17	70842242	70843256	+
chr17	71101417	71102411	+
chr17	71273054	71274199	+
chr17	71827903	71828729	+
chr17	71833318	71834822	+
chr17	74865196	74866133	+
chr17	78663574	78664757	+
chr17	78845907	78847096	+
chr17	78931102	78932074	+
chr17	79627132	79628621	+
chr17	80451171	80451920	+
chr17	80846822	80847721	+
chr17	83476400	83477465	+
chr17	83479437	83480074	+
chr17	83545197	83546600	+
chr17	83728476	83729478	+
chr17	83783832	83785075	+
chr17	84006066	84006958	+
chr17	84652450	84653351	+
chr17	84656516	84657550	+
chr17	84873211	84873811	+
chr17	85292983	85294193	+
chr17	86270217	86271264	+
chr17	86539887	86540500	+
chr17	87091036	87092291	+
chr17	87134039	87135447	+
chr17	87158223	87159033	+
chr17	87720132	87721329	+
chr17	88636033	88636760	+
chr17	88753153	88753878	+
chr17	90700944	90701610	+
chr18	6439291	6440464	+
chr18	8462629	8463258	+
chr18	10044220	10045208	+
chr18	12948985	12949345	+
chr18	15061678	15062664	+
chr18	35653254	35654246	+
chr18	36753056	36753820	+
chr18	37755601	37756686	+
chr18	37815042	37816610	+
chr18	38198822	38199667	+
chr18	42449485	42450399	+
chr18	44434204	44434856	+
chr18	46171316	46171944	+
chr18	52694649	52695464	+
chr18	53285793	53286992	+
chr18	53625822	53626566	+
chr18	53995787	53996871	+
chr18	54898243	54899799	+
chr18	56473522	56474159	+
chr18	56594088	56594975	+
chr18	57838201	57839169	+
chr18	58031694	58032684	+
chr18	60868187	60868991	+
chr18	61220418	61221078	+
chr18	61715160	61715973	+
chr18	61799377	61800477	+
chr18	63045456	63046138	+
chr18	64450337	64451166	+
chr18	64459273	64460191	+
chr18	64517287	64518177	+
chr18	64872379	64873444	+
chr18	67080310	67081466	+
chr18	68432746	68433542	+
chr18	69428615	69429777	+
chr18	69792474	69793550	+
chr18	70592903	70593892	+
chr18	70622287	70623213	+
chr18	72349666	72351191	+
chr18	74786588	74787374	+
chr18	74851665	74852904	+
chr18	75820999	75821723	+
chr18	80116627	80117414	+
chr18	80675432	80676073	+
chr18	81365146	81366546	+
chr18	81794556	81795621	+
chr18	82838674	82839338	+
chr18	83373694	83374729	+
chr18	84315579	84316420	+
chr19	3471715	3472697	+
chr19	3961009	3961872	+
chr19	4773137	4774543	+
chr19	4920543	4921602	+
chr19	5061718	5062239	+
chr19	5351010	5352084	+
chr19	5538939	5540765	+
chr19	6006474	6007587	+
chr19	6402840	6403848	+
chr19	12895477	12896495	+
chr19	16080079	16081296	+
chr19	16870789	16872060	+
chr19	16873302	16874280	+
chr19	20826044	20826897	+
chr19	20839334	20840020	+
chr19	21423077	21423728	+
chr19	23891542	23892690	+
chr19	24267261	24268420	+
chr19	24685869	24686806	+
chr19	25111148	25111986	+
chr19	25247646	25248246	+
chr19	25362524	25363261	+
chr19	25376866	25378229	+
chr19	25409444	25410671	+
chr19	26710001	26710821	+
chr19	26749546	26750678	+
chr19	27552818	27553785	+
chr19	27707265	27707996	+
chr19	28527422	28529112	+
chr19	28535220	28536540	+
chr19	28538691	28539458	+
chr19	28681656	28682742	+
chr19	29048560	29049515	+
chr19	29083052	29083950	+
chr19	29229643	29230776	+
chr19	29242716	29244694	+
chr19	29628571	29629135	+
chr19	29851855	29853364	+
chr19	29959995	29961422	+
chr19	29989043	29989818	+
chr19	30245247	30245949	+
chr19	30407427	30408509	+
chr19	30624666	30625291	+
chr19	32568897	32570358	+
chr19	34460318	34461261	+
chr19	34674514	34675648	+
chr19	34899431	34900458	+
chr19	36105372	36106335	+
chr19	36358779	36359644	+
chr19	36379440	36380750	+
chr19	36394858	36395674	+
chr19	36644544	36645571	+
chr19	36928030	36929055	+
chr19	37019138	37020086	+
chr19	37985762	37986808	+
chr19	38113116	38114127	+
chr19	38156659	38157864	+
chr19	38402427	38403534	+
chr19	38627744	38628540	+
chr19	38799039	38799960	+
chr19	41001961	41002853	+
chr19	41142083	41143111	+
chr19	41149567	41150305	+
chr19	41222436	41223533	+
chr19	42039743	42040645	+
chr19	42133638	42134619	+
chr19	42338424	42339572	+
chr19	42456615	42457628	+
chr19	42599935	42600713	+
chr19	43029480	43030231	+
chr19	43385146	43386069	+
chr19	43738412	43739360	+
chr19	43741179	43742043	+
chr19	43847127	43848367	+
chr19	44683369	44684459	+
chr19	45229826	45230846	+
chr19	45438238	45438818	+
chr19	45745598	45746536	+
chr19	46088258	46089554	+
chr19	46579402	46580731	+
chr19	46604553	46605442	+
chr19	46750770	46752550	+
chr19	46763154	46763928	+
chr19	47074369	47075899	+
chr19	47151690	47152657	+
chr19	47316424	47317244	+
chr19	47798364	47799829	+
chr19	47874501	47876130	+
chr19	47967200	47968149	+
chr19	48693278	48694268	+
chr19	52275046	52275947	+
chr19	53003263	53004445	+
chr19	53016425	53017649	+
chr19	53028186	53029288	+
chr19	53223203	53223852	+
chr19	53335151	53336412	+
chr19	53343640	53345405	+
chr19	53350473	53353782	+
chr19	53382864	53384333	+
chr19	53489238	53490018	+
chr19	53793079	53794169	+
chr19	54271977	54273398	+
chr19	55073754	55075056	+
chr19	55089482	55090290	+
chr19	55383991	55385163	+
chr19	55626613	55627511	+
chr19	55803710	55804680	+
chr19	55817546	55818435	+
chr19	55913707	55914854	+
chr19	55916401	55917227	+
chr19	55924376	55925075	+
chr19	55983585	55984646	+
chr19	55997355	55998631	+
chr19	56104644	56106102	+
chr19	56203489	56204235	+
chr19	56364701	56365341	+
chr19	56875184	56876496	+
chr19	57022030	57023019	+
chr19	57036751	57037885	+
chr19	57070672	57071848	+
chr19	57271714	57273148	+
chr19	57370560	57371684	+
chr19	57487681	57488885	+
chr19	57496686	57497993	+
chr19	57621499	57622854	+
chr19	57639680	57640954	+
chr19	57652547	57654028	+
chr19	57667631	57669000	+
chr19	57874437	57875905	+
chr19	58124266	58125277	+
chr19	58619013	58620183	+
chr19	59463847	59464839	+
chr19	61266355	61267669	+
chr2	3052998	3054092	+
chr2	3408729	3410150	+
chr2	4432046	4433320	+
chr2	4521358	4523114	+
chr2	4700105	4701023	+
chr2	4822072	4822768	+
chr2	4869682	4870228	+
chr2	6032193	6033272	+
chr2	6423202	6424199	+
chr2	7808606	7809631	+
chr2	8378262	8378941	+
chr2	9564693	9565622	+
chr2	9930030	9931335	+
chr2	10863446	10864585	+
chr2	11289710	11290824	+
chr2	11293100	11294183	+
chr2	11409818	11410778	+
chr2	12042222	12043444	+
chr2	15084009	15085412	+
chr2	18025123	18026826	+
chr2	23049593	23050061	+
chr2	24425444	24426316	+
chr2	25608793	25609425	+
chr2	28183882	28185465	+
chr2	28464028	28465224	+
chr2	29189255	29189992	+
chr2	30255287	30256885	+
chr2	33025678	33026449	+
chr2	35041659	35042689	+
chr2	38601198	38602128	+
chr2	39360020	39360830	+
chr2	49586062	49586878	+
chr2	51130961	51132873	+
chr2	53128216	53129453	+
chr2	58274650	58275695	+
chr2	58581908	58582839	+
chr2	59353967	59355223	+
chr2	59683480	59684278	+
chr2	59718364	59719209	+
chr2	60608273	60608808	+
chr2	60752306	60752885	+
chr2	61805846	61806762	+
chr2	68210468	68211636	+
chr2	68348643	68349485	+
chr2	68447462	68448536	+
chr2	70835804	70836439	+
chr2	70903115	70904057	+
chr2	70954713	70956081	+
chr2	71020845	71021341	+
chr2	71855587	71856571	+
chr2	72168469	72169185	+
chr2	72281470	72282548	+
chr2	72574501	72575527	+
chr2	72666994	72667887	+
chr2	73986339	73986933	+
chr2	74449140	74450029	+
chr2	74723093	74723659	+
chr2	75090049	75091246	+
chr2	76595818	76596661	+
chr2	76612665	76614137	+
chr2	76705644	76706750	+
chr2	76709093	76711328	+
chr2	76711386	76713251	+
chr2	76731219	76732248	+
chr2	76736053	76737258	+
chr2	76740739	76741750	+
chr2	76878271	76879820	+
chr2	76899499	76900718	+
chr2	76926770	76927914	+
chr2	78845131	78846452	+
chr2	79156243	79156992	+
chr2	84585774	84586909	+
chr2	85694035	85694771	+
chr2	93269351	93270154	+
chr2	94316481	94317616	+
chr2	99345123	99345655	+
chr2	101696679	101697840	+
chr2	103266433	103267229	+
chr2	104470725	104471686	+
chr2	104860251	104861108	+
chr2	105223294	105224363	+
chr2	105681658	105682662	+
chr2	112479791	112480628	+
chr2	113355447	113356312	+
chr2	114864598	114865453	+
chr2	115672758	115673907	+
chr2	115859809	115861210	+
chr2	119381138	119382230	+
chr2	120494402	120495275	+
chr2	124659222	124659975	+
chr2	124663503	124665106	+
chr2	125186038	125187001	+
chr2	126360898	126361828	+
chr2	126407817	126408585	+
chr2	127576865	127577907	+
chr2	128123518	128124263	+
chr2	129437390	129438962	+
chr2	129602407	129603271	+
chr2	129946743	129947722	+
chr2	129972099	129973080	+
chr2	135665412	135666468	+
chr2	135962772	135963852	+
chr2	137082696	137083427	+
chr2	137397218	137397881	+
chr2	138279664	138280645	+
chr2	140154341	140155601	+
chr2	143831270	143832317	+
chr2	144104079	144104635	+
chr2	144229612	144230653	+
chr2	145978498	145979522	+
chr2	146196948	146198004	+
chr2	146836624	146837558	+
chr2	147045404	147046367	+
chr2	148406175	148407320	+
chr2	148914903	148915682	+
chr2	150855256	150856141	+
chr2	152462626	152463600	+
chr2	153102055	153103003	+
chr2	156747677	156748396	+
chr2	157037738	157038756	+
chr2	157311281	157312427	+
chr2	162562517	162563186	+
chr2	162898379	162899674	+
chr2	162934027	162934977	+
chr2	164146493	164147384	+
chr2	165123309	165124572	+
chr2	165380545	165381719	+
chr2	165383744	165385327	+
chr2	166052293	166053381	+
chr2	166131214	166132123	+
chr2	167055430	167056340	+
chr2	167105119	167106528	+
chr2	167300852	167301722	+
chr2	167928228	167929302	+
chr2	168147961	168149376	+
chr2	168428831	168430172	+
chr2	168451446	168452642	+
chr2	168969762	168970835	+
chr2	169008275	169009474	+
chr2	169029125	169029789	+
chr2	169133524	169134447	+
chr2	169297689	169298787	+
chr2	169839725	169840919	+
chr2	170348466	170349568	+
chr2	173111456	173113043	+
chr2	174120270	174121418	+
chr2	174456818	174457701	+
chr2	174521352	174522059	+
chr2	177508491	177509478	+
chr2	178785060	178786114	+
chr2	181028783	181029409	+
chr2	181149493	181150365	+
chr2	181306639	181307439	+
chr3	6799950	6800835	+
chr3	8881714	8882800	+
chr3	8946774	8947747	+
chr3	10103923	10104779	+
chr3	21614228	21615252	+
chr3	22264084	22264926	+
chr3	22466247	22466897	+
chr3	30219454	30220017	+
chr3	31157291	31158920	+
chr3	32463767	32464753	+
chr3	34453690	34454687	+
chr3	34899542	34900608	+
chr3	36076328	36077203	+
chr3	40653511	40654432	+
chr3	41578040	41579074	+
chr3	50997575	50998731	+
chr3	51636257	51637191	+
chr3	51850225	51851760	+
chr3	51878278	51879541	+
chr3	55517034	55518282	+
chr3	55782715	55783862	+
chr3	59115037	59116089	+
chr3	59431356	59432744	+
chr3	60529153	60530171	+
chr3	66195181	66196210	+
chr3	66863857	66864378	+
chr3	76949227	76950139	+
chr3	79091489	79092453	+
chr3	81214893	81215859	+
chr3	84190182	84191213	+
chr3	84593602	84594615	+
chr3	85080567	85081188	+
chr3	86906086	86906713	+
chr3	87084293	87085477	+
chr3	89552991	89553915	+
chr3	96332594	96333583	+
chr3	96333858	96334956	+
chr3	96435119	96436460	+
chr3	96466768	96467543	+
chr3	97751216	97752003	+
chr3	100472275	100473733	+
chr3	101170813	101171890	+
chr3	102165243	102166073	+
chr3	104417600	104418444	+
chr3	105459022	105459844	+
chr3	107761638	107762490	+
chr3	108412334	108414432	+
chr3	109133980	109134776	+
chr3	116347474	116348310	+
chr3	116383269	116384365	+
chr3	116781068	116782250	+
chr3	116843686	116844673	+
chr3	121725468	121726429	+
chr3	121733323	121734574	+
chr3	128939348	128940424	+
chr3	129104351	129105415	+
chr3	129810339	129811262	+
chr3	131203651	131204821	+
chr3	131219529	131220353	+
chr3	135281849	135282668	+
chr3	135839012	135840810	+
chr3	138185576	138186753	+
chr3	138783913	138784912	+
chr3	141874565	141875124	+
chr3	142961920	142962720	+
chr3	144327918	144328861	+
chr3	145402012	145403109	+
chr3	145631909	145632957	+
chr3	146001431	146003077	+
chr3	146016188	146017510	+
chr3	146382632	146383376	+
chr3	146752362	146752980	+
chr3	148819085	148820437	+
chr3	152107478	152108609	+
chr3	152899321	152899946	+
chr3	153253258	153254103	+
chr3	153689565	153690319	+
chr3	153938049	153939607	+
chr4	4528133	4528824	+
chr4	8532404	8533425	+
chr4	8794291	8795318	+
chr4	13482637	13483807	+
chr4	16325953	16326688	+
chr4	16978298	16979141	+
chr4	20220019	20220983	+
chr4	21807698	21808733	+
chr4	23516954	23517988	+
chr4	31630972	31632029	+
chr4	32166854	32168123	+
chr4	32529291	32530232	+
chr4	32530960	32532024	+
chr4	32784803	32785382	+
chr4	33762429	33763520	+
chr4	34715901	34716753	+
chr4	34719278	34720263	+
chr4	40200313	40201229	+
chr4	40205243	40206378	+
chr4	41487154	41488353	+
chr4	43505828	43506566	+
chr4	44052479	44053647	+
chr4	44332291	44333508	+
chr4	44704453	44705366	+
chr4	45520718	45521656	+
chr4	45943567	45944333	+
chr4	46194016	46195014	+
chr4	46494329	46495188	+
chr4	47071296	47072563	+
chr4	47557977	47558820	+
chr4	47875061	47876242	+
chr4	47945252	47946033	+
chr4	48638534	48639730	+
chr4	48682827	48683846	+
chr4	49681421	49682253	+
chr4	55080503	55081514	+
chr4	55081940	55082781	+
chr4	56842331	56843242	+
chr4	57514053	57515050	+
chr4	57566177	57567183	+
chr4	57628509	57629704	+
chr4	58366102	58367300	+
chr4	58489262	58490154	+
chr4	59752261	59753123	+
chr4	62134084	62135062	+
chr4	62873948	62874667	+
chr4	63238797	63239858	+
chr4	67345945	67346543	+
chr4	67477584	67478434	+
chr4	76746688	76747426	+
chr4	81950974	81952052	+
chr4	82658766	82659625	+
chr4	87789639	87790859	+
chr4	87791052	87792140	+
chr4	87962898	87963596	+
chr4	92416767	92417630	+
chr4	98505304	98506080	+
chr4	98737264	98738352	+
chr4	99515336	99516416	+
chr4	99652983	99654105	+
chr4	100441125	100442009	+
chr4	100959168	100959916	+
chr4	101123230	101124324	+
chr4	102788929	102789702	+
chr4	102967464	102968564	+
chr4	104146775	104147928	+
chr4	105194176	105195189	+
chr4	107451715	107453044	+
chr4	114912233	114913769	+
chr4	118047900	118048642	+
chr4	118160129	118160813	+
chr4	118379784	118380547	+
chr4	118391985	118393145	+
chr4	118584025	118585143	+
chr4	118600303	118601735	+
chr4	119017237	119018237	+
chr4	120095290	120096609	+
chr4	121377993	121379076	+
chr4	123838573	123839527	+
chr4	124132659	124133654	+
chr4	125120087	125121530	+
chr4	126732455	126733003	+
chr4	126801793	126803016	+
chr4	127026389	127027215	+
chr4	128598050	128598797	+
chr4	129119648	129120571	+
chr4	129463209	129464046	+
chr4	129898193	129899732	+
chr4	131282295	131282864	+
chr4	135154699	135155879	+
chr4	136442484	136443340	+
chr4	138057138	138057822	+
chr4	138885875	138887002	+
chr4	139604854	139605971	+
chr4	139614802	139615708	+
chr4	140529747	140530370	+
chr4	141476844	141477985	+
chr4	142140912	142142097	+
chr4	148271225	148271779	+
chr4	148617297	148618386	+
chr4	148657180	148658278	+
chr4	148833500	148834340	+
chr4	148843341	148845069	+
chr4	149222094	149222901	+
chr4	149236880	149237958	+
chr4	149701561	149702620	+
chr4	149815012	149816395	+
chr4	150513474	150515746	+
chr4	151885570	151886695	+
chr4	152124702	152125406	+
chr4	152392611	152393559	+
chr4	152420755	152421767	+
chr5	3652844	3653898	+
chr5	4053310	4054770	+
chr5	4202145	4203368	+
chr5	4764862	4765815	+
chr5	5268606	5269507	+
chr5	5318577	5319989	+
chr5	7926855	7927839	+
chr5	10621621	10622203	+
chr5	12734534	12735201	+
chr5	13627579	13628211	+
chr5	13672297	13673229	+
chr5	14225365	14226032	+
chr5	14681281	14682579	+
chr5	17179043	17180369	+
chr5	18328824	18329413	+
chr5	20961561	20964210	+
chr5	21574508	21575939	+
chr5	21675218	21676143	+
chr5	21918673	21919441	+
chr5	23742080	23742953	+
chr5	24416057	24416900	+
chr5	25117979	25118834	+
chr5	28118139	28119277	+
chr5	28440099	28440747	+
chr5	28849509	28850496	+
chr5	30113285	30114450	+
chr5	30207695	30208660	+
chr5	31060888	31061807	+
chr5	31668324	31669508	+
chr5	32277076	32278041	+
chr5	32578260	32579315	+
chr5	33340559	33341505	+
chr5	33539950	33540714	+
chr5	36548650	36549601	+
chr5	36615470	36616601	+
chr5	36829050	36829961	+
chr5	37290703	37291706	+
chr5	38673271	38674264	+
chr5	43353121	43354003	+
chr5	43821342	43822373	+
chr5	43947056	43947632	+
chr5	45815146	45816277	+
chr5	48388739	48389317	+
chr5	49960013	49962435	+
chr5	51893750	51894834	+
chr5	52121600	52122954	+
chr5	52184400	52185637	+
chr5	52504055	52504691	+
chr5	52791818	52792580	+
chr5	53996021	53996937	+
chr5	57720079	57720700	+
chr5	64826308	64827189	+
chr5	65044194	65045214	+
chr5	65131078	65131787	+
chr5	65289533	65290534	+
chr5	65966154	65967298	+
chr5	66049839	66050730	+
chr5	66222341	66223628	+
chr5	66299774	66301064	+
chr5	66303836	66304760	+
chr5	66488332	66489088	+
chr5	66622294	66623808	+
chr5	66704353	66704927	+
chr5	66816623	66817270	+
chr5	66974300	66974965	+
chr5	67033329	67034315	+
chr5	67055692	67056548	+
chr5	67422634	67423379	+
chr5	67477422	67478561	+
chr5	67647008	67648165	+
chr5	67702405	67703611	+
chr5	67706677	67707746	+
chr5	72566896	72567834	+
chr5	73023580	73025464	+
chr5	73050294	73051703	+
chr5	73054982	73056129	+
chr5	73062459	73063765	+
chr5	73064545	73065833	+
chr5	73074003	73075125	+
chr5	73092903	73093997	+
chr5	73211593	73212759	+
chr5	73321817	73322986	+
chr5	73510345	73511938	+
chr5	73629338	73630362	+
chr5	74125842	74126996	+
chr5	74172888	74173890	+
chr5	74307872	74309261	+
chr5	74678627	74679801	+
chr5	75170394	75171495	+
chr5	75410061	75410645	+
chr5	76491903	76492730	+
chr5	76636694	76637410	+
chr5	76737824	76739266	+
chr5	76768985	76770590	+
chr5	76980176	76980923	+
chr5	77002300	77003828	+
chr5	77158092	77159147	+
chr5	77280390	77281949	+
chr5	77469106	77470288	+
chr5	79823478	79824355	+
chr5	81113696	81114330	+
chr5	83681470	83682008	+
chr5	84281128	84282240	+
chr5	84895126	84896194	+
chr5	90316387	90317267	+
chr5	91766879	91768031	+
chr5	92054498	92055262	+
chr5	92065206	92066281	+
chr5	92391823	92393583	+
chr5	92629157	92630055	+
chr5	92952443	92953524	+
chr5	93170847	93172110	+
chr5	93270397	93271643	+
chr5	97002619	97003462	+
chr5	97029652	97030523	+
chr5	97642357	97643196	+
chr5	97884684	97885508	+
chr5	98254996	98255651	+
chr5	99191093	99191984	+
chr5	99609868	99610887	+
chr5	99826172	99827088	+
chr5	100078968	100079954	+
chr5	100317012	100317649	+
chr5	101082370	101083323	+
chr5	101497382	101498540	+
chr5	101535793	101536388	+
chr5	101813046	101814518	+
chr5	101883554	101884743	+
chr5	101928185	101928794	+
chr5	101936764	101938052	+
chr5	101958841	101959890	+
chr5	102146898	102148288	+
chr5	102896649	102897618	+
chr5	103266208	103267798	+
chr5	103580151	103581340	+
chr5	103862172	103862868	+
chr5	103889546	103890472	+
chr5	103989185	103990182	+
chr5	104010321	104011196	+
chr5	104211726	104212712	+
chr5	104439044	104439910	+
chr5	104451558	104452238	+
chr5	104456874	104457911	+
chr5	104465956	104467279	+
chr5	104478535	104479756	+
chr5	104827013	104828070	+
chr5	104921120	104921951	+
chr5	105480123	105481450	+
chr5	105651106	105652043	+
chr5	105707289	105708266	+
chr5	105741598	105742646	+
chr5	105812024	105814118	+
chr5	106456906	106457928	+
chr5	106459427	106460192	+
chr5	106788090	106788922	+
chr5	106851528	106852303	+
chr5	107427953	107428544	+
chr5	107999967	108001384	+
chr5	110106321	110107361	+
chr5	110297857	110298913	+
chr5	111058127	111058926	+
chr5	111289288	111290921	+
chr5	111415575	111416436	+
chr5	111629587	111630721	+
chr5	111685475	111686950	+
chr5	112390419	112391608	+
chr5	112396092	112396920	+
chr5	112956891	112958126	+
chr5	113461694	113462652	+
chr5	113577161	113578147	+
chr5	113745546	113747098	+
chr5	113841918	113842901	+
chr5	113863714	113864746	+
chr5	113932892	113933975	+
chr5	114199745	114200878	+
chr5	114366526	114367853	+
chr5	114390013	114390741	+
chr5	114501387	114502497	+
chr5	114549149	114549890	+
chr5	114618734	114620220	+
chr5	114799991	114801196	+
chr5	115126685	115127701	+
chr5	115171933	115173230	+
chr5	115275255	115276017	+
chr5	115329817	115331261	+
chr5	115331991	115333354	+
chr5	115513294	115514804	+
chr5	115927031	115928216	+
chr5	115932210	115934352	+
chr5	115938218	115939307	+
chr5	115950926	115951684	+
chr5	115954648	115955542	+
chr5	116469466	116470410	+
chr5	117161942	117162412	+
chr5	117189117	117190130	+
chr5	117275431	117277037	+
chr5	119124680	119126932	+
chr5	119602100	119602972	+
chr5	119662458	119663481	+
chr5	119687481	119688457	+
chr5	119802973	119803976	+
chr5	119838964	119840109	+
chr5	120644570	120645466	+
chr5	121567800	121568387	+
chr5	121580544	121581566	+
chr5	121659124	121660075	+
chr5	121904325	121905146	+
chr5	121968868	121969922	+
chr5	122036500	122037695	+
chr5	122381721	122382447	+
chr5	122762924	122763979	+
chr5	122893396	122894159	+
chr5	123370051	123371421	+
chr5	123372895	123373903	+
chr5	123502680	123503253	+
chr5	123531146	123532389	+
chr5	123630122	123631219	+
chr5	123648736	123650045	+
chr5	123802917	123803857	+
chr5	123847325	123848690	+
chr5	123865005	123865535	+
chr5	124218803	124219976	+
chr5	124576506	124577528	+
chr5	124646587	124647820	+
chr5	124711005	124712399	+
chr5	124774762	124775738	+
chr5	124789414	124790454	+
chr5	124914910	124916276	+
chr5	125303906	125304824	+
chr5	125919912	125920808	+
chr5	126561352	126562185	+
chr5	127242994	127244404	+
chr5	127490740	127491770	+
chr5	129264303	129264819	+
chr5	129901553	129902496	+
chr5	130340549	130341415	+
chr5	131442978	131444222	+
chr5	132163052	132164135	+
chr5	132690386	132691233	+
chr5	132925657	132926563	+
chr5	133070731	133071818	+
chr5	134558441	134559423	+
chr5	134669027	134670567	+
chr5	135431244	135432432	+
chr5	135557594	135558887	+
chr5	135910619	135912194	+
chr5	136868168	136869284	+
chr5	137064322	137065148	+
chr5	137146816	137147874	+
chr5	137341042	137341763	+
chr5	138976232	138977381	+
chr5	139051168	139052127	+
chr5	139180759	139181793	+
chr5	139407644	139408471	+
chr5	139593063	139594349	+
chr5	139647747	139648932	+
chr5	140263697	140264424	+
chr5	140546144	140546890	+
chr5	140967028	140968267	+
chr5	142754272	142755344	+
chr5	142758158	142759856	+
chr5	143172680	143174007	+
chr5	143244617	143245798	+
chr5	143466436	143468454	+
chr5	144213612	144214744	+
chr5	144832933	144833712	+
chr5	145218041	145219463	+
chr5	145220053	145221474	+
chr5	146210091	146211063	+
chr5	146381357	146382737	+
chr5	146441363	146442529	+
chr5	146895760	146896604	+
chr5	146958240	146959196	+
chr5	147015832	147017071	+
chr5	147036024	147036549	+
chr5	147051509	147052405	+
chr5	147109285	147110147	+
chr5	147207320	147208356	+
chr5	147671466	147672492	+
chr5	147694025	147695034	+
chr5	147804677	147805929	+
chr5	147862146	147863877	+
chr5	148233192	148234435	+
chr5	148362778	148364516	+
chr5	148491028	148492066	+
chr5	148867757	148868883	+
chr5	149286866	149288111	+
chr5	149395828	149396595	+
chr5	149405080	149405800	+
chr5	149758036	149759723	+
chr5	149942352	149943458	+
chr5	150021968	150022968	+
chr5	150024833	150026273	+
chr6	3201211	3202350	+
chr6	3205526	3206398	+
chr6	4723961	4725000	+
chr6	4762151	4762835	+
chr6	5242354	5243245	+
chr6	5334153	5335224	+
chr6	5752266	5752861	+
chr6	5880101	5880794	+
chr6	6056487	6057076	+
chr6	6652828	6654421	+
chr6	6864083	6865316	+
chr6	17123915	17124711	+
chr6	18468969	18470026	+
chr6	21216332	21217288	+
chr6	21970733	21971474	+
chr6	22216539	22217179	+
chr6	23151232	23152575	+
chr6	24453156	24454411	+
chr6	24745679	24746672	+
chr6	25687632	25689158	+
chr6	28461707	28462523	+
chr6	28952107	28953030	+
chr6	30958969	30959855	+
chr6	31009629	31011070	+
chr6	31101683	31102785	+
chr6	31127951	31129284	+
chr6	31131395	31132151	+
chr6	31330283	31331440	+
chr6	34030252	34031485	+
chr6	34251986	34253043	+
chr6	34711340	34712384	+
chr6	34761068	34761954	+
chr6	34874631	34875658	+
chr6	34997495	34998588	+
chr6	35620780	35621580	+
chr6	35816653	35817201	+
chr6	37192693	37193564	+
chr6	37194125	37195171	+
chr6	38157413	38158465	+
chr6	38276006	38276732	+
chr6	38306336	38307314	+
chr6	42674633	42675930	+
chr6	47963194	47964127	+
chr6	49093853	49094505	+
chr6	49944713	49945418	+
chr6	49956484	49957051	+
chr6	50010661	50011765	+
chr6	50196455	50197384	+
chr6	50206514	50207316	+
chr6	51039455	51040188	+
chr6	51404569	51405260	+
chr6	52062104	52063108	+
chr6	52076900	52077597	+
chr6	52457592	52458340	+
chr6	52553841	52554666	+
chr6	53326767	53327903	+
chr6	54219868	54220882	+
chr6	55250290	55251159	+
chr6	55335109	55335613	+
chr6	55506949	55507856	+
chr6	55612772	55613545	+
chr6	59015968	59016951	+
chr6	67575017	67575982	+
chr6	70695509	70696327	+
chr6	70765253	70765980	+
chr6	70881618	70882949	+
chr6	72568180	72569185	+
chr6	72755505	72756472	+
chr6	73049127	73050126	+
chr6	73144382	73145140	+
chr6	73195040	73196009	+
chr6	73519395	73520713	+
chr6	82722564	82723225	+
chr6	83215979	83217091	+
chr6	83497275	83498281	+
chr6	83841574	83843014	+
chr6	84325884	84326849	+
chr6	84585260	84586751	+
chr6	87433352	87434332	+
chr6	87983119	87984380	+
chr6	88100228	88101601	+
chr6	88222281	88223386	+
chr6	88770249	88771416	+
chr6	89664062	89665704	+
chr6	89771803	89772814	+
chr6	91171707	91172871	+
chr6	93678481	93679320	+
chr6	93715791	93716704	+
chr6	94580458	94581357	+
chr6	94609112	94610009	+
chr6	94781921	94783308	+
chr6	96089476	96090267	+
chr6	96363607	96364936	+
chr6	97175426	97177039	+
chr6	97247321	97248516	+
chr6	97992981	97993876	+
chr6	98507180	98508143	+
chr6	98926351	98927705	+
chr6	98929305	98930505	+
chr6	99000862	99001731	+
chr6	100368715	100370001	+
chr6	100423153	100424437	+
chr6	100729754	100730775	+
chr6	100782227	100783510	+
chr6	101344656	101345768	+
chr6	102572304	102573314	+
chr6	106719779	106720937	+
chr6	108380556	108381652	+
chr6	108423020	108423751	+
chr6	108493475	108495129	+
chr6	108707259	108708791	+
chr6	109715719	109716834	+
chr6	112226679	112227387	+
chr6	113554821	113555899	+
chr6	115329955	115330897	+
chr6	115573167	115573882	+
chr6	115629710	115630556	+
chr6	117334230	117335090	+
chr6	117661477	117662324	+
chr6	117871301	117872339	+
chr6	118520116	118520949	+
chr6	118557100	118558377	+
chr6	118962143	118963026	+
chr6	118998415	118999070	+
chr6	119071999	119073202	+
chr6	119192139	119192984	+
chr6	120941643	120942389	+
chr6	120957934	120959080	+
chr6	121048037	121048812	+
chr6	122494476	122495885	+
chr6	122741918	122742701	+
chr6	124744108	124744992	+
chr6	124770087	124771539	+
chr6	124857644	124859519	+
chr6	124973753	124974446	+
chr6	125104823	125106904	+
chr6	125357419	125358718	+
chr6	125876502	125877270	+
chr6	126541000	126542431	+
[truncated: 402 more rows]
