# Supplementary material for: TET1 Directs Chondrogenic Differentiation by Regulating SOX9 Dependent Activation of Col2a1 and Acan In Vitro
Source: JBMR Plus. 2020 Jun 26;4(8):e10383. doi: 10.1002/jbm4.10383 (PMC7587462; doi:10.1002/jbm4.10383)
Supplement: Supplementary file 7 — Supplemental Table S3 HOMER analysis of 5hmC peaks in ATDC5 [file JBM4-4-e10383-s007.xlsx]

## Sheet: Progenitor (Day 0)
Motif Name	Consensus	P-value	Log P-value	q-value (Benjamini)	# of Target Sequences with Motif(of 1050)	% of Target Sequences with Motif	# of Background Sequences with Motif(of 47609)	% of Background Sequences with Motif
Atf3(bZIP)/GBM-ATF3-ChIP-Seq(GSE33912)/Homer	DATGASTCATHN	1e-25	-58.56	0	155	0.1476	2751.8	0.0578
Fra2(bZIP)/Striatum-Fra2-ChIP-Seq(GSE43429)/Homer	GGATGACTCATC	1e-24	-56.32	0	126	0.12	2007.1	0.0422
JunB(bZIP)/DendriticCells-Junb-ChIP-Seq(GSE36099)/Homer	RATGASTCAT	1e-23	-54.83	0	134	0.1276	2260.3	0.0475
Fra1(bZIP)/BT549-Fra1-ChIP-Seq(GSE46166)/Homer	NNATGASTCATH	1e-23	-54.67	0	134	0.1276	2264.3	0.0476
AP-1(bZIP)/ThioMac-PU.1-ChIP-Seq(GSE21512)/Homer	VTGACTCATC	1e-23	-53.53	0	166	0.1581	3221.8	0.0677
NFAT:AP1(RHD,bZIP)/Jurkat-NFATC1-ChIP-Seq(Jolma_et_al.)/Homer	SARTGGAAAAWRTGAGTCAB	1e-22	-52.18	0	68	0.0648	702	0.0148
Fosl2(bZIP)/3T3L1-Fosl2-ChIP-Seq(GSE56872)/Homer	NATGASTCABNN	1e-22	-50.86	0	97	0.0924	1380.2	0.029
Jun-AP1(bZIP)/K562-cJun-ChIP-Seq(GSE31477)/Homer	GATGASTCATCN	1e-21	-49.43	0	79	0.0752	979.8	0.0206
BATF(bZIP)/Th17-BATF-ChIP-Seq(GSE39756)/Homer	DATGASTCAT	1e-21	-49.17	0	146	0.139	2760.8	0.058
IRF8(IRF)/BMDM-IRF8-ChIP-Seq(GSE77884)/Homer	GRAASTGAAAST	1e-19	-44.02	0	94	0.0895	1449.4	0.0305

## Sheet: Intermediate (Day10)
Motif Name	Consensus	P-value	Log P-value	q-value (Benjamini)	# of Target Sequences with Motif(of 2058)	% of Target Sequences with Motif	# of Background Sequences with Motif(of 46084)	% of Background Sequences with Motif
Atf3(bZIP)/GBM-ATF3-ChIP-Seq(GSE33912)/Homer	DATGASTCATHN	1e-85	-197.1	0	565	0.1357	2399.5	0.0543
NF1-halfsite(CTF)/LNCaP-NF1-ChIP-Seq(Unpublished)/Homer	YTGCCAAG	1e-83	-191.7	0	1334	0.3204	8550.1	0.1935
Fra1(bZIP)/BT549-Fra1-ChIP-Seq(GSE46166)/Homer	NNATGASTCATH	1e-81	-187.4	0	487	0.117	1946.3	0.0441
Fra2(bZIP)/Striatum-Fra2-ChIP-Seq(GSE43429)/Homer	GGATGACTCATC	1e-80	-185.3	0	454	0.109	1747.7	0.0396
AP-1(bZIP)/ThioMac-PU.1-ChIP-Seq(GSE21512)/Homer	VTGACTCATC	1e-77	-179.5	0	610	0.1465	2837.8	0.0642
BATF(bZIP)/Th17-BATF-ChIP-Seq(GSE39756)/Homer	DATGASTCAT	1e-75	-172.9	0	546	0.1311	2438.5	0.0552
JunB(bZIP)/DendriticCells-Junb-ChIP-Seq(GSE36099)/Homer	RATGASTCAT	1e-72	-166.3	0	483	0.116	2055.7	0.0465
Fosl2(bZIP)/3T3L1-Fosl2-ChIP-Seq(GSE56872)/Homer	NATGASTCABNN	1e-67	-155.3	0	335	0.0805	1181	0.0267
Jun-AP1(bZIP)/K562-cJun-ChIP-Seq(GSE31477)/Homer	GATGASTCATCN	1e-60	-140.2	0	262	0.0629	831.3	0.0188
NF1(CTF)/LNCAP-NF1-ChIP-Seq(Unpublished)/Homer	CYTGGCABNSTGCCAR	1e-56	-129.7	0	380	0.0913	1616.4	0.0366

## Sheet: Chondrocyte (Day20)
Motif Name	Consensus	P-value	Log P-value	q-value (Benjamini)	# of Target Sequences with Motif(of 56692)	% of Target Sequences with Motif	# of Background Sequences with Motif(of 55172)	% of Background Sequences with Motif
RUNX1(Runt)/Jurkat-RUNX1-ChIP-Seq(GSE29180)/Homer	AAACCACARM	1e-829	-1911	0	11809	0.2083	6460.6	0.1171
Atf3(bZIP)/GBM-ATF3-ChIP-Seq(GSE33912)/Homer	DATGASTCATHN	1e-819	-1887	0	6871	0.1212	2979.2	0.054
JunB(bZIP)/DendriticCells-Junb-ChIP-Seq(GSE36099)/Homer	RATGASTCAT	1e-799	-1840	0	6010	0.106	2460.7	0.0446
Fra1(bZIP)/BT549-Fra1-ChIP-Seq(GSE46166)/Homer	NNATGASTCATH	1e-788	-1815	0	5926	0.1045	2424.3	0.044
RUNX-AML(Runt)/CD4+-PolII-ChIP-Seq(Barski_et_al.)/Homer	GCTGTGGTTW	1e-775	-1785	0	8758	0.1545	4351.9	0.0789
BATF(bZIP)/Th17-BATF-ChIP-Seq(GSE39756)/Homer	DATGASTCAT	1e-769	-1771	0	6739	0.1189	2980.8	0.054
Fra2(bZIP)/Striatum-Fra2-ChIP-Seq(GSE43429)/Homer	GGATGACTCATC	1e-743	-1713	0	5413	0.0955	2172.3	0.0394
AP-1(bZIP)/ThioMac-PU.1-ChIP-Seq(GSE21512)/Homer	VTGACTCATC	1e-696	-1605	0	7356	0.1297	3534.6	0.0641
RUNX2(Runt)/PCa-RUNX2-ChIP-Seq(GSE33889)/Homer	NWAACCACADNN	1e-690	-1590	0	10075	0.1777	5513.4	0.1
RUNX(Runt)/HPC7-Runx1-ChIP-Seq(GSE22178)/Homer	SAAACCACAG	1e-669	-1541	0	8725	0.1539	4568.6	0.0828
