# Supplementary material for: TET1 Directs Chondrogenic Differentiation by Regulating SOX9 Dependent Activation of Col2a1 and Acan In Vitro
Source: JBMR Plus. 2020 Jun 26;4(8):e10383. doi: 10.1002/jbm4.10383 (PMC7587462; doi:10.1002/jbm4.10383)
Supplement: Supplementary file 8 — Supplemental Table S4 Embryo measurements at E13.5 and 17.5 [file JBM4-4-e10383-s008.xlsx]

## Sheet: embryo measurements
	E13.5 measurements (mm)			E17.5 measurements (mm)
	Tet1+/+	Tet1+/-	Tet1-/-	Tet1+/+	Tet1+/-	Tet1-/-
	10.2	10.3	9.5	21.3	20.6	18.2
	10.8	10.2	9.8	20.2	19	19
	10.4	10.9	9.5	18.7	20.2	19.6
	10.2	10	9.3	21.5	17.8	20.8
	10.1	10.5	9.6	21.6	18.4	18.6
	10.3	10.3	9.4	20.9	18.9	17.6
	10.3	9.8	9.5	20.5	22	19.2
	10.4	10.6	9.9	22	20.9	18.3
		9.9	9.9		21.4	20.8
		9.4	9.8		18.6	19.6
		10.9	10.3		20.9	19.8
		10.5	10.2		20.2	18.6
		10.5	9.9		19.9	20.7
		10			19.7
		10.2			19.3
		10.4			20.2
		10.5			19.4
		10.7			19
		10.5			20.6
		10.4			19.7
		10.5			19.7
		10.2			18.2
					21.9
					21.9
					23.4
					21.6
					16.7
n=	8	22	13	8	27	13
mean=	10.3375	10.3273	9.73846	20.8375	20.0037	19.2923
st. dev.	0.213391	0.354806	0.304243	1.04736	1.48828	1.0436
