# Supplementary material for: TET1 Directs Chondrogenic Differentiation by Regulating SOX9 Dependent Activation of Col2a1 and Acan In Vitro
Source: JBMR Plus. 2020 Jun 26;4(8):e10383. doi: 10.1002/jbm4.10383 (PMC7587462; doi:10.1002/jbm4.10383)
Supplement: Supplementary file 9 — Supplemental Table S5 Location of differentially hydroxymethylated CCGG sites. [file JBM4-4-e10383-s009.xlsx]

## Sheet: dhCCGGs Mut vs WT
Chrom	Start	End	Length	Treatment.cnt	Control.cnt	Treatment.avg	Control.avg	Treatment.enr	Control.enr	Event	log2FC	pval	padj	winSta	winEnd	winFC	winP	winQ
chr10	68012741	68013220	480	0.00;0.00;0.84	27.73;27.73;81.85	0.28	45.77	0	0.57	Down	-7.35	1.13e-08	2.13e-06	68012761	68012960	-6.83	3.35e-10	9.11e-08
chr10	68227681	68228200	520	4.25;0.00;5.91	190.75;190.75;229.19	3.39	203.56	0.03	1.71	Down	-5.91	3.06e-12	1.31e-08	68227921	68228120	-6.45	5.52e-13	2.64e-09
chr10	67904621	67905140	520	0.00;4.83;7.59	254.61;254.61;236.83	4.14	248.69	0.05	2.92	Down	-5.91	3.01e-11	2.4e-08	67904621	67904820	-7.78	2.13e-12	4.17e-09
chr10	69202521	69202900	380	0.00;0.00;0.42	7.56;7.56;8.73	0.14	7.95	Inf	Inf	Down	-5.82	7.3e-08	7.23e-06	69202541	69202740	#NAME?	3.23e-09	6.14e-07
chr7	20839361	20839580	220	0.00;0.00;0.42	10.92;10.92;1.09	0.14	7.65	Inf	Inf	Down	-5.76	2.69e-06	9.16e-05	20839361	20839560	-5.65	6.94e-06	0.000177242
chr10	66037881	66038580	700	0.00;2.41;4.22	112.60;112.60;118.96	2.21	114.72	0.17	8.98	Down	-5.7	1.9e-12	1.12e-08	66038101	66038300	#NAME?	4.49e-15	2.28e-09
chr1	126598921	126599120	200	0.00;0.00;0.42	10.08;10.08;1.09	0.14	7.09	Inf	Inf	Down	-5.65	6.94e-06	0.000192947	126598921	126599120	-5.65	6.94e-06	0.000177242
chr14	113947041	113947300	260	0.00;0.00;0.42	10.08;10.08;1.09	0.14	7.09	Inf	Inf	Down	-5.65	6.94e-06	0.000192947	113947101	113947300	-5.65	6.94e-06	0.000177242
chr3	99064801	99065100	300	0.00;0.00;0.42	9.24;9.24;2.18	0.14	6.89	0.03	1.61	Down	-5.61	7.82e-06	0.000213166	99064881	99065080	-5.61	7.82e-06	0.0001961
chr1	8862061	8862260	200	0.00;0.00;0.42	9.24;9.24;1.09	0.14	6.53	Inf	Inf	Down	-5.54	1.78e-05	0.000409583	8862061	8862260	-5.54	1.78e-05	0.00037744
chr13	65123441	65123640	200	0.00;0.00;0.42	9.24;9.24;1.09	0.14	6.53	Inf	Inf	Down	-5.54	1.78e-05	0.000409583	65123441	65123640	-5.54	1.78e-05	0.00037744
chr14	101439221	101439460	240	0.00;0.00;0.42	9.24;9.24;1.09	0.14	6.53	Inf	Inf	Down	-5.54	1.78e-05	0.000409583	101439241	101439440	-5.54	1.78e-05	0.00037744
chr15	31021681	31021900	220	0.00;0.00;0.42	9.24;9.24;1.09	0.14	6.53	Inf	Inf	Down	-5.54	1.78e-05	0.000409583	31021681	31021880	-5.54	1.78e-05	0.00037744
chr10	68137281	68137520	240	0.00;0.00;0.42	8.40;8.40;2.18	0.14	6.33	0.02	0.74	Down	-5.49	1.93e-05	0.000433355	68137281	68137480	-5.49	1.93e-05	0.000399325
chr16	15744681	15744920	240	0.00;0.00;0.42	8.40;8.40;2.18	0.14	6.33	0.03	1.48	Down	-5.49	1.93e-05	0.000433355	15744681	15744880	#NAME?	1.84e-06	6.27e-05
chr13	113083741	113083980	240	0.00;0.00;0.42	7.56;7.56;3.27	0.14	6.13	Inf	Inf	Down	-5.45	1.37e-05	0.000335393	113083741	113083940	-5.45	1.37e-05	0.000308869
chr12	4050821	4051020	200	0.00;0.00;0.42	8.40;8.40;1.09	0.14	5.97	0.03	1.4	Down	-5.41	4.55e-05	0.00085527	4050821	4051020	-5.41	4.55e-05	0.000801481
chr3	6684041	6684240	200	0.00;0.00;0.42	7.56;7.56;2.18	0.14	5.77	Inf	Inf	Down	-5.36	4.67e-05	0.000874288	6684041	6684240	-5.36	4.67e-05	0.000819778
chr13	97591461	97591720	260	0.00;0.00;0.42	5.88;5.88;5.46	0.14	5.74	0.01	0.34	Down	-5.35	8.81e-06	0.000235087	97591461	97591660	-5.35	8.81e-06	0.000216381
chr10	62833261	62833640	380	0.00;2.41;0.84	41.18;41.18;43.66	1.09	42	0.02	0.99	Down	-5.27	1.75e-14	8.74e-09	62833321	62833520	#NAME?	3.49e-15	2.28e-09
chr10	66001621	66002000	380	0.00;0.00;1.27	11.76;11.76;24.01	0.42	15.85	0.02	0.75	Down	-5.23	6.96e-09	1.47e-06	66001781	66001980	-5.71	7.25e-09	1.14e-06
chr10	69368301	69368640	340	0.00;1.21;3.80	63.86;63.86;53.48	1.67	60.4	0.09	3.55	Down	-5.18	7.94e-14	8.74e-09	69368421	69368620	-6.11	3e-14	2.51e-09
chr4	42232081	42232280	200	0.00;0.00;0.42	5.88;5.88;3.27	0.14	5.01	0.03	1.18	Down	-5.16	3.43e-05	0.00068391	42232081	42232280	-5.16	3.43e-05	0.000636835
chr7	52283281	52283500	220	0.00;0.00;0.42	5.88;5.88;3.27	0.14	5.01	0.01	0.29	Down	-5.16	3.43e-05	0.00068391	52283281	52283480	-5.16	3.43e-05	0.000636835
chr5	88584081	88584280	200	0.00;0.00;0.42	4.20;4.20;6.55	0.14	4.98	Inf	Inf	Down	-5.15	6.95e-05	0.00115544	88584081	88584280	-5.15	6.95e-05	0.00109878
chr14	18405781	18406020	240	0.00;0.00;0.42	5.04;5.04;4.37	0.14	4.82	0.03	1.13	Down	-5.1	6.95e-05	0.00115544	18405801	18406000	#NAME?	5.45e-06	0.000146483
chr14	31964681	31964900	220	0.00;0.00;0.42	5.04;5.04;4.37	0.14	4.82	Inf	Inf	Down	-5.1	6.95e-05	0.00115544	31964681	31964880	-5.1	6.95e-05	0.00109878
chr15	83453601	83453800	200	0.00;0.00;0.42	5.04;5.04;4.37	0.14	4.82	Inf	Inf	Down	-5.1	6.95e-05	0.00115544	83453601	83453800	-5.1	6.95e-05	0.00109878
chr10	68038781	68039160	380	0.00;1.21;0.00	15.97;15.97;8.73	0.4	13.55	Inf	Inf	Down	-5.07	6.87e-10	2.3e-07	68038881	68039080	-4.74	5.57e-11	1.95e-08
chr10	67888381	67888600	220	0.00;1.21;0.42	18.49;18.49;16.37	0.54	17.78	0.06	2.09	Down	-5.03	3.92e-13	8.74e-09	67888381	67888580	-5.03	3.92e-13	2.52e-09
chr10	69108301	69108680	380	0.00;3.62;2.95	78.15;78.15;55.66	2.19	70.65	0.12	4.15	Down	-5.01	5.29e-11	3.04e-08	69108341	69108540	-5.58	2.41e-13	2.51e-09
chr18	79994141	79994420	280	0.00;0.00;0.84	12.60;12.60;1.09	0.28	8.77	Inf	Inf	Down	-4.96	2.87e-06	9.67e-05	79994141	79994340	-4.96	2.87e-06	8.88e-05
chr10	68285101	68285480	380	2.12;0.00;2.53	51.26;51.26;41.47	1.55	48	0.07	2.25	Down	-4.95	6.88e-14	8.74e-09	68285281	68285480	-5.37	1.75e-14	2.51e-09
chr10	68129261	68129640	380	2.12;2.41;0.00	47.90;47.90;40.38	1.51	45.39	0.06	2.13	Down	-4.91	1.54e-14	8.74e-09	68129341	68129540	-5.35	1.13e-14	2.51e-09
chr10	68199441	68199820	380	0.00;0.00;2.53	33.61;33.61;8.73	0.84	25.32	0.04	1.19	Down	-4.91	1.85e-08	2.98e-06	68199481	68199680	-7.21	3.2e-09	6.09e-07
chr10	89171941	89172140	200	0.00;0.00;0.84	11.76;11.76;1.09	0.28	8.21	Inf	Inf	Down	-4.87	7.07e-06	0.000196164	89171941	89172140	-4.87	7.07e-06	0.000180153
chr2	100239121	100239320	200	0.00;0.00;0.84	11.76;11.76;1.09	0.28	8.21	0.06	1.92	Down	-4.87	7.07e-06	0.000196164	100239121	100239320	-4.87	7.07e-06	0.000180153
chr4	61486481	61486680	200	0.00;0.00;0.84	10.08;10.08;4.37	0.28	8.18	Inf	Inf	Down	-4.86	5.11e-06	0.000152071	61486481	61486680	-4.86	5.11e-06	0.000139579
chr15	81948361	81948740	380	0.00;0.00;1.27	11.76;11.76;13.10	0.42	12.21	0.02	0.72	Down	-4.85	4.43e-10	1.59e-07	81948501	81948700	-6.37	2.27e-11	1.12e-08
chr18	83781541	83781820	280	0.00;0.00;0.84	10.92;10.92;2.18	0.28	8.01	0.06	1.88	Down	-4.83	8.29e-06	0.000223529	83781541	83781740	-4.83	8.29e-06	0.000205616
chr11	52079441	52079700	260	0.00;0.00;0.84	10.08;10.08;2.18	0.28	7.45	0.03	0.87	Down	-4.73	1.98e-05	0.000441924	52079441	52079640	-4.73	1.98e-05	0.000407361
chr2	167383261	167383540	280	0.00;0.00;0.84	8.40;8.40;5.46	0.28	7.42	Inf	Inf	Down	-4.72	7.17e-07	3.46e-05	167383281	167383480	-4.72	7.17e-07	3.09e-05
chr8	89186901	89187260	360	0.00;0.00;0.84	9.24;9.24;3.27	0.28	7.25	0.06	1.7	Down	-4.69	1.84e-05	0.000420266	89186901	89187100	-5.57	6.69e-06	0.000171964
chr18	50124501	50124780	280	0.00;0.00;1.27	6.72;6.72;18.55	0.42	10.67	0.05	1.26	Down	-4.66	7.65e-07	3.61e-05	50124501	50124700	-4.66	7.65e-07	3.22e-05
chr16	46463221	46463420	200	0.00;0.00;0.84	10.08;10.08;1.09	0.28	7.09	Inf	Inf	Down	-4.65	4.21e-05	0.000803062	46463221	46463420	-4.65	4.21e-05	0.000751062
chr1	135310521	135310740	220	0.00;0.00;0.84	9.24;9.24;2.18	0.28	6.89	0.06	1.61	Down	-4.61	4.68e-05	0.000875159	135310521	135310720	-4.61	4.68e-05	0.000820678
chr10	41732941	41733220	280	0.00;0.00;0.84	7.56;7.56;5.46	0.28	6.86	Inf	Inf	Down	-4.61	5.17e-06	0.000153021	41733001	41733200	-4.61	5.17e-06	0.000140359
chr11	118110601	118110800	200	0.00;0.00;0.84	9.24;9.24;2.18	0.28	6.89	Inf	Inf	Down	-4.61	4.68e-05	0.000875159	118110601	118110800	-4.61	4.68e-05	0.000820678
chr2	11663381	11663580	200	0.00;0.00;0.84	9.24;9.24;2.18	0.28	6.89	0.06	1.61	Down	-4.61	4.68e-05	0.000875159	11663381	11663580	-4.61	4.68e-05	0.000820678
chr5	123677701	123677980	280	0.00;0.00;0.84	7.56;7.56;5.46	0.28	6.86	Inf	Inf	Down	-4.61	5.17e-06	0.000153021	123677701	123677900	-4.61	5.17e-06	0.000140359
chr6	50442061	50442260	200	0.00;0.00;0.84	9.24;9.24;2.18	0.28	6.89	0.06	1.61	Down	-4.61	4.68e-05	0.000875159	50442061	50442260	-4.61	4.68e-05	0.000820678
chr10	68141841	68142220	380	2.12;1.21;1.27	42.86;42.86;24.01	1.53	36.57	0.08	2.15	Down	-4.58	1.91e-09	5.41e-07	68141901	68142100	-4.73	3.01e-10	8.34e-08
chr10	41029341	41029620	280	0.00;0.00;0.84	8.40;8.40;3.27	0.28	6.69	Inf	Inf	Down	-4.57	5.63e-05	0.000998069	41029421	41029620	-5.45	1.37e-05	0.000308869
chr10	67897321	67897980	660	8.50;9.66;5.91	164.70;164.70;200.81	8.02	176.74	0.11	2.77	Down	-4.46	3.51e-12	1.37e-08	67897361	67897560	-3.97	5.52e-13	2.64e-09
chr10	68039381	68040380	1000	14.87;10.86;10.97	247.89;247.89;314.32	12.23	270.03	0.1	2.35	Down	-4.46	3.35e-11	2.46e-08	68040101	68040300	-7.91	1.49e-13	2.51e-09
chr10	69235941	69236220	280	4.25;0.00;0.00	29.41;29.41;33.83	1.42	30.88	0.02	0.56	Down	-4.45	1.19e-14	8.74e-09	69235941	69236140	#NAME?	2.93e-15	2.28e-09
chr4	47699241	47699480	240	0.00;0.00;0.84	7.56;7.56;3.27	0.28	6.13	Inf	Inf	Down	-4.45	8.76e-05	0.00137153	47699241	47699440	-4.45	8.76e-05	0.00132192
chr9	119130721	119130920	200	0.00;0.00;0.84	7.56;7.56;3.27	0.28	6.13	Inf	Inf	Down	-4.45	8.76e-05	0.00137153	119130721	119130920	-4.45	8.76e-05	0.00132192
chr10	69422961	69423200	240	0.00;0.00;1.69	15.97;15.97;3.27	0.56	11.74	0.04	0.92	Down	-4.38	5.56e-07	2.87e-05	69422961	69423160	-4.8	1.19e-07	8.23e-06
chr10	67886981	67887360	380	0.00;0.00;1.27	9.24;9.24;7.64	0.42	8.71	0.02	0.51	Down	-4.37	3.57e-07	2.12e-05	67887021	67887220	#NAME?	3.21e-09	6.11e-07
chr7	63055761	63056040	280	0.00;0.00;1.27	9.24;9.24;7.64	0.42	8.71	Inf	Inf	Down	-4.37	3.57e-07	2.12e-05	63055841	63056040	-4.27	1.32e-06	4.9e-05
chr6	68290201	68290420	220	0.00;0.00;1.27	11.76;11.76;2.18	0.42	8.57	Inf	Inf	Down	-4.34	1.67e-05	0.000392886	68290201	68290400	-4.34	1.67e-05	0.00036226
chr7	33082781	33083060	280	0.00;0.00;1.27	11.76;11.76;2.18	0.42	8.57	0.1	2.01	Down	-4.34	1.67e-05	0.000392886	33082861	33083060	-4.34	1.67e-05	0.00036226
chr11	61580181	61580580	400	0.00;0.00;1.69	13.44;13.44;6.55	0.56	11.15	0.04	0.87	Down	-4.31	7.69e-07	3.62e-05	61580241	61580440	-4.31	7.69e-07	3.24e-05
chr2	79565421	79565760	340	0.00;0.00;2.11	19.33;19.33;3.27	0.7	13.98	0.08	1.64	Down	-4.31	9.7e-08	8.7e-06	79565421	79565620	-4.75	2.34e-07	1.34e-05
chr18	44731861	44732120	260	0.00;0.00;1.27	10.08;10.08;4.37	0.42	8.18	Inf	Inf	Down	-4.28	1.45e-05	0.000351198	44731861	44732060	-4.28	1.45e-05	0.000323543
chr4	61641061	61641260	200	0.00;0.00;1.27	10.08;10.08;4.37	0.42	8.18	Inf	Inf	Down	-4.28	1.45e-05	0.000351198	61641061	61641260	-4.28	1.45e-05	0.000323543
chr10	68081061	68081440	380	6.37;1.21;2.11	57.14;57.14;73.12	3.23	62.47	0.09	2.1	Down	-4.27	2.85e-12	1.29e-08	68081241	68081440	-4.64	7.37e-12	7.51e-09
chr10	66270761	66271140	380	0.00;2.41;2.95	32.77;32.77;36.02	1.79	33.85	0.05	0.99	Down	-4.24	2.77e-14	8.74e-09	66270941	66271140	-5.89	9.12e-15	2.51e-09
chr10	68007261	68007540	280	0.00;0.00;1.69	13.44;13.44;4.37	0.56	10.42	0.06	1.22	Down	-4.21	3.9e-06	0.000123879	68007321	68007520	-5.21	1.18e-07	8.19e-06
chr18	43622721	43623120	400	0.00;0.00;4.22	16.81;16.81;39.29	1.41	24.3	0.16	2.86	Down	-4.11	2.63e-08	3.77e-06	43622741	43622940	-4.02	2.8e-08	3.02e-06
chr18	40908041	40908300	260	0.00;0.00;1.69	12.60;12.60;3.27	0.56	9.49	0.04	0.74	Down	-4.08	1.89e-05	0.000425889	40908061	40908260	-4.49	3.44e-06	0.000102749
chr5	103229881	103230260	380	0.00;1.21;0.42	12.60;12.60;2.18	0.54	9.13	Inf	Inf	Down	-4.07	9.2e-07	4.15e-05	103230021	103230220	#NAME?	1.22e-05	0.000280104
chr11	96553461	96553680	220	0.00;1.21;0.00	9.24;9.24;1.09	0.4	6.53	Inf	Inf	Down	-4.02	1.15e-05	0.000291188	96553461	96553660	-4.02	1.15e-05	0.000267996
chr14	52118401	52118600	200	0.00;0.00;1.27	5.88;5.88;8.73	0.42	6.83	0.03	0.54	Down	-4.02	5.53e-05	0.000982786	52118401	52118600	-4.02	5.53e-05	0.000925516
chr17	11053101	11053440	340	0.00;0.00;2.11	15.97;15.97;2.18	0.7	11.37	0.05	0.89	Down	-4.02	7.23e-06	0.000199951	11053101	11053300	#NAME?	4.47e-06	0.000126846
chr19	37980161	37980400	240	0.00;1.21;0.00	8.40;8.40;2.18	0.4	6.33	Inf	Inf	Down	-3.98	1.29e-05	0.000320348	37980161	37980360	-3.98	1.29e-05	0.000295028
chr5	110194881	110195160	280	0.00;1.21;0.42	11.76;11.76;2.18	0.54	8.57	0.06	1	Down	-3.98	2.26e-06	8e-05	110194961	110195160	-3.98	2.26e-06	7.33e-05
chr1	157338561	157338820	260	0.00;0.00;1.69	12.60;12.60;1.09	0.56	8.77	0.03	0.51	Down	-3.96	9.79e-05	0.00148847	157338561	157338760	-3.96	9.79e-05	0.00144596
chr10	7298681	7298940	260	0.00;0.00;1.69	10.92;10.92;4.37	0.56	8.74	0.06	1.02	Down	-3.96	4.46e-05	0.0008427	7298741	7298940	-3.96	4.46e-05	0.000789026
chr1	12557941	12558280	340	0.00;0.00;2.11	11.76;11.76;7.64	0.7	10.39	Inf	Inf	Down	-3.89	3.2e-07	1.97e-05	12557941	12558140	-3.53	2.06e-05	0.000418067
chr5	24759701	24759900	200	0.00;1.21;0.00	8.40;8.40;1.09	0.4	5.97	Inf	Inf	Down	-3.89	2.97e-05	0.000610612	24759701	24759900	-3.89	2.97e-05	0.000566623
chr10	68044701	68045340	640	0.00;25.35;11.39	172.26;172.26;197.54	12.25	180.69	0.2	3.03	Down	-3.88	2.03e-12	1.14e-08	68044841	68045040	-5.64	3.15e-13	2.51e-09
chr12	119611581	119611960	380	2.12;0.00;0.00	13.44;13.44;4.37	0.71	10.42	Inf	Inf	Down	-3.88	8.83e-09	1.76e-06	119611681	119611880	#NAME?	2.46e-09	4.93e-07
chr14	80088901	80089120	220	0.00;0.00;2.53	5.04;5.04;26.19	0.84	12.09	0.01	0.2	Down	-3.84	6.55e-06	0.000183841	80088901	80089100	-4.01	5.39e-06	0.000145011
chr17	89087341	89087620	280	0.00;1.21;0.00	7.56;7.56;2.18	0.4	5.77	Inf	Inf	Down	-3.84	3.19e-05	0.000643715	89087421	89087620	-3.84	3.19e-05	0.000598302
chr17	61557541	61557740	200	0.00;0.00;1.69	9.24;9.24;5.46	0.56	7.98	0.13	1.87	Down	-3.83	2.06e-05	0.000453665	61557541	61557740	-3.83	2.06e-05	0.000418067
chr9	41867201	41867500	300	0.00;1.21;0.84	13.44;13.44;2.18	0.68	9.69	0.04	0.57	Down	-3.83	2.04e-06	7.42e-05	41867241	41867440	-3.83	2.04e-06	6.78e-05
chr2	40662041	40662320	280	0.00;1.21;0.00	6.72;6.72;3.27	0.4	5.57	Inf	Inf	Down	-3.79	3.21e-05	0.000646777	40662041	40662240	-3.79	3.21e-05	0.000601228
chr3	76168341	76168540	200	0.00;1.21;0.00	6.72;6.72;3.27	0.4	5.57	Inf	Inf	Down	-3.79	3.21e-05	0.000646777	76168341	76168540	-3.79	3.21e-05	0.000601228
chr10	66034021	66034400	380	0.00;4.83;2.95	39.49;39.49;27.28	2.59	35.42	0.29	4.16	Down	-3.77	9.68e-11	4.49e-08	66034021	66034220	-5.23	4.68e-11	1.71e-08
chr10	69772741	69773380	640	14.87;14.49;8.86	183.19;183.19;147.34	12.74	171.24	0.14	2.01	Down	-3.75	3.25e-12	1.34e-08	69773001	69773200	-7.68	1.34e-13	2.51e-09
chr13	119454561	119454780	220	0.00;1.21;0.00	7.56;7.56;1.09	0.4	5.41	Inf	Inf	Down	-3.75	7.6e-05	0.00124188	119454561	119454760	-3.75	7.6e-05	0.00118631
chr2	126409041	126409240	200	0.00;1.21;0.00	7.56;7.56;1.09	0.4	5.41	Inf	Inf	Down	-3.75	7.6e-05	0.00124188	126409041	126409240	-3.75	7.6e-05	0.00118631
chr5	31756321	31756520	200	0.00;1.21;0.00	7.56;7.56;1.09	0.4	5.41	Inf	Inf	Down	-3.75	7.6e-05	0.00124188	31756321	31756520	-3.75	7.6e-05	0.00118631
chr5	118836741	118836940	200	0.00;1.21;0.00	7.56;7.56;1.09	0.4	5.41	Inf	Inf	Down	-3.75	7.6e-05	0.00124188	118836741	118836940	-3.75	7.6e-05	0.00118631
chr12	69191421	69191620	200	0.00;1.21;0.00	4.20;4.20;7.64	0.4	5.35	0.03	0.42	Down	-3.73	5.18e-05	0.000950196	69191421	69191620	-3.73	5.18e-05	0.000893075
chr11	53602001	53602200	200	0.00;0.00;1.69	8.40;8.40;5.46	0.56	7.42	0.13	1.74	Down	-3.72	2.79e-05	0.000580507	53602001	53602200	-3.72	2.79e-05	0.000538372
chr3	14312781	14313060	280	0.00;0.00;2.11	8.40;8.40;10.91	0.7	9.24	0.04	0.54	Down	-3.72	2.78e-06	9.42e-05	14312781	14312980	-5.04	2.47e-08	2.78e-06
chr7	109201741	109201980	240	0.00;0.00;2.11	11.76;11.76;4.37	0.7	9.3	0.05	0.73	Down	-3.72	6.49e-05	0.00110239	109201781	109201980	-4.37	8.28e-06	0.000205537
chr12	119785961	119786160	200	0.00;1.21;0.42	10.08;10.08;1.09	0.54	7.09	Inf	Inf	Down	-3.71	2.78e-05	0.000578892	119785961	119786160	-3.71	2.78e-05	0.000536893
chr18	7551481	7551780	300	0.00;1.21;1.27	15.13;15.13;2.18	0.82	10.81	0.09	1.27	Down	-3.71	1.67e-06	6.38e-05	7551561	7551760	-3.58	7.32e-06	0.000185633
chr14	50658701	50658900	200	0.00;1.21;0.84	8.40;8.40;9.82	0.68	8.88	0.01	0.09	Down	-3.7	3.58e-07	2.12e-05	50658701	50658900	-3.7	3.58e-07	1.83e-05
chr1	190574841	190575040	200	0.00;1.21;0.00	6.72;6.72;2.18	0.4	5.21	0.09	1.22	Down	-3.69	7.63e-05	0.00124522	190574841	190575040	-3.69	7.63e-05	0.00118969
chr2	10054321	10054540	220	0.00;1.21;0.00	6.72;6.72;2.18	0.4	5.21	0.03	0.41	Down	-3.69	7.63e-05	0.00124522	10054321	10054520	-3.69	7.63e-05	0.00118969
chr5	85073861	85074060	200	0.00;1.21;0.00	6.72;6.72;2.18	0.4	5.21	0.02	0.31	Down	-3.69	7.63e-05	0.00124522	85073861	85074060	-3.69	7.63e-05	0.00118969
chr6	118502101	118502320	220	0.00;1.21;0.00	6.72;6.72;2.18	0.4	5.21	Inf	Inf	Down	-3.69	7.63e-05	0.00124522	118502101	118502300	-3.69	7.63e-05	0.00118969
chr9	76821341	76821620	280	0.00;1.21;0.00	6.72;6.72;2.18	0.4	5.21	0.02	0.24	Down	-3.69	7.63e-05	0.00124522	76821341	76821540	-3.69	7.63e-05	0.00118969
chr1	33803621	33803900	280	0.00;1.21;0.42	9.24;9.24;2.18	0.54	6.89	0.12	1.61	Down	-3.67	3.17e-05	0.000641184	33803621	33803820	-3.67	3.17e-05	0.000595828
chr5	40217221	40217560	340	0.00;0.00;2.95	17.65;17.65;2.18	0.98	12.49	0.04	0.49	Down	-3.67	2.09e-05	0.000458051	40217281	40217480	-4.08	1.88e-06	6.37e-05
chr10	68023921	68024640	720	6.37;14.49;7.59	126.89;126.89;104.77	9.48	119.52	0.52	7.01	Down	-3.66	1.28e-12	9.95e-09	68024301	68024500	-7.08	8.68e-15	2.51e-09
chr16	59321541	59321780	240	0.00;1.21;0.00	5.88;5.88;3.27	0.4	5.01	Inf	Inf	Down	-3.64	3.43e-05	0.000683911	59321541	59321740	-3.64	3.43e-05	0.000636835
chr19	25261021	25261280	260	0.00;1.21;0.00	4.20;4.20;6.55	0.4	4.98	0.05	0.59	Down	-3.63	6.95e-05	0.00115544	25261021	25261220	-3.63	6.95e-05	0.00109878
chr5	41801421	41801740	320	0.00;0.00;1.69	7.56;7.56;5.46	0.56	6.86	Inf	Inf	Down	-3.61	9.28e-05	0.00143062	41801461	41801660	-3.94	7.27e-05	0.00114172
chr14	48601061	48601260	200	0.00;1.21;0.42	9.24;9.24;1.09	0.54	6.53	Inf	Inf	Down	-3.59	6.73e-05	0.00112724	48601061	48601260	-3.59	6.73e-05	0.00107011
chr19	45795981	45796180	200	0.00;1.21;0.84	11.76;11.76;1.09	0.68	8.21	0.03	0.38	Down	-3.59	2.26e-05	0.000489399	45795981	45796180	-3.59	2.26e-05	0.000451623
chr2	44649221	44649600	380	2.12;0.00;0.42	12.60;12.60;5.46	0.85	10.22	Inf	Inf	Down	-3.59	4.56e-08	5.34e-06	44649401	44649600	-3.77	1.29e-08	1.77e-06
chr10	69370601	69370980	380	0.00;2.41;0.84	16.81;16.81;5.46	1.09	13.02	0.05	0.61	Down	-3.58	3.27e-08	4.31e-06	69370781	69370980	-3.82	1.27e-08	1.75e-06
chr15	8351001	8351220	220	0.00;1.21;0.00	5.04;5.04;4.37	0.4	4.82	0.01	0.09	Down	-3.58	6.95e-05	0.00115544	8351001	8351200	-3.58	6.95e-05	0.00109878
chr7	45811921	45812120	200	0.00;1.21;1.27	14.29;14.29;1.09	0.82	9.89	Inf	Inf	Down	-3.58	7.32e-06	0.000201955	45811921	45812120	-3.58	7.32e-06	0.000185633
chr10	111235681	111235980	300	0.00;1.21;0.42	8.40;8.40;2.18	0.54	6.33	Inf	Inf	Down	-3.54	7.44e-05	0.00122179	111235681	111235880	-3.54	7.44e-05	0.00116577
chr8	18656641	18656840	200	0.00;1.21;0.42	8.40;8.40;2.18	0.54	6.33	Inf	Inf	Down	-3.54	7.44e-05	0.00122179	18656641	18656840	-3.54	7.44e-05	0.00116577
chr12	76892261	76892460	200	0.00;1.21;0.42	5.04;5.04;8.73	0.54	6.27	0.06	0.74	Down	-3.53	4.86e-05	0.000902746	76892261	76892460	-3.53	4.86e-05	0.000847292
chr11	79579381	79579660	280	0.00;1.21;1.27	11.76;11.76;4.37	0.82	9.3	0.04	0.44	Down	-3.5	1.04e-05	0.000268532	79579381	79579580	-3.5	1.04e-05	0.000246734
chr7	4590601	4590840	240	0.00;1.21;0.42	7.56;7.56;3.27	0.54	6.13	0.06	0.72	Down	-3.5	6.76e-05	0.00113056	4590601	4590800	-3.5	6.76e-05	0.0010734
chr6	121654381	121654640	260	0.00;0.00;3.38	16.81;16.81;4.37	1.13	12.66	0.13	1.48	Down	-3.49	2.79e-05	0.00058082	121654381	121654580	-3.49	2.79e-05	0.000538643
chr5	9856161	9856400	240	0.00;1.21;0.84	10.92;10.92;1.09	0.68	7.65	Inf	Inf	Down	-3.48	5.26e-05	0.000963093	9856201	9856400	-3.48	5.26e-05	0.000905382
chr10	68250961	68251800	840	4.25;4.83;5.06	49.58;49.58;56.75	4.71	51.97	0.04	0.47	Down	-3.46	1.05e-13	8.74e-09	68251501	68251700	-5.59	1.32e-14	2.51e-09
chr13	86712801	86713000	200	0.00;1.21;0.84	10.08;10.08;2.18	0.68	7.45	Inf	Inf	Down	-3.45	5.96e-05	0.00104444	86712801	86713000	-3.45	5.96e-05	0.000986143
chr11	18476601	18476800	200	0.00;1.21;1.27	12.60;12.60;1.09	0.82	8.77	0.19	2.05	Down	-3.41	3.78e-05	0.000737333	18476601	18476800	-3.41	3.78e-05	0.000688116
chr13	55264961	55265180	220	0.00;1.21;1.27	12.60;12.60;1.09	0.82	8.77	0.19	2.05	Down	-3.41	3.78e-05	0.000737333	55264961	55265160	-3.41	3.78e-05	0.000688116
chr1	87724341	87724540	200	0.00;1.21;1.27	11.76;11.76;2.18	0.82	8.57	0.02	0.22	Down	-3.38	6.88e-05	0.00114583	87724341	87724540	-3.38	6.88e-05	0.00108902
chr10	66468601	66469040	440	6.37;2.41;2.11	25.21;25.21;63.30	3.63	37.91	0.03	0.41	Down	-3.38	3.44e-08	4.45e-06	66468821	66469020	-5.05	8.02e-09	1.23e-06
chr15	82174321	82174800	480	4.25;3.62;5.49	37.81;37.81;63.30	4.45	46.31	0.14	1.56	Down	-3.38	1.28e-08	2.33e-06	82174321	82174520	-3.96	4.11e-09	7.35e-07
chr18	21953321	21953520	200	0.00;1.21;1.27	10.08;10.08;5.46	0.82	8.54	0.04	0.4	Down	-3.37	1.17e-05	0.000293878	21953321	21953520	-3.37	1.17e-05	0.000270552
chr10	85279321	85279600	280	0.00;1.21;0.42	6.72;6.72;3.27	0.54	5.57	Inf	Inf	Down	-3.36	9.79e-05	0.00148921	85279341	85279540	#NAME?	2.66e-06	8.34e-05
chr12	101820781	101821120	340	0.00;0.00;12.66	54.62;54.62;20.74	4.22	43.33	0.48	5.08	Down	-3.36	9.65e-07	4.3e-05	101820881	101821080	-3.78	4.45e-07	2.15e-05
chr3	144568941	144569140	200	0.00;1.21;0.42	6.72;6.72;3.27	0.54	5.57	0.12	1.31	Down	-3.36	9.79e-05	0.00148921	144568941	144569140	-3.36	9.79e-05	0.00144681
chr14	21789601	21789940	340	2.12;0.00;1.27	15.13;15.13;4.37	1.13	11.54	Inf	Inf	Down	-3.35	2.68e-07	1.74e-05	21789601	21789800	-3.04	7.46e-06	0.000188602
chr10	43221081	43221300	220	2.12;0.00;0.00	4.20;4.20;13.10	0.71	7.17	0.01	0.11	Down	-3.34	2.93e-06	9.83e-05	43221081	43221280	-3.34	2.93e-06	9.03e-05
chr16	3967121	3967380	260	0.00;1.21;1.27	11.76;11.76;1.09	0.82	8.21	Inf	Inf	Down	-3.32	8.46e-05	0.0013387	3967141	3967340	-5.65	6.94e-06	0.000177242
chr17	57230261	57230460	200	0.00;1.21;1.27	11.76;11.76;1.09	0.82	8.21	0.06	0.64	Down	-3.32	8.46e-05	0.0013387	57230261	57230460	-3.32	8.46e-05	0.00128743
chr8	69481801	69482040	240	0.00;2.41;0.00	10.92;10.92;2.18	0.8	8.01	0.09	0.94	Down	-3.32	3.69e-06	0.000118618	69481841	69482040	#NAME?	2.58e-07	1.45e-05
chr8	123047781	123048200	420	0.00;3.62;3.38	14.29;14.29;40.38	2.33	22.98	0.07	0.68	Down	-3.3	3.53e-08	4.53e-06	123047921	123048120	-3.41	3.18e-08	3.27e-06
chr11	10443481	10443800	320	0.00;2.41;0.42	10.08;10.08;7.64	0.95	9.27	0.11	1.09	Down	-3.29	9.61e-08	8.66e-06	10443601	10443800	-3	4.83e-06	0.000133692
chr13	69160181	69160440	260	0.00;1.21;2.11	15.13;15.13;2.18	1.11	10.81	Inf	Inf	Down	-3.29	4.18e-05	0.000798081	69160201	69160400	-3.71	1.67e-06	5.81e-05
chr8	24935621	24935900	280	0.00;2.41;0.00	8.40;8.40;6.55	0.8	7.78	0.09	0.91	Down	-3.27	3.7e-07	2.17e-05	24935621	24935820	-3.27	3.7e-07	1.88e-05
chr11	63457341	63457580	240	0.00;1.21;2.11	14.29;14.29;3.27	1.11	10.61	Inf	Inf	Down	-3.26	4.64e-05	0.000870218	63457341	63457540	-3.26	4.64e-05	0.000815904
chr7	27235001	27235280	280	0.00;1.21;2.53	5.88;5.88;24.01	1.25	11.92	0.04	0.4	Down	-3.26	1.73e-05	0.000401472	27235021	27235220	-3.26	1.73e-05	0.000369719
chr10	42686981	42687180	200	0.00;0.00;4.22	16.81;16.81;6.55	1.41	13.39	0.11	1.05	Down	-3.25	4.56e-05	0.000857531	42686981	42687180	-3.25	4.56e-05	0.000803664
chr5	105724141	105724420	280	0.00;1.21;1.69	10.92;10.92;5.46	0.96	9.1	0.22	2.14	Down	-3.24	2.42e-05	0.000518004	105724141	105724340	-3.24	2.42e-05	0.00047878
chr10	69450301	69450680	380	0.00;4.83;0.84	22.69;22.69;7.64	1.89	17.67	0.06	0.59	Down	-3.22	1.12e-08	2.12e-06	69450301	69450500	-4.93	4.14e-09	7.39e-07
chr10	20969941	20970220	280	0.00;2.41;0.00	10.08;10.08;2.18	0.8	7.45	0.18	1.75	Down	-3.21	9.01e-06	0.000239457	20969941	20970140	-3.21	9.01e-06	0.000220445
chr5	125725061	125725440	380	0.00;3.62;0.00	15.13;15.13;3.27	1.21	11.18	0.27	2.62	Down	-3.21	8.64e-08	8.07e-06	125725141	125725340	-3.21	9.01e-06	0.000220445
chr7	14595201	14595440	240	2.12;0.00;0.84	12.60;12.60;2.18	0.99	9.13	0.1	1.07	Down	-3.21	3.04e-06	0.000101386	14595221	14595420	-5.02	1.4e-06	5.09e-05
chr10	67970141	67970580	440	10.62;4.83;8.86	68.91;68.91;85.13	8.1	74.31	0.06	0.6	Down	-3.2	9.65e-13	9.18e-09	67970141	67970340	-2.56	1.82e-13	2.51e-09
chr10	69202921	69203120	200	0.00;0.00;2.95	9.24;9.24;8.73	0.98	9.07	0.22	2.13	Down	-3.2	2.88e-05	0.000595229	69202921	69203120	-3.2	2.88e-05	0.000552248
chr15	62921161	62921420	260	2.12;0.00;0.00	9.24;9.24;1.09	0.71	6.53	Inf	Inf	Down	-3.2	7.05e-06	0.000195744	62921181	62921380	#NAME?	4.47e-06	0.000126846
chr3	121480921	121481200	280	0.00;0.00;3.80	10.92;10.92;13.10	1.27	11.65	0.29	2.74	Down	-3.2	2.93e-06	9.85e-05	121480961	121481160	-3.37	1.31e-06	4.9e-05
chr14	108048421	108048720	300	0.00;2.41;1.27	15.13;15.13;3.27	1.23	11.18	0.07	0.65	Down	-3.19	2.29e-06	8.11e-05	108048421	108048620	#NAME?	5.78e-05	0.000961329
chr14	64919641	64919840	200	0.00;1.21;2.11	13.44;13.44;3.27	1.11	10.05	0.13	1.18	Down	-3.18	8.04e-05	0.00129746	64919641	64919840	-3.18	8.04e-05	0.00124313
chr10	68178001	68178200	200	0.00;10.86;1.69	37.81;37.81;37.11	4.18	37.58	0.19	1.76	Down	-3.17	5.43e-14	8.74e-09	68178001	68178200	-3.17	5.43e-14	2.51e-09
chr13	58861401	58861780	380	0.00;2.41;0.42	8.40;8.40;8.73	0.95	8.51	0.05	0.5	Down	-3.17	1.16e-06	4.9e-05	58861401	58861600	-3.17	1.16e-06	4.45e-05
chr13	6039581	6039780	200	0.00;0.00;4.22	15.13;15.13;7.64	1.41	12.63	Inf	Inf	Down	-3.17	5.05e-05	0.000931837	6039581	6039780	-3.17	5.05e-05	0.000875421
chr14	29063701	29063920	220	0.00;1.21;1.27	8.40;8.40;5.46	0.82	7.42	0.09	0.87	Down	-3.17	2.79e-05	0.000580507	29063701	29063900	-3.17	2.79e-05	0.000538372
chr2	162002681	162002920	240	2.12;0.00;0.00	8.40;8.40;2.18	0.71	6.33	Inf	Inf	Down	-3.16	8.28e-06	0.00022341	162002681	162002880	-3.16	8.28e-06	0.000205509
chr9	70460841	70461100	260	2.12;0.00;0.00	8.40;8.40;2.18	0.71	6.33	0.13	1.48	Down	-3.16	8.28e-06	0.00022341	70460841	70461040	-3.03	2.1e-05	0.000424471
chr10	67995061	67995680	620	21.24;14.49;10.55	139.49;139.49;132.06	15.42	137.01	0.17	1.69	Down	-3.15	6.24e-12	1.69e-08	67995481	67995680	-4.72	7.15e-14	2.51e-09
chr2	39240301	39240520	220	0.00;1.21;1.69	10.08;10.08;5.46	0.96	8.54	Inf	Inf	Down	-3.15	4.68e-05	0.000875159	39240301	39240500	-3.15	4.68e-05	0.000820678
chr12	31257501	31257700	200	0.00;1.21;1.27	7.56;7.56;6.55	0.82	7.22	0.05	0.42	Down	-3.13	3.47e-05	0.00068949	31257501	31257700	-3.13	3.47e-05	0.000642092
chr5	66246541	66246820	280	2.12;0.00;0.42	8.40;8.40;5.46	0.85	7.42	0.04	0.44	Down	-3.13	7.18e-07	3.46e-05	66246541	66246740	-3.13	7.18e-07	3.09e-05
chr1	139824181	139824460	280	2.12;0.00;0.84	11.76;11.76;2.18	0.99	8.57	0.2	2.01	Down	-3.11	7.18e-06	0.00019865	139824181	139824380	-3.11	7.18e-06	0.000182493
chr10	76347881	76348140	260	0.00;1.21;3.38	14.29;14.29;10.91	1.53	13.16	0.35	3.09	Down	-3.11	1.04e-07	9.04e-06	76347881	76348080	-3.11	1.04e-07	7.41e-06
chr3	82724061	82724340	280	2.12;0.00;0.84	11.76;11.76;2.18	0.99	8.57	Inf	Inf	Down	-3.11	7.18e-06	0.00019865	82724061	82724260	-3.11	7.18e-06	0.000182493
chr4	39885041	39885340	300	0.00;2.41;0.42	10.08;10.08;4.37	0.95	8.18	0.05	0.48	Down	-3.11	8.21e-06	0.000221779	39885061	39885260	-3.7	6.87e-06	0.000175794
chr1	159709221	159709600	380	0.00;2.41;1.69	6.72;6.72;21.83	1.37	11.76	Inf	Inf	Down	-3.1	4.72e-06	0.000143912	159709341	159709540	-4.03	2.53e-07	1.42e-05
chr10	32436581	32436860	280	0.00;2.41;0.84	13.44;13.44;1.09	1.09	9.33	0.25	2.19	Down	-3.1	1.14e-05	0.000287051	32436641	32436840	-3.1	1.14e-05	0.000264206
chr12	33531101	33531340	240	0.00;2.41;0.00	9.24;9.24;2.18	0.8	6.89	Inf	Inf	Down	-3.1	2.18e-05	0.000475302	33531141	33531340	-3.1	2.18e-05	0.000438404
chr2	145759201	145759480	280	6.37;9.66;33.75	3.36;3.36;421.27	16.59	142.66	0.11	0.96	Down	-3.1	3.79e-07	2.2e-05	145759221	145759420	-3.1	3.79e-07	1.9e-05
chr10	59381681	59381920	240	2.12;1.21;1.69	20.17;20.17;2.18	1.67	14.17	0.06	0.55	Down	-3.08	9.8e-08	8.77e-06	59381701	59381900	-3.67	4.26e-08	4.04e-06
chr11	8597061	8597280	220	2.12;0.00;0.00	8.40;8.40;1.09	0.71	5.97	0.03	0.35	Down	-3.07	1.84e-05	0.000420266	8597081	8597280	-3.07	1.84e-05	0.00038675
chr12	111817341	111817560	220	0.00;8.45;14.35	52.94;52.94;85.13	7.6	63.67	0.43	3.74	Down	-3.07	1.64e-08	2.74e-06	111817341	111817540	-3.12	1.63e-08	2.07e-06
chr16	25724721	25725000	280	0.00;2.41;1.27	8.40;8.40;14.19	1.23	10.33	Inf	Inf	Down	-3.07	7.39e-06	0.000203476	25724781	25724980	-3.02	3.57e-06	0.00010607
chr17	93954381	93954640	260	0.00;2.41;1.27	14.29;14.29;2.18	1.23	10.25	0.03	0.3	Down	-3.06	9.75e-06	0.000254574	93954421	93954620	-3.06	9.75e-06	0.000233976
chr18	83113441	83113640	200	0.00;4.83;2.95	17.65;17.65;29.47	2.59	21.59	0.15	1.27	Down	-3.06	8.81e-09	1.75e-06	83113441	83113640	-3.06	8.81e-09	1.32e-06
chr7	26804541	26804740	200	0.00;2.41;0.00	8.40;8.40;3.27	0.8	6.69	Inf	Inf	Down	-3.06	3.76e-05	0.000736118	26804541	26804740	-3.06	3.76e-05	0.000686903
chr3	5665041	5665240	200	0.00;1.21;1.69	9.24;9.24;5.46	0.96	7.98	0.04	0.37	Down	-3.05	3.9e-05	0.000755779	5665041	5665240	-3.05	3.9e-05	0.000705648
chr12	17727321	17727520	200	0.00;2.41;0.42	8.40;8.40;6.55	0.95	7.78	Inf	Inf	Down	-3.04	4.26e-06	0.000132627	17727321	17727520	-3.04	4.26e-06	0.000122161
chr15	35942721	35943060	340	0.00;1.21;2.11	9.24;9.24;8.73	1.11	9.07	Inf	Inf	Down	-3.04	1.21e-05	0.000303699	35942841	35943040	-3.23	2.78e-06	8.65e-05
chr4	46561061	46561300	240	0.00;2.41;0.84	11.76;11.76;3.27	1.09	8.93	0.05	0.42	Down	-3.04	2.21e-05	0.000480519	46561061	46561260	-3.04	2.21e-05	0.000443237
chr6	141245241	141245800	560	0.00;10.86;14.35	41.18;41.18;125.51	8.4	69.29	0.17	1.48	Down	-3.04	1.58e-07	1.2e-05	141245581	141245780	-3.32	6.34e-08	5.29e-06
chr17	19356641	19356840	200	2.12;0.00;0.00	7.56;7.56;2.18	0.71	5.77	Inf	Inf	Down	-3.03	2.1e-05	0.000460386	19356641	19356840	-3.03	2.1e-05	0.000424471
chr1	72763261	72763540	280	0.00;2.41;0.42	10.92;10.92;1.09	0.95	7.65	Inf	Inf	Down	-3.02	3.57e-05	0.000703829	72763281	72763480	#NAME?	5.91e-07	2.65e-05
chr10	67875801	67876520	720	23.37;8.45;5.91	88.23;88.23;129.87	12.57	102.11	0.06	0.53	Down	-3.02	6.22e-09	1.34e-06	67876261	67876460	#NAME?	2.95e-15	2.28e-09
chr15	99875401	99875600	200	2.12;0.00;1.27	3.36;3.36;20.74	1.13	9.15	0.02	0.2	Down	-3.02	1.61e-05	0.000381347	99875401	99875600	-3.02	1.61e-05	0.000351513
chr2	168726741	168727020	280	0.00;3.62;0.84	15.97;15.97;4.37	1.49	12.1	0.11	0.95	Down	-3.02	3.67e-07	2.16e-05	168726761	168726960	-3.17	9.14e-08	6.9e-06
chr4	83313541	83313880	340	2.12;0.00;0.42	9.24;9.24;2.18	0.85	6.89	Inf	Inf	Down	-3.02	2.05e-05	0.000453665	83313621	83313820	-3.02	2.05e-05	0.000418067
chr11	22061741	22062020	280	0.00;1.21;4.64	15.97;15.97;15.28	1.95	15.74	0.15	1.23	Down	-3.01	2.7e-08	3.82e-06	22061741	22061940	-3.24	2.86e-09	5.58e-07
chr12	106953901	106954200	300	2.12;0.00;1.69	14.29;14.29;2.18	1.27	10.25	Inf	Inf	Down	-3.01	9.16e-06	0.00024253	106953901	106954100	#NAME?	3.43e-05	0.000636747
chr12	81320701	81320980	280	0.00;1.21;2.53	11.76;11.76;6.55	1.25	10.03	0.28	2.35	Down	-3.01	3.39e-05	0.000676418	81320781	81320980	-3.38	3.8e-06	0.000111682
chr2	39526001	39526260	260	0.00;1.21;2.11	10.08;10.08;6.55	1.11	8.91	0.08	0.7	Down	-3.01	1.21e-05	0.000303699	39526061	39526260	-3.34	2.96e-06	9.11e-05
chr1	24001881	24002280	400	0.00;4.83;3.38	17.65;17.65;30.56	2.73	21.95	0.05	0.4	Down	-3	1.3e-08	2.35e-06	24002001	24002200	-3.25	9.39e-09	1.39e-06
chr2	29862861	29863100	240	0.00;0.00;6.75	21.01;21.01;12.01	2.25	18.01	0.26	2.11	Down	-3	5.64e-05	0.00099976	29862901	29863100	-3.09	5.88e-06	0.000156098
chr10	68081481	68082340	860	16.99;25.35;35.44	197.47;197.47;217.18	25.93	204.04	0.28	2.4	Down	-2.98	1.03e-11	2.14e-08	68081701	68081900	-6.38	7.42e-14	2.51e-09
chr11	12968701	12968900	200	0.00;2.41;0.84	11.76;11.76;2.18	1.09	8.57	Inf	Inf	Down	-2.98	3.06e-05	0.000624874	12968701	12968900	-2.98	3.06e-05	0.000580138
chr11	60586081	60586300	220	0.00;2.41;0.00	8.40;8.40;2.18	0.8	6.33	0.09	0.74	Down	-2.98	5.21e-05	0.000954735	60586081	60586280	-2.98	5.21e-05	0.000897381
chr3	144156501	144156880	380	0.00;2.41;2.95	15.13;15.13;12.01	1.79	14.09	0.2	1.65	Down	-2.98	2.59e-08	3.73e-06	144156621	144156820	-3.04	6.71e-08	5.51e-06
chr5	96841481	96841780	300	0.00;2.41;1.27	11.76;11.76;5.46	1.23	9.66	Inf	Inf	Down	-2.98	1.83e-05	0.000417961	96841481	96841680	-2.98	1.83e-05	0.000385208
chr7	8052241	8052440	200	0.00;2.41;2.11	16.81;16.81;2.18	1.51	11.93	0.09	0.7	Down	-2.98	2.42e-05	0.000517958	8052241	8052440	-2.98	2.42e-05	0.000478718
chr7	12206081	12206360	280	4.25;1.21;1.27	14.29;14.29;24.01	2.24	17.53	0.04	0.34	Down	-2.97	7.37e-09	1.54e-06	12206081	12206280	-2.97	7.37e-09	1.15e-06
chr9	44712041	44712280	240	0.00;1.21;2.95	9.24;9.24;14.19	1.39	10.89	0.16	1.28	Down	-2.97	2.54e-05	0.000536809	44712041	44712240	-2.97	2.54e-05	0.000496804
chr10	62832861	62833200	340	4.25;2.41;8.44	35.29;35.29;46.93	5.03	39.17	0.16	1.31	Down	-2.96	6.25e-11	3.34e-08	62832961	62833160	-4.09	4.36e-14	2.51e-09
chr2	169918061	169918280	220	2.12;0.00;1.27	12.60;12.60;1.09	1.13	8.77	0.23	2.05	Down	-2.96	2.42e-05	0.000518883	169918061	169918260	-2.96	2.42e-05	0.0004796
chr10	69107901	69108280	380	10.62;8.45;8.02	76.47;76.47;55.66	9.03	69.53	0.48	4.08	Down	-2.95	8.37e-11	4.05e-08	69107921	69108120	-3.13	5.83e-13	2.64e-09
chr8	87274721	87274920	200	2.12;0.00;0.84	10.92;10.92;1.09	0.99	7.65	Inf	Inf	Down	-2.95	3.34e-05	0.000669382	87274721	87274920	-2.95	3.34e-05	0.000623023
chr11	115580101	115580380	280	0.00;1.21;1.69	8.40;8.40;5.46	0.96	7.42	Inf	Inf	Down	-2.94	6.62e-05	0.00111236	115580101	115580300	-3.44	4.83e-06	0.000133692
chr17	45533061	45533340	280	0.00;1.21;3.80	14.29;14.29;9.82	1.67	12.8	0.19	1.5	Down	-2.94	5.51e-07	2.85e-05	45533061	45533260	-2.94	5.51e-07	2.52e-05
chr19	28170781	28171060	280	0.00;2.41;0.42	9.24;9.24;3.27	0.95	7.25	0.21	1.7	Down	-2.94	5.3e-05	0.000969186	28170781	28170980	-2.94	5.3e-05	0.000911222
chr9	57940981	57941200	220	2.12;0.00;0.42	9.24;9.24;1.09	0.85	6.53	0.17	1.53	Down	-2.94	4.25e-05	0.000808633	57940981	57941180	-5.54	1.78e-05	0.00037744
chr10	66527501	66527780	280	0.00;1.21;2.95	12.60;12.60;6.55	1.39	10.59	0.06	0.5	Down	-2.93	6.03e-05	0.00105462	66527501	66527700	-3.57	9.21e-06	0.00022431
chr11	38780921	38781120	200	2.12;0.00;0.00	7.56;7.56;1.09	0.71	5.41	Inf	Inf	Down	-2.93	4.79e-05	0.000892588	38780921	38781120	-2.93	4.79e-05	0.000837431
chr19	4160201	4160420	220	0.00;2.41;0.00	7.56;7.56;3.27	0.8	6.13	Inf	Inf	Down	-2.93	5.35e-05	0.000976333	4160201	4160400	-2.93	5.35e-05	0.000918084
chr3	126554261	126554460	200	2.12;0.00;0.00	7.56;7.56;1.09	0.71	5.41	Inf	Inf	Down	-2.93	4.79e-05	0.000892588	126554261	126554460	-2.93	4.79e-05	0.000837431
chr4	67089501	67089700	200	2.12;0.00;0.00	7.56;7.56;1.09	0.71	5.41	Inf	Inf	Down	-2.93	4.79e-05	0.000892588	67089501	67089700	-2.93	4.79e-05	0.000837431
chr5	17678161	17678360	200	2.12;0.00;1.69	13.44;13.44;2.18	1.27	9.69	0.13	1.14	Down	-2.93	3.17e-05	0.000641097	17678161	17678360	-2.93	3.17e-05	0.00059575
chr5	20627381	20627580	200	2.12;0.00;0.00	7.56;7.56;1.09	0.71	5.41	Inf	Inf	Down	-2.93	4.79e-05	0.000892588	20627381	20627580	-2.93	4.79e-05	0.000837431
chr5	78190961	78191180	220	2.12;0.00;0.00	7.56;7.56;1.09	0.71	5.41	Inf	Inf	Down	-2.93	4.79e-05	0.000892588	78190961	78191160	-2.93	4.79e-05	0.000837431
chr8	44614261	44614460	200	2.12;0.00;0.00	7.56;7.56;1.09	0.71	5.41	Inf	Inf	Down	-2.93	4.79e-05	0.000892588	44614261	44614460	-2.93	4.79e-05	0.000837431
chr9	66592601	66592800	200	2.12;0.00;0.84	5.88;5.88;10.91	0.99	7.56	0.05	0.44	Down	-2.93	2.91e-05	0.000600964	66592601	66592800	-2.93	2.91e-05	0.000557661
chr10	68065461	68065740	280	0.00;2.41;3.80	20.17;20.17;6.55	2.07	15.63	0.47	3.66	Down	-2.92	4.2e-06	0.000131613	68065461	68065660	-2.92	4.2e-06	0.000121344
chr10	39827481	39827760	280	2.12;0.00;0.00	5.88;5.88;4.37	0.71	5.38	Inf	Inf	Down	-2.92	1.72e-05	0.000399651	39827481	39827680	-2.92	1.72e-05	0.00036841
chr12	19164161	19164360	200	0.00;2.41;0.84	11.76;11.76;1.09	1.09	8.21	Inf	Inf	Down	-2.92	5.82e-05	0.00102509	19164161	19164360	-2.92	5.82e-05	0.000967099
chr14	116513381	116513680	300	0.00;4.83;1.27	6.72;6.72;32.74	2.03	15.4	0.05	0.36	Down	-2.92	7.34e-08	7.25e-06	116513461	116513660	-2.89	1.04e-07	7.43e-06
chr4	74105101	74105300	200	0.00;2.41;0.84	11.76;11.76;1.09	1.09	8.21	Inf	Inf	Down	-2.92	5.82e-05	0.00102509	74105101	74105300	-2.92	5.82e-05	0.000967099
chr9	42012021	42012300	280	0.00;3.62;2.95	24.37;24.37;1.09	2.19	16.61	0.5	3.89	Down	-2.92	7.66e-07	3.61e-05	42012021	42012220	-2.92	7.66e-07	3.23e-05
chr19	17195001	17195260	260	0.00;0.00;4.22	10.92;10.92;9.82	1.41	10.56	0.32	2.48	Down	-2.91	3.78e-05	0.000736225	17195061	17195260	-3.06	1.94e-05	0.000400518
chr5	23281241	23281660	420	4.25;0.00;15.19	40.33;40.33;65.48	6.48	48.72	0.36	2.86	Down	-2.91	2.57e-07	1.68e-05	23281461	23281660	-3.14	1.01e-09	2.34e-07
chr10	66581921	66582440	520	4.25;7.24;5.49	36.13;36.13;54.57	5.66	42.28	0.07	0.55	Down	-2.9	4.5e-09	1.04e-06	66582121	66582320	-3.7	1.2e-11	9.39e-09
chr5	127695181	127695380	200	0.00;1.21;1.69	7.56;7.56;6.55	0.96	7.22	Inf	Inf	Down	-2.9	9.55e-05	0.00146225	127695181	127695380	-2.9	9.55e-05	0.00141792
chr7	40049541	40049760	220	0.00;2.41;2.53	16.81;16.81;3.27	1.65	12.3	0.19	1.44	Down	-2.9	2.51e-05	0.000531892	40049561	40049760	-2.9	2.51e-05	0.000492142
chr9	44319641	44320020	380	4.25;0.00;2.95	14.29;14.29;25.10	2.4	17.89	0.06	0.53	Down	-2.9	1.74e-08	2.85e-06	44319741	44319940	-3.05	7.99e-09	1.22e-06
chr2	95151141	95151480	340	0.00;3.62;0.84	15.97;15.97;1.09	1.49	11.01	Inf	Inf	Down	-2.89	2.47e-06	8.6e-05	95151201	95151400	-3.1	1.14e-05	0.000264206
chr2	39420761	39421040	280	0.00;2.41;4.22	12.60;12.60;24.01	2.21	16.41	0.03	0.21	Down	-2.89	4.61e-06	0.000141138	39420821	39421020	-2.89	4.61e-06	0.000129992
chr4	42809621	42809840	220	2.12;0.00;0.42	5.04;5.04;8.73	0.85	6.27	0.04	0.37	Down	-2.89	3.95e-05	0.000762693	42809621	42809820	-2.89	3.95e-05	0.000712163
chr8	104864201	104864440	240	8.50;2.41;2.53	28.57;28.57;42.56	4.48	33.23	0.04	0.36	Down	-2.89	2.82e-09	7.42e-07	104864221	104864420	-3.14	2.23e-09	4.54e-07
chr10	18337581	18337860	280	2.12;1.21;0.84	12.60;12.60;5.46	1.39	10.22	Inf	Inf	Down	-2.88	1e-06	4.41e-05	18337581	18337780	-6.1	2.62e-08	2.87e-06
chr11	21766561	21766760	200	2.12;0.00;0.00	6.72;6.72;2.18	0.71	5.21	0.13	1.22	Down	-2.88	5.23e-05	0.000958408	21766561	21766760	-2.88	5.23e-05	0.000900892
chr14	25980581	25980780	200	2.12;0.00;0.00	6.72;6.72;2.18	0.71	5.21	Inf	Inf	Down	-2.88	5.23e-05	0.000958408	25980581	25980780	-2.88	5.23e-05	0.000900892
chr14	53009561	53009760	200	2.12;0.00;0.00	6.72;6.72;2.18	0.71	5.21	Inf	Inf	Down	-2.88	5.23e-05	0.000958408	53009561	53009760	-2.88	5.23e-05	0.000900892
chr16	43678861	43679060	200	2.12;0.00;0.00	6.72;6.72;2.18	0.71	5.21	0.07	0.61	Down	-2.88	5.23e-05	0.000958408	43678861	43679060	-2.88	5.23e-05	0.000900892
chr3	88277901	88278180	280	0.00;2.41;2.95	15.97;15.97;7.64	1.79	13.19	0.41	3.09	Down	-2.88	6.33e-06	0.000178681	88277901	88278100	-2.87	5.73e-06	0.000152673
chr7	129566281	129566620	340	2.12;1.21;3.38	23.53;23.53;2.18	2.24	16.41	0.16	1.28	Down	-2.88	8.4e-07	3.87e-05	129566341	129566540	-2.96	4.22e-07	2.06e-05
chr8	7681721	7681920	200	2.12;0.00;0.00	6.72;6.72;2.18	0.71	5.21	Inf	Inf	Down	-2.88	5.23e-05	0.000958408	7681721	7681920	-2.88	5.23e-05	0.000900892
chr3	93207121	93207320	200	0.00;3.62;2.11	10.08;10.08;21.83	1.91	14	0.06	0.47	Down	-2.87	1.24e-06	5.18e-05	93207121	93207320	-2.87	1.24e-06	4.71e-05
chr18	83759881	83760160	280	2.12;0.00;2.11	14.29;14.29;2.18	1.41	10.25	0.07	0.6	Down	-2.86	5.71e-05	0.00100862	83759921	83760120	-3.13	4.63e-06	0.000130452
chr8	115288461	115288680	220	0.00;1.21;2.53	9.24;9.24;8.73	1.25	9.07	Inf	Inf	Down	-2.86	2.88e-05	0.000595229	115288461	115288660	-2.86	2.88e-05	0.000552248
chr10	77417901	77418160	260	2.12;0.00;2.53	10.08;10.08;13.10	1.55	11.09	0.02	0.16	Down	-2.84	9.65e-07	4.3e-05	77417901	77418100	-3.72	3.51e-07	1.82e-05
chr14	61932581	61932780	200	2.12;0.00;0.84	10.08;10.08;1.09	0.99	7.09	Inf	Inf	Down	-2.84	7.79e-05	0.00126585	61932581	61932780	-2.84	7.79e-05	0.00121056
chr2	60193381	60193600	220	2.12;0.00;0.84	10.08;10.08;1.09	0.99	7.09	Inf	Inf	Down	-2.84	7.79e-05	0.00126585	60193381	60193580	-2.84	7.79e-05	0.00121056
chr1	75017301	75017500	200	2.12;0.00;0.84	8.40;8.40;4.37	0.99	7.06	Inf	Inf	Down	-2.83	3.78e-05	0.000736988	75017301	75017500	-2.83	3.78e-05	0.000687808
chr10	59386901	59387320	420	12.74;10.86;13.92	65.54;65.54;136.42	12.51	89.17	0.08	0.64	Down	-2.83	1.26e-07	1.04e-05	59386901	59387100	-2.67	1.16e-08	1.63e-06
chr3	50089421	50089680	260	0.00;1.21;2.95	10.92;10.92;7.64	1.39	9.83	Inf	Inf	Down	-2.83	1.58e-05	0.000374723	50089421	50089620	-2.98	6.94e-06	0.000177186
chr12	112783501	112783700	200	0.00;2.41;0.42	6.72;6.72;6.55	0.95	6.66	0.03	0.2	Down	-2.82	5.53e-05	0.000982786	112783501	112783700	-2.82	5.53e-05	0.000925516
chr3	93205021	93205220	200	0.00;2.41;1.27	7.56;7.56;10.91	1.23	8.68	0.07	0.51	Down	-2.82	9.21e-06	0.000243629	93205021	93205220	-2.82	9.21e-06	0.000224323
chr4	45920641	45920920	280	0.00;4.83;9.28	11.76;11.76;76.40	4.7	33.31	0.05	0.36	Down	-2.82	1.11e-07	9.46e-06	45920641	45920840	-2.82	1.11e-07	7.79e-06
chr5	115550761	115550980	220	0.00;0.00;4.64	10.92;10.92;10.91	1.55	10.92	0.12	0.85	Down	-2.82	5.5e-05	0.000982786	115550761	115550960	-2.82	5.5e-05	0.000925516
chr7	143286921	143287120	200	2.12;0.00;0.00	5.88;5.88;3.27	0.71	5.01	Inf	Inf	Down	-2.82	3.43e-05	0.000683911	143286921	143287120	-2.82	3.43e-05	0.000636835
chr11	6260881	6261120	240	2.12;0.00;1.69	10.08;10.08;6.55	1.27	8.91	0.13	1.04	Down	-2.81	2.78e-06	9.42e-05	6260881	6261080	-2.81	2.78e-06	8.65e-05
chr17	5411121	5411380	260	14.87;1.21;7.17	11.76;11.76;139.70	7.75	54.41	0.05	0.43	Down	-2.81	9.71e-08	8.71e-06	5411161	5411360	-2.85	8.82e-08	6.71e-06
chr2	118480141	118480340	200	0.00;2.41;0.84	9.24;9.24;4.37	1.09	7.62	Inf	Inf	Down	-2.81	6.41e-05	0.00109341	118480141	118480340	-2.81	6.41e-05	0.00103593
chr11	85512001	85512200	200	0.00;1.21;2.53	9.24;9.24;7.64	1.25	8.71	0.28	2.04	Down	-2.8	6.43e-05	0.00109341	85512001	85512200	-2.8	6.43e-05	0.00103593
chr2	49197721	49197960	240	0.00;2.41;1.27	10.08;10.08;5.46	1.23	8.54	Inf	Inf	Down	-2.8	4.06e-05	0.000780551	49197741	49197940	-2.88	8.46e-06	0.000209407
chr9	44684521	44684980	460	2.12;2.41;5.91	27.73;27.73;17.46	3.48	24.31	0.11	0.81	Down	-2.8	1.98e-09	5.56e-07	44684701	44684900	-3.8	1.67e-10	4.96e-08
chr10	42771401	42771820	420	12.74;4.83;30.38	53.78;53.78;223.73	15.98	110.43	0.17	1.24	Down	-2.79	3.14e-07	1.94e-05	42771401	42771600	-3.22	1.27e-07	8.67e-06
chr2	74428521	74428780	260	0.00;3.62;0.42	11.76;11.76;4.37	1.35	9.3	Inf	Inf	Down	-2.79	6.02e-06	0.000173355	74428561	74428760	-2.79	6.02e-06	0.000159249
chr6	89176881	89177080	200	0.00;2.41;2.95	9.24;9.24;18.55	1.79	12.35	0.05	0.36	Down	-2.79	5.67e-05	0.00100347	89176881	89177080	-2.79	5.67e-05	0.000945809
chr9	9355381	9355580	200	0.00;2.41;0.00	6.72;6.72;3.27	0.8	5.57	0.09	0.65	Down	-2.79	7.98e-05	0.00128903	9355381	9355580	-2.79	7.98e-05	0.00123444
chr1	34190181	34190560	380	2.12;1.21;1.69	11.76;11.76;10.91	1.67	11.48	0.09	0.67	Down	-2.78	1.05e-07	9.14e-06	34190181	34190380	-2.97	2.13e-08	2.51e-06
chr14	60934101	60934380	280	2.12;0.00;1.27	8.40;8.40;6.55	1.13	7.78	0.08	0.61	Down	-2.78	1.02e-05	0.000265015	60934101	60934300	-2.78	1.02e-05	0.000243463
chr16	6743641	6743840	200	2.12;1.21;0.42	11.76;11.76;2.18	1.25	8.57	0.13	1	Down	-2.78	4.91e-06	0.000147522	6743641	6743840	-2.78	4.91e-06	0.000135496
chr16	60457461	60457820	360	2.12;0.00;1.27	8.40;8.40;6.55	1.13	7.78	0.23	1.83	Down	-2.78	1.02e-05	0.000265015	60457461	60457660	-2.78	1.02e-05	0.000243463
chr1	11353841	11354120	280	0.00;1.21;2.95	10.92;10.92;6.55	1.39	9.47	Inf	Inf	Down	-2.77	9.83e-05	0.00149339	11353841	11354040	-3.01	1.21e-05	0.000279571
chr12	71947941	71948140	200	0.00;1.21;2.95	10.92;10.92;6.55	1.39	9.47	0.16	1.11	Down	-2.77	9.83e-05	0.00149339	71947941	71948140	-2.77	9.83e-05	0.00145131
chr16	35970921	35971180	260	2.12;0.00;1.27	10.92;10.92;1.09	1.13	7.65	Inf	Inf	Down	-2.76	0.000122105	0.00183877	35970981	35971180	-5.65	6.94e-06	0.000177242
chr10	44965261	44965820	560	0.00;0.00;37.97	86.55;86.55;82.94	12.66	85.35	0.22	1.54	Down	-2.75	1.32e-07	1.07e-05	44965541	44965740	-2.88	1.74e-08	2.17e-06
chr12	11736021	11736220	200	2.12;0.00;1.27	9.24;9.24;4.37	1.13	7.62	Inf	Inf	Down	-2.75	6.2e-05	0.0010723	11736021	11736220	-2.75	6.2e-05	0.00101388
chr9	72646601	72646980	380	0.00;3.62;2.11	15.97;15.97;6.55	1.91	12.83	0.22	1.5	Down	-2.75	4.06e-06	0.000127725	72646601	72646800	-4.05	8.63e-08	6.6e-06
chr10	42697001	42697460	460	4.25;2.41;70.04	152.10;152.10;207.36	25.57	170.52	0.32	2.23	Down	-2.74	7.7e-05	0.00125542	42697101	42697300	-2.89	1.29e-05	0.000294387
chr17	3115701	3115980	280	0.00;4.83;1.27	17.65;17.65;5.46	2.03	13.58	0.12	0.8	Down	-2.74	4.2e-07	2.36e-05	3115721	3115920	-2.74	4.2e-07	2.06e-05
chr19	55949841	55950300	460	4.25;4.83;7.17	36.97;36.97;34.92	5.42	36.29	0.17	1.22	Down	-2.74	1.19e-13	8.74e-09	55949941	55950140	-3.23	7.68e-14	2.51e-09
chr8	111550201	111550480	280	0.00;3.62;2.11	12.60;12.60;13.10	1.91	12.77	Inf	Inf	Down	-2.74	1.34e-07	1.08e-05	111550201	111550400	-3.08	2.81e-08	3.02e-06
chr9	93784481	93784720	240	0.00;2.41;0.42	6.72;6.72;5.46	0.95	6.3	Inf	Inf	Down	-2.74	6.18e-05	0.00106879	93784481	93784680	-2.74	6.18e-05	0.00101045
chr1	23375161	23375420	260	0.00;2.41;2.95	13.44;13.44;8.73	1.79	11.87	0.07	0.46	Down	-2.73	2.49e-06	8.66e-05	23375221	23375420	-2.73	2.49e-06	7.94e-05
chr12	74812701	74812900	200	2.12;0.00;3.38	15.97;15.97;4.37	1.83	12.1	Inf	Inf	Down	-2.72	6.97e-05	0.00115798	74812701	74812900	-2.72	6.97e-05	0.00110132
chr13	20657581	20657780	200	2.12;0.00;0.42	6.72;6.72;3.27	0.85	5.57	0.06	0.44	Down	-2.72	7.73e-05	0.00125955	20657581	20657780	-2.72	7.73e-05	0.001204
chr4	57316481	57316680	200	2.12;0.00;0.42	6.72;6.72;3.27	0.85	5.57	Inf	Inf	Down	-2.72	7.73e-05	0.00125955	57316481	57316680	-2.72	7.73e-05	0.001204
chr5	76927541	76927740	200	2.12;0.00;0.42	6.72;6.72;3.27	0.85	5.57	Inf	Inf	Down	-2.72	7.73e-05	0.00125955	76927541	76927740	-2.72	7.73e-05	0.001204
chr3	50088881	50089160	280	0.00;1.21;4.22	13.44;13.44;8.73	1.81	11.87	Inf	Inf	Down	-2.71	1.73e-05	0.000401472	50088881	50089080	-2.83	9.52e-06	0.000230635
chr3	95679081	95679300	220	0.00;2.41;2.53	13.44;13.44;5.46	1.65	10.78	0.19	1.26	Down	-2.71	9.52e-05	0.00145876	95679081	95679280	-2.84	3.24e-05	0.000607274
chr3	26351801	26352000	200	0.00;2.41;1.69	10.08;10.08;6.55	1.37	8.91	Inf	Inf	Down	-2.7	1.21e-05	0.000303699	26351801	26352000	-2.7	1.21e-05	0.000279571
chr5	89269681	89270220	540	4.25;15.69;19.83	95.80;95.80;67.67	13.26	86.42	0.25	1.69	Down	-2.7	5.18e-10	1.83e-07	89269821	89270020	-2.91	1.07e-11	9.28e-09
chr10	68006661	68007040	380	4.25;1.21;1.27	18.49;18.49;6.55	2.24	14.51	0.07	0.49	Down	-2.69	2.4e-08	3.57e-06	68006661	68006860	-6.69	2.87e-09	5.6e-07
chr10	42119121	42119380	260	0.00;0.00;7.59	16.81;16.81;15.28	2.53	16.3	0.58	3.83	Down	-2.69	3.52e-05	0.000695551	42119141	42119340	-2.77	1.52e-05	0.0003368
chr11	26426401	26426640	240	2.12;2.41;0.84	16.81;16.81;1.09	1.79	11.57	Inf	Inf	Down	-2.69	7.04e-07	3.41e-05	26426401	26426600	-2.69	7.04e-07	3.04e-05
chr12	5351941	5352500	560	8.50;14.49;8.44	63.02;63.02;76.40	10.47	67.48	0.16	1.13	Down	-2.69	5.53e-13	8.75e-09	5352121	5352320	-2.94	1.2e-13	2.51e-09
chr12	16884041	16884420	380	0.00;4.83;7.59	15.97;15.97;48.02	4.14	26.65	0.06	0.42	Down	-2.69	1.98e-07	1.4e-05	16884041	16884240	-3.07	6.08e-08	5.14e-06
chr7	37062521	37062740	220	2.12;1.21;1.27	14.29;14.29;1.09	1.53	9.89	Inf	Inf	Down	-2.69	1.17e-05	0.000293694	37062541	37062740	-2.69	1.17e-05	0.000270373
chr15	100267341	100267600	260	2.12;1.21;1.69	8.40;8.40;15.28	1.67	10.7	0.12	0.84	Down	-2.68	1.56e-05	0.000370575	100267381	100267580	-2.68	1.56e-05	0.000341491
chr4	42999881	43000120	240	0.00;2.41;4.64	11.76;11.76;21.83	2.35	15.12	0.04	0.24	Down	-2.68	3.48e-05	0.000690432	42999881	43000080	-2.68	3.48e-05	0.000643057
chr1	152546121	152546480	360	8.50;3.62;18.99	58.82;58.82;79.67	10.37	65.77	0.38	2.58	Down	-2.67	4.47e-10	1.61e-07	152546141	152546340	-2.9	1.29e-13	2.51e-09
chr10	69265721	69266100	380	8.50;6.04;13.08	53.78;53.78;67.67	9.2	58.41	0.4	2.74	Down	-2.67	3.89e-12	1.41e-08	69265801	69266000	-2.76	3.05e-12	5.02e-09
chr2	161192261	161192560	300	2.12;1.21;0.00	10.08;10.08;1.09	1.11	7.09	0.23	1.66	Down	-2.67	1.17e-05	0.000293733	161192261	161192460	-2.56	2.89e-05	0.000555234
chr9	108564081	108564320	240	2.12;8.45;7.59	26.05;26.05;63.30	6.06	38.47	0.07	0.45	Down	-2.67	7.71e-08	7.51e-06	108564081	108564280	-2.7	7.4e-08	5.93e-06
chr11	5556861	5557080	220	0.00;2.41;0.84	7.56;7.56;5.46	1.09	6.86	0.04	0.27	Down	-2.66	9.28e-05	0.00143062	5556861	5557060	-2.66	9.28e-05	0.00138466
chr12	117271401	117271700	300	4.25;0.00;0.42	12.60;12.60;4.37	1.56	9.86	0.15	1.16	Down	-2.66	3.09e-07	1.92e-05	117271401	117271600	-2.63	3.02e-07	1.63e-05
chr14	95568141	95568440	300	2.12;2.41;0.00	6.72;6.72;15.28	1.51	9.57	0.06	0.45	Down	-2.66	8.42e-07	3.88e-05	95568141	95568340	-2.58	2.24e-06	7.27e-05
chr2	163600961	163601220	260	6.37;0.00;15.61	4.20;4.20;130.97	7.33	46.46	0.09	0.61	Down	-2.66	5.67e-06	0.000164961	163601001	163601200	-2.66	5.67e-06	0.000151507
chr7	66292621	66292900	280	0.00;2.41;3.38	13.44;13.44;9.82	1.93	12.24	Inf	Inf	Down	-2.66	1.63e-06	6.28e-05	66292621	66292820	-2.66	1.63e-06	5.71e-05
chr9	119513801	119514080	280	0.00;3.62;2.95	18.49;18.49;4.37	2.19	13.78	0.08	0.54	Down	-2.65	1.57e-05	0.000372541	119513801	119514000	-2.65	1.57e-05	0.000343298
chr9	111295041	111295320	280	2.12;0.00;5.49	4.20;4.20;39.29	2.54	15.9	0.02	0.14	Down	-2.65	4.9e-05	0.000909259	111295041	111295240	-2.65	4.9e-05	0.000853462
chr13	96701141	96701560	420	2.12;16.90;6.75	40.33;40.33;79.67	8.59	53.45	0.17	1.14	Down	-2.64	5.81e-08	6.19e-06	96701161	96701360	-2.91	2.45e-08	2.77e-06
chr15	89352261	89352780	520	12.74;38.63;18.14	116.80;116.80;198.63	23.17	144.08	0.36	2.42	Down	-2.64	7.12e-08	7.09e-06	89352501	89352700	-2.87	2.84e-08	3.02e-06
chr7	129559561	129559840	280	2.12;1.21;4.64	24.37;24.37;1.09	2.66	16.61	0.19	1.3	Down	-2.64	1.4e-05	0.000340433	129559641	129559840	-2.64	1.4e-05	0.000313559
chr8	90689001	90689200	200	0.00;4.83;1.27	18.49;18.49;1.09	2.03	12.69	Inf	Inf	Down	-2.64	1.84e-06	6.87e-05	90689001	90689200	-2.64	1.84e-06	6.27e-05
chr10	42893701	42894100	400	6.37;9.66;25.32	26.89;26.89;201.91	13.78	85.23	0.08	0.52	Down	-2.63	3.03e-07	1.9e-05	42893901	42894100	-3.03	6.46e-08	5.37e-06
chr10	43493241	43493620	380	0.00;0.00;25.32	56.30;56.30;43.66	8.44	52.09	0.32	2.04	Down	-2.63	1.56e-06	6.08e-05	43493321	43493520	-2.76	5.12e-08	4.59e-06
chr4	87698141	87698340	200	2.12;1.21;0.84	11.76;11.76;2.18	1.39	8.57	Inf	Inf	Down	-2.62	2.01e-05	0.000447344	87698141	87698340	-2.62	2.01e-05	0.000412357
chr10	68243461	68244480	1020	25.49;63.98;37.55	241.17;241.17;294.67	42.34	259	0.17	1.09	Down	-2.61	1.03e-11	2.14e-08	68244181	68244380	-4.28	4.52e-12	6.02e-09
chr17	28612921	28613180	260	2.12;1.21;0.84	8.40;8.40;8.73	1.39	8.51	Inf	Inf	Down	-2.61	2.96e-06	9.93e-05	28612921	28613120	-2.61	2.96e-06	9.11e-05
chr18	5930421	5930680	260	4.25;0.00;1.69	14.29;14.29;7.64	1.98	12.07	Inf	Inf	Down	-2.61	3.92e-07	2.25e-05	5930481	5930680	-2.61	3.92e-07	1.95e-05
chr4	42484481	42484760	280	0.00;2.41;8.02	21.01;21.01;21.83	3.48	21.28	0.2	1.25	Down	-2.61	3.64e-08	4.63e-06	42484481	42484680	-2.74	1.68e-09	3.6e-07
chr7	96376741	96376980	240	2.12;1.21;3.80	20.17;20.17;3.27	2.38	14.54	0.17	1.14	Down	-2.61	1.83e-05	0.000419404	96376741	96376940	-2.61	1.83e-05	0.000386539
chr8	95716661	95716860	200	0.00;3.62;3.38	14.29;14.29;14.19	2.33	14.25	0.53	3.35	Down	-2.61	1.45e-07	1.14e-05	95716661	95716860	-2.61	1.45e-07	9.46e-06
chr11	29524921	29525300	380	0.00;6.04;0.42	16.81;16.81;5.46	2.15	13.02	0.24	1.53	Down	-2.6	4.21e-06	0.000131629	29524961	29525160	-4.1	5.16e-06	0.000140359
chr11	10163421	10163640	220	0.00;3.62;0.00	9.24;9.24;3.27	1.21	7.25	0.07	0.43	Down	-2.59	4.23e-05	0.000806806	10163421	10163620	-2.59	4.23e-05	0.000754764
chr15	18664801	18665000	200	0.00;3.62;0.84	11.76;11.76;3.27	1.49	8.93	Inf	Inf	Down	-2.59	4.13e-05	0.00079128	18664801	18665000	-2.59	4.13e-05	0.000739731
chr2	109917881	109918260	380	0.00;4.83;0.00	11.76;11.76;5.46	1.61	9.66	0.03	0.19	Down	-2.59	9.46e-06	0.000249241	109917881	109918080	-2.59	9.46e-06	0.000229436
chr7	116171141	116171520	380	2.12;6.04;6.75	23.53;23.53;42.56	4.97	29.87	0.07	0.44	Down	-2.59	2.56e-08	3.7e-06	116171141	116171340	-2.6	2.98e-08	3.13e-06
chr7	61069001	61069280	280	4.25;0.00;0.00	10.08;10.08;5.46	1.42	8.54	Inf	Inf	Down	-2.59	2.47e-07	1.64e-05	61069001	61069200	-2.59	2.47e-07	1.4e-05
chr10	68088161	68089780	1620	106.21;188.31;251.05	1058.79;1058.79;1141.58	181.85	1086.39	1.11	7.09	Down	-2.58	9.47e-11	4.43e-08	68088981	68089180	-4.36	2.45e-12	4.44e-09
chr11	23427601	23428020	420	0.00;10.86;13.08	42.86;42.86;57.84	7.98	47.85	0.14	0.86	Down	-2.58	6.01e-10	2.07e-07	23427601	23427800	-2.87	1.36e-11	9.79e-09
chr13	38579101	38579620	520	4.25;24.14;25.32	96.64;96.64;128.78	17.9	107.35	0.29	1.8	Down	-2.58	4.14e-10	1.5e-07	38579301	38579500	-2.59	1.14e-10	3.55e-08
chr5	32507121	32507800	680	19.12;18.11;17.30	110.08;110.08;104.77	18.17	108.31	0.97	6.36	Down	-2.58	2.41e-12	1.21e-08	32507121	32507320	-3.46	9.78e-14	2.51e-09
chr7	93106561	93106940	380	0.00;3.62;2.53	13.44;13.44;9.82	2.05	12.24	0.23	1.44	Down	-2.58	7.63e-07	3.6e-05	93106561	93106760	-3.91	1.62e-07	1.03e-05
chr8	35706841	35707100	260	0.00;2.41;7.59	15.13;15.13;29.47	3.34	19.91	0.19	1.17	Down	-2.58	7.33e-05	0.00120675	35706841	35707040	-2.58	7.33e-05	0.00115065
chr1	55108761	55109120	360	0.00;1.21;8.44	22.69;22.69;12.01	3.22	19.13	0.12	0.75	Down	-2.57	0.0015515	0.0228913	55108901	55109100	-3.19	6.16e-09	9.93e-07
chr11	84269561	84269840	280	2.12;1.21;0.84	5.88;5.88;13.10	1.39	8.29	Inf	Inf	Down	-2.57	6.18e-05	0.00106894	84269561	84269760	-2.57	6.18e-05	0.00101059
chr7	118267381	118267600	220	2.12;0.00;2.53	8.40;8.40;10.91	1.55	9.24	0.07	0.43	Down	-2.57	2.88e-05	0.000595229	118267401	118267600	-2.71	1.21e-05	0.000279571
chr4	126476901	126477440	540	8.50;2.41;10.13	40.33;40.33;43.66	7.01	41.44	0.06	0.39	Down	-2.56	1.72e-13	8.74e-09	126477061	126477260	-2.68	1.4e-13	2.51e-09
chr14	29255461	29255660	200	2.12;1.21;2.11	14.29;14.29;3.27	1.81	10.61	0.13	0.83	Down	-2.55	7.53e-05	0.00123234	29255461	29255660	-2.55	7.53e-05	0.00117652
chr5	149339361	149339740	380	0.00;3.62;3.80	16.81;16.81;9.82	2.47	14.48	0.14	0.85	Down	-2.55	4.73e-06	0.000143963	149339461	149339660	-2.9	3.2e-07	1.7e-05
chr8	110845001	110845200	200	0.00;2.41;1.69	9.24;9.24;5.46	1.37	7.98	0.16	0.94	Down	-2.55	7.78e-05	0.00126486	110845001	110845200	-2.55	7.78e-05	0.00120951
chr5	50580401	50580780	380	4.25;1.21;5.06	29.41;29.41;2.18	3.51	20.33	0.12	0.79	Down	-2.54	4.52e-07	2.48e-05	50580401	50580600	-2.95	8.65e-07	3.55e-05
chr10	89104161	89104380	220	2.12;1.21;0.84	10.92;10.92;2.18	1.39	8.01	0.29	1.88	Down	-2.53	4.53e-05	0.000852722	89104161	89104360	-2.53	4.53e-05	0.000798901
chr13	108319141	108319420	280	0.00;4.83;3.38	10.08;10.08;27.28	2.73	15.82	0.04	0.25	Down	-2.53	9.23e-06	0.000244061	108319141	108319340	-2.61	2.56e-06	8.12e-05
chr4	40246201	40246400	200	0.00;3.62;0.84	11.76;11.76;2.18	1.49	8.57	Inf	Inf	Down	-2.53	9.15e-05	0.001416	40246201	40246400	-2.53	9.15e-05	0.00136893
chr6	30659681	30659880	200	2.12;1.21;1.69	13.44;13.44;2.18	1.67	9.69	0.18	1.14	Down	-2.53	5.25e-05	0.000961723	30659681	30659880	-2.53	5.25e-05	0.000904021
chr8	89656921	89657300	380	0.00;21.73;2.53	68.07;68.07;4.37	8.09	46.83	Inf	Inf	Down	-2.53	2.47e-05	0.000525647	89656921	89657120	#NAME?	5.78e-05	0.000961329
chr8	84757901	84758100	200	2.12;16.90;2.11	59.66;59.66;2.18	7.04	40.5	Inf	Inf	Down	-2.52	3.13e-07	1.93e-05	84757901	84758100	-2.52	3.13e-07	1.66e-05
chr10	66430361	66431020	660	8.50;9.66;8.02	47.90;47.90;53.48	8.72	49.76	0.17	1.06	Down	-2.51	2.24e-13	8.74e-09	66430661	66430860	-3.93	4.42e-14	2.51e-09
chr11	114730261	114730540	280	2.12;1.21;5.49	18.49;18.49;13.10	2.94	16.69	0.64	3.92	Down	-2.51	1.41e-07	1.12e-05	114730261	114730460	-2.73	6.31e-09	1.01e-06
chr19	8942081	8942460	380	2.12;2.41;2.53	10.92;10.92;18.55	2.36	13.47	0.04	0.26	Down	-2.51	2.74e-06	9.31e-05	8942241	8942440	-2.51	2.74e-06	8.54e-05
chr10	43538481	43538760	280	8.50;0.00;13.50	38.65;38.65;46.93	7.33	41.41	1.56	9.73	Down	-2.5	6.48e-12	1.71e-08	43538481	43538680	-2.5	6.48e-12	6.96e-09
chr16	23124801	23125040	240	0.00;3.62;3.80	10.08;10.08;21.83	2.47	14	0.14	0.82	Down	-2.5	6.66e-05	0.00111745	23124801	23125000	-2.76	4.28e-05	0.000761279
chr2	18825361	18825560	200	0.00;3.62;2.95	12.60;12.60;12.01	2.19	12.4	Inf	Inf	Down	-2.5	1.63e-06	6.28e-05	18825361	18825560	-2.5	1.63e-06	5.71e-05
chr2	6106441	6106640	200	0.00;3.62;0.42	10.92;10.92;1.09	1.35	7.65	Inf	Inf	Down	-2.5	9.05e-05	0.00140461	6106441	6106640	-2.5	9.05e-05	0.00135703
chr2	130435801	130436080	280	0.00;3.62;0.42	10.92;10.92;1.09	1.35	7.65	0.31	1.79	Down	-2.5	9.05e-05	0.00140461	130435801	130436000	-3.02	3.57e-05	0.000655883
chr3	93209221	93209420	200	0.00;6.04;4.64	15.97;15.97;28.38	3.56	20.1	0.04	0.21	Down	-2.5	4.38e-07	2.43e-05	93209221	93209420	-2.5	4.38e-07	2.12e-05
chr3	116570761	116571000	240	2.12;0.00;0.42	5.04;5.04;4.37	0.85	4.82	Inf	Inf	Down	-2.5	0.000478251	0.00708367	116570801	116571000	-5.1	6.95e-05	0.00109878
chr6	30330521	30330980	460	4.25;7.24;10.13	38.65;38.65;44.75	7.21	40.69	0.18	1.06	Down	-2.5	1.91e-13	8.74e-09	30330701	30330900	-2.48	1.88e-13	2.51e-09
chr8	95184201	95184460	260	2.12;1.21;0.42	8.40;8.40;4.37	1.25	7.06	Inf	Inf	Down	-2.5	3.1e-05	0.000630204	95184201	95184400	-2.5	3.1e-05	0.000585408
chr2	131239121	131239640	520	4.25;6.04;9.28	42.86;42.86;24.01	6.52	36.57	0.36	2.15	Down	-2.49	8.44e-09	1.7e-06	131239261	131239460	-3.1	1.12e-08	1.59e-06
chr4	34196161	34196360	200	0.00;4.83;2.11	16.81;16.81;5.46	2.31	13.02	0.09	0.51	Down	-2.49	8.84e-06	0.000235797	34196161	34196360	-2.49	8.84e-06	0.000217042
chr7	127145381	127145760	380	2.12;2.41;4.22	21.85;21.85;5.46	2.92	16.38	Inf	Inf	Down	-2.49	7.93e-06	0.00021573	127145401	127145600	-2.71	5e-07	2.34e-05
chr10	62750701	62751000	300	2.12;1.21;1.27	11.76;11.76;2.18	1.53	8.57	Inf	Inf	Down	-2.48	8.81e-05	0.0013771	62750801	62751000	-2.53	4.53e-05	0.000798901
chr11	106909321	106909620	300	0.00;2.41;4.22	10.92;10.92;15.28	2.21	12.38	0.25	1.45	Down	-2.48	1.46e-05	0.000352778	106909321	106909520	-2.79	9.78e-07	3.92e-05
chr16	49865141	49865420	280	4.25;0.00;1.27	14.29;14.29;2.18	1.84	10.25	Inf	Inf	Down	-2.48	4.16e-06	0.000130447	49865141	49865340	-2.48	4.16e-06	0.000120234
chr2	98796621	98796900	280	2.12;1.21;1.27	11.76;11.76;2.18	1.53	8.57	0.08	0.5	Down	-2.48	8.81e-05	0.0013771	98796621	98796820	-2.48	8.81e-05	0.00132773
chr7	98043621	98043900	280	0.00;3.62;1.69	12.60;12.60;4.37	1.77	9.86	Inf	Inf	Down	-2.48	9.87e-05	0.00149797	98043621	98043820	-2.48	9.87e-05	0.00145621
chr10	67925001	67925380	380	4.25;8.45;5.49	23.53;23.53;53.48	6.06	33.51	0.08	0.46	Down	-2.47	5.97e-08	6.3e-06	67925181	67925380	-4.19	7.31e-09	1.15e-06
chr10	42177561	42177940	380	0.00;0.00;32.07	58.82;58.82;60.03	10.69	59.22	0.49	2.78	Down	-2.47	2.74e-07	1.77e-05	42177701	42177900	-2.42	2.76e-07	1.52e-05
chr12	84910121	84910400	280	0.00;2.41;3.80	13.44;13.44;7.64	2.07	11.51	0.24	1.35	Down	-2.47	0.000161765	0.00242294	84910121	84910320	-2.58	5.97e-05	0.000987802
chr16	62880181	62880460	280	0.00;6.04;5.06	17.65;17.65;26.19	3.7	20.5	0.07	0.4	Down	-2.47	1.51e-07	1.16e-05	62880221	62880420	-2.9	1.29e-08	1.77e-06
chr7	129207181	129207460	280	0.00;3.62;1.69	10.92;10.92;7.64	1.77	9.83	Inf	Inf	Down	-2.47	6.94e-06	0.000192877	129207181	129207380	-2.47	6.94e-06	0.000177191
chr14	11813301	11813560	260	0.00;7.24;5.91	14.29;14.29;43.66	4.38	24.08	0.12	0.71	Down	-2.46	3.51e-07	2.1e-05	11813301	11813500	-2.46	3.51e-07	1.82e-05
chr15	85865641	85866060	420	4.25;8.45;6.33	27.73;27.73;49.11	6.34	34.86	0.2	1.17	Down	-2.46	2.72e-08	3.84e-06	85865781	85865980	-2.58	3.77e-09	6.94e-07
chr17	29443201	29443480	280	0.00;2.41;5.49	15.13;15.13;13.10	2.63	14.45	0.12	0.68	Down	-2.46	4.58e-06	0.000140526	29443261	29443460	-2.46	4.58e-06	0.000129401
chr19	18724981	18725240	260	2.12;1.21;0.84	10.92;10.92;1.09	1.39	7.65	0.29	1.79	Down	-2.46	8.52e-05	0.00134596	18725021	18725220	-2.61	2.28e-05	0.000456169
chr8	90461821	90462200	380	0.00;12.07;5.49	47.06;47.06;2.18	5.85	32.1	0.33	1.88	Down	-2.46	1.01e-06	4.43e-05	90461821	90462020	-2.54	4.45e-07	2.14e-05
chr13	38617281	38617660	380	0.00;2.41;3.80	10.92;10.92;12.01	2.07	11.28	0.09	0.53	Down	-2.45	2.76e-05	0.00057478	38617321	38617520	-3.2	1.65e-06	5.77e-05
chr14	48550161	48550480	320	0.00;2.41;8.86	22.69;22.69;16.37	3.76	20.58	0.28	1.61	Down	-2.45	5.79e-06	0.000167855	48550181	48550380	-2.43	1.62e-06	5.71e-05
chr15	78793801	78794040	240	2.12;4.83;18.99	42.02;42.02;57.84	8.65	47.29	0.18	1.01	Down	-2.45	1.68e-05	0.000393234	78793841	78794040	-2.48	1.12e-05	0.000261632
chr2	161558761	161559000	240	10.62;1.21;24.47	3.36;3.36;190.99	12.1	65.9	0.1	0.6	Down	-2.45	8.74e-05	0.0013689	161558801	161559000	-2.55	7.24e-05	0.00113737
chr8	101726021	101726240	220	0.00;14.49;1.27	42.02;42.02;2.18	5.25	28.74	1.19	6.73	Down	-2.45	8.99e-05	0.00139728	101726021	101726220	-2.45	8.99e-05	0.00134926
chr10	42374561	42374840	280	0.00;3.62;18.14	42.02;42.02;33.83	7.25	39.29	0.16	0.92	Down	-2.44	3.58e-08	4.58e-06	42374581	42374780	-2.44	2.98e-08	3.13e-06
chr3	27711021	27711280	260	0.00;4.83;2.11	11.76;11.76;14.19	2.31	12.57	0.06	0.33	Down	-2.44	7.63e-07	3.6e-05	27711021	27711220	-2.44	7.63e-07	3.22e-05
chr8	81372961	81373220	260	0.00;4.83;0.84	14.29;14.29;2.18	1.89	10.25	Inf	Inf	Down	-2.44	2.34e-05	0.00050429	81372961	81373160	-3.16	5.95e-06	0.00015774
chr9	108714761	108715000	240	2.12;0.00;5.06	15.13;15.13;8.73	2.4	12.99	0.13	0.76	Down	-2.44	9.29e-05	0.00143193	108714761	108714960	-2.44	9.29e-05	0.00138597
chr2	36037381	36037660	280	2.12;3.62;5.91	8.40;8.40;45.84	3.88	20.88	0.06	0.35	Down	-2.43	1.61e-06	6.22e-05	36037381	36037580	-2.43	1.61e-06	5.65e-05
chr5	80915441	80915660	220	0.00;4.83;2.95	19.33;19.33;3.27	2.59	13.98	0.2	1.09	Down	-2.43	3.02e-05	0.000617309	80915461	80915660	-2.43	3.02e-05	0.000572926
chr10	42054081	42054640	560	14.87;6.04;29.96	96.64;96.64;79.67	16.95	90.98	0.37	2.14	Down	-2.42	1.17e-12	9.73e-09	42054181	42054380	-4.26	1.22e-13	2.51e-09
chr10	42044461	42044740	280	16.99;12.07;79.74	172.26;172.26;239.01	36.27	194.51	0.67	3.81	Down	-2.42	5.97e-05	0.00104681	42044481	42044680	-2.45	5.16e-05	0.00089078
chr2	151897361	151897640	280	12.74;2.41;3.80	4.20;4.20;92.77	6.32	33.72	Inf	Inf	Down	-2.42	6.29e-08	6.52e-06	151897381	151897580	-2.93	4.98e-08	4.5e-06
chr5	8177341	8177640	300	0.00;3.62;1.69	10.92;10.92;6.55	1.77	9.47	Inf	Inf	Down	-2.42	2.29e-05	0.000495102	8177421	8177620	-2.7	1.21e-05	0.000279571
chr7	15035441	15035720	280	4.25;0.00;1.69	14.29;14.29;3.27	1.98	10.61	0.13	0.83	Down	-2.42	1e-05	0.000260864	15035501	15035700	#NAME?	4.06e-09	7.27e-07
chr13	48029261	48029540	280	0.00;3.62;2.11	9.24;9.24;12.01	1.91	10.16	0.22	1.19	Down	-2.41	1.58e-05	0.000374732	48029261	48029460	-2.41	1.58e-05	0.000345329
chr14	44013941	44014140	200	2.12;2.41;2.53	17.65;17.65;2.18	2.36	12.49	0.25	1.46	Down	-2.41	3.24e-05	0.000651955	44013941	44014140	-2.41	3.24e-05	0.000606153
chr17	30602461	30602800	340	4.25;24.14;21.52	70.59;70.59;124.42	16.64	88.53	0.1	0.53	Down	-2.41	7.2e-08	7.15e-06	30602601	30602800	-2.39	7.53e-09	1.17e-06
chr8	104883581	104883800	220	6.37;1.21;2.53	15.97;15.97;21.83	3.37	17.92	0.06	0.38	Down	-2.41	5.54e-10	1.94e-07	104883581	104883780	-2.41	5.54e-10	1.41e-07
chr9	11619161	11619360	200	2.12;1.21;0.84	6.72;6.72;8.73	1.39	7.39	Inf	Inf	Down	-2.41	3.47e-05	0.00068949	11619161	11619360	-2.41	3.47e-05	0.000642092
chr2	106772721	106773100	380	0.00;4.83;5.06	15.13;15.13;21.83	3.3	17.36	0.75	4.08	Down	-2.4	2.11e-06	7.59e-05	106772721	106772920	-2.58	8.45e-07	3.49e-05
chr3	87105941	87106140	200	0.00;2.41;3.80	10.92;10.92;10.91	2.07	10.92	0.24	1.28	Down	-2.4	5.5e-05	0.000982786	87105941	87106140	-2.4	5.5e-05	0.000925516
chr11	44937081	44937780	700	10.62;22.94;15.19	69.75;69.75;116.78	16.25	85.42	0.44	2.51	Down	-2.39	4.96e-08	5.62e-06	44937141	44937340	-3.9	1.15e-08	1.63e-06
chr13	49975001	49975200	200	8.50;2.41;0.00	26.89;26.89;3.27	3.64	19.02	0.36	2.23	Down	-2.39	2.54e-08	3.7e-06	49975001	49975200	-2.39	2.54e-08	2.83e-06
chr14	35432261	35432520	260	4.25;0.00;0.84	8.40;8.40;9.82	1.7	8.88	0.04	0.23	Down	-2.39	2.39e-06	8.37e-05	35432261	35432460	-2.39	2.39e-06	7.67e-05
chr10	57531981	57532180	200	4.25;0.00;0.42	5.04;5.04;14.19	1.56	8.09	0.03	0.21	Down	-2.38	9.54e-06	0.000251083	57531981	57532180	-2.38	9.54e-06	0.00023107
chr15	4768881	4769260	380	0.00;6.04;8.86	31.09;31.09;15.28	4.97	25.82	0.56	3.03	Down	-2.38	3e-06	0.000100383	4768881	4769080	-3.09	3.23e-08	3.31e-06
chr15	5266721	5267020	300	0.00;4.83;0.42	12.60;12.60;2.18	1.75	9.13	0.2	1.07	Down	-2.38	4.23e-05	0.000806828	5266781	5266980	-3.02	3.57e-05	0.000655883
chr16	77054161	77054520	360	2.12;1.21;0.84	9.24;9.24;3.27	1.39	7.25	Inf	Inf	Down	-2.38	0.000191983	0.00286805	77054241	77054440	-3.1	8.54e-06	0.000211095
chr2	60352081	60352300	220	2.12;1.21;0.00	7.56;7.56;2.18	1.11	5.77	0.23	1.35	Down	-2.38	8.5e-05	0.00134248	60352081	60352280	-2.38	8.5e-05	0.00129127
chr3	138871421	138871620	200	2.12;1.21;0.00	7.56;7.56;2.18	1.11	5.77	Inf	Inf	Down	-2.38	8.5e-05	0.00134248	138871421	138871620	-2.38	8.5e-05	0.00129127
chr4	98692681	98693220	540	8.50;2.41;14.35	45.38;45.38;40.38	8.42	43.71	Inf	Inf	Down	-2.38	2.65e-13	8.74e-09	98692701	98692900	-2.42	5.82e-11	2.02e-08
chr4	136739841	136740200	360	21.24;10.86;27.43	94.11;94.11;122.23	19.84	103.49	0.28	1.62	Down	-2.38	3e-10	1.15e-07	136739841	136740040	-2.36	1.64e-11	9.97e-09
chr9	114810161	114810600	440	10.62;3.62;9.70	31.93;31.93;61.12	7.98	41.66	0.21	1.22	Down	-2.38	4.9e-08	5.57e-06	114810381	114810580	-5.13	9.55e-09	1.41e-06
chr1	126599141	126599340	200	0.00;4.83;2.53	18.49;18.49;1.09	2.45	12.69	0.56	2.97	Down	-2.37	6.31e-05	0.00108493	126599141	126599340	-2.37	6.31e-05	0.00102661
chr11	75364541	75364740	200	0.00;4.83;2.11	9.24;9.24;17.46	2.31	11.98	0.04	0.23	Down	-2.37	3.28e-05	0.000658616	75364541	75364740	-2.37	3.28e-05	0.000612453
chr12	112081821	112082080	260	0.00;3.62;5.91	15.97;15.97;17.46	3.18	16.46	0.72	3.87	Down	-2.37	8.56e-07	3.93e-05	112081861	112082060	-2.98	3.33e-08	3.38e-06
chr17	70827861	70828140	280	0.00;6.04;1.69	13.44;13.44;13.10	2.57	13.33	0.1	0.52	Down	-2.37	1.04e-07	9.06e-06	70827901	70828100	-2.37	1.04e-07	7.43e-06
chr9	119929981	119930420	440	0.00;6.04;23.21	49.58;49.58;52.39	9.75	50.51	0.28	1.48	Down	-2.37	4.01e-08	4.93e-06	119930201	119930400	-2.62	9.18e-10	2.16e-07
chr18	34616461	34616840	380	0.00;10.86;4.64	20.17;20.17;39.29	5.17	26.54	0.17	0.89	Down	-2.36	6.94e-06	0.000193039	34616601	34616800	-3.28	3.76e-07	1.89e-05
chr2	173658041	173658420	380	2.12;4.83;4.64	21.01;21.01;17.46	3.86	19.83	0.28	1.55	Down	-2.36	9.29e-10	2.96e-07	173658181	173658380	-3.22	1.75e-11	9.97e-09
chr3	46866221	46866600	380	4.25;2.41;9.70	34.45;34.45;15.28	5.46	28.06	0.4	2.19	Down	-2.36	2.44e-07	1.62e-05	46866261	46866460	-2.44	7.7e-08	6.12e-06
chr9	9231341	9231960	620	0.00;18.11;16.46	63.86;63.86;49.11	11.52	58.95	0.26	1.38	Down	-2.36	3.01e-09	7.82e-07	9231421	9231620	-2.78	1.47e-13	2.51e-09
chr13	46927021	46927300	280	0.00;3.62;5.06	13.44;13.44;17.46	2.89	14.78	0.66	3.47	Down	-2.35	4.58e-06	0.000140526	46927041	46927240	-2.35	4.58e-06	0.000129401
chr4	63252661	63253140	480	12.74;4.83;17.30	51.26;51.26;75.31	11.62	59.27	0.23	1.27	Down	-2.35	6.47e-09	1.38e-06	63252701	63252900	-2.67	2.08e-09	4.32e-07
chr5	40471161	40471580	420	19.12;0.00;27.43	77.31;77.31;81.85	15.51	78.82	0.05	0.28	Down	-2.35	2.95e-10	1.13e-07	40471161	40471360	-2.45	6.44e-13	2.64e-09
chr5	149339761	149340040	280	0.00;6.04;3.38	18.49;18.49;10.91	3.14	15.96	0.18	0.94	Down	-2.35	1.38e-06	5.53e-05	149339841	149340040	-2.35	1.38e-06	5.01e-05
chr1	7129581	7129880	300	0.00;9.66;3.80	21.01;21.01;26.19	4.48	22.74	0.17	0.89	Down	-2.34	1.19e-08	2.21e-06	7129601	7129800	-2.4	1.65e-08	2.09e-06
chr16	32663721	32664060	340	14.87;16.90;10.97	50.42;50.42;115.69	14.25	72.17	0.2	1.13	Down	-2.34	1.54e-07	1.18e-05	32663821	32664020	-2.4	5.67e-08	4.88e-06
chr17	65461861	65462060	200	0.00;6.04;1.27	16.81;16.81;3.27	2.43	12.3	0.14	0.72	Down	-2.34	2.43e-05	0.000519855	65461861	65462060	-2.34	2.43e-05	0.000480494
chr18	6166361	6166640	280	0.00;3.62;6.33	14.29;14.29;21.83	3.32	16.8	Inf	Inf	Down	-2.34	5.11e-05	0.000939549	6166361	6166560	-2.34	5.11e-05	0.000882821
chr2	59054361	59054580	220	0.00;3.62;2.53	11.76;11.76;7.64	2.05	10.39	0.09	0.49	Down	-2.34	1.94e-05	0.000434619	59054361	59054560	-2.34	1.94e-05	0.000400518
chr3	32003201	32003420	220	4.25;0.00;0.84	11.76;11.76;2.18	1.7	8.57	0.33	2.01	Down	-2.34	1.33e-05	0.000328161	32003221	32003420	-2.34	1.33e-05	0.000302245
chr7	31786701	31786940	240	0.00;3.62;2.53	10.08;10.08;10.91	2.05	10.36	Inf	Inf	Down	-2.34	2.5e-05	0.000530007	31786701	31786900	-2.34	2.5e-05	0.000490329
chr14	120085761	120086140	380	2.12;1.21;2.53	10.92;10.92;7.64	1.95	9.83	0.14	0.77	Down	-2.33	1.58e-05	0.000374727	120085781	120085980	-3.81	5.59e-07	2.54e-05
chr14	101832841	101833080	240	2.12;2.41;2.11	15.13;15.13;3.27	2.22	11.18	0.24	1.31	Down	-2.33	6.21e-05	0.00107344	101832861	101833060	-2.43	2.15e-05	0.000433374
chr18	6439161	6439360	200	2.12;2.41;1.69	15.13;15.13;1.09	2.08	10.45	0.44	2.45	Down	-2.33	4.61e-05	0.00086416	6439161	6439360	-2.33	4.61e-05	0.000810222
chr3	152390341	152390820	480	8.50;2.41;10.55	27.73;27.73;52.39	7.15	35.95	0.15	0.85	Down	-2.33	4.58e-08	5.36e-06	152390621	152390820	-3.38	2.23e-07	1.29e-05
chr6	129811521	129811800	280	2.12;2.41;3.38	11.76;11.76;16.37	2.64	13.3	0.04	0.2	Down	-2.33	1.25e-06	5.19e-05	129811601	129811800	-2.89	2.76e-07	1.52e-05
chr10	40830721	40831400	680	16.99;8.45;51.48	151.26;151.26;80.76	25.64	127.76	0.62	3.33	Down	-2.32	0.000180033	0.00269209	40830841	40831040	-2.25	4.22e-08	4.01e-06
chr11	54116961	54117260	300	8.50;2.41;7.17	15.13;15.13;60.03	6.03	30.09	0.07	0.37	Down	-2.32	8.84e-08	8.21e-06	54116961	54117160	-2.97	5.93e-08	5.05e-06
chr12	118133081	118133360	280	4.25;0.00;0.00	8.40;8.40;4.37	1.42	7.06	Inf	Inf	Down	-2.32	1.42e-05	0.00034636	118133081	118133280	-2.32	1.42e-05	0.000318929
chr14	62438921	62439300	380	4.25;3.62;0.84	20.17;20.17;3.27	2.9	14.54	0.61	3.41	Down	-2.32	5.49e-08	5.97e-06	62439101	62439300	-3	1.67e-08	2.1e-06
chr15	64922401	64922600	200	2.12;2.41;2.11	8.40;8.40;16.37	2.22	11.06	0.03	0.17	Down	-2.32	4.44e-05	0.000839645	64922401	64922600	-2.32	4.44e-05	0.000786086
chr18	12075641	12075880	240	4.25;0.00;3.38	16.81;16.81;4.37	2.54	12.66	Inf	Inf	Down	-2.32	4e-05	0.000770462	12075661	12075860	-2.9	1.57e-05	0.000343757
chr2	50700561	50700840	280	2.12;1.21;7.59	20.17;20.17;14.19	3.64	18.17	0.8	4.27	Down	-2.32	1.69e-06	6.44e-05	50700641	50700840	-2.38	6.45e-07	2.84e-05
chr8	120806741	120806980	240	2.12;1.21;1.69	9.24;9.24;6.55	1.67	8.35	0.07	0.39	Down	-2.32	3.79e-05	0.000737696	120806761	120806960	-2.32	3.79e-05	0.000688277
chr1	27676961	27677180	220	4.25;0.00;1.27	12.60;12.60;2.18	1.84	9.13	0.18	1.07	Down	-2.31	2.06e-05	0.000453901	27676981	27677180	-3.01	1.28e-05	0.000292411
chr10	42924201	42924820	620	4.25;0.00;77.63	138.65;138.65;127.69	27.29	135	0.47	2.44	Down	-2.31	9.57e-07	4.27e-05	42924281	42924480	-2.74	3.99e-12	5.64e-09
chr10	91073961	91074160	200	2.12;1.21;1.27	7.56;7.56;7.64	1.53	7.59	Inf	Inf	Down	-2.31	6.62e-05	0.00111236	91073961	91074160	-2.31	6.62e-05	0.00105554
chr2	91298761	91299080	320	4.25;2.41;0.84	14.29;14.29;8.73	2.5	12.43	0.52	2.92	Down	-2.31	4.66e-08	5.42e-06	91298841	91299040	-3.16	7.55e-09	1.18e-06
chr2	9928161	9928360	200	0.00;10.86;4.64	21.01;21.01;34.92	5.17	25.65	0.29	1.51	Down	-2.31	8e-06	0.000217277	9928161	9928360	-2.31	8e-06	0.000199965
chr4	141527461	141527720	260	0.00;3.62;2.53	9.24;9.24;12.01	2.05	10.16	Inf	Inf	Down	-2.31	5.49e-05	0.000982786	141527461	141527660	-2.31	5.49e-05	0.00092528
chr9	44862841	44863120	280	0.00;9.66;8.02	8.40;8.40;70.94	5.89	29.25	0.05	0.26	Down	-2.31	2.73e-06	9.27e-05	44862841	44863040	-2.41	2.08e-07	1.23e-05
chr10	68285521	68285900	380	8.50;8.45;13.92	55.46;55.46;41.47	10.29	50.8	0.45	2.38	Down	-2.3	3.73e-11	2.58e-08	68285581	68285780	-2.86	2.64e-13	2.51e-09
chr12	48054301	48054560	260	2.12;3.62;2.95	3.36;3.36;36.02	2.9	14.25	0.04	0.19	Down	-2.3	1.1e-05	0.000280386	48054301	48054500	-2.3	1.1e-05	0.000257924
chr13	73788621	73789000	380	0.00;2.41;5.49	13.44;13.44;12.01	2.63	12.97	0.6	3.04	Down	-2.3	3.83e-05	0.000745271	73788721	73788920	-2.96	5.51e-07	2.52e-05
chr14	34660701	34661000	300	4.25;1.21;2.95	18.49;18.49;4.37	2.8	13.78	0.19	1.08	Down	-2.3	8.37e-06	0.000225351	34660701	34660900	-2.52	6.02e-06	0.000159076
chr18	37643981	37644280	300	4.25;0.00;3.38	6.72;6.72;24.01	2.54	12.49	0.03	0.18	Down	-2.3	5.03e-05	0.000928226	37644001	37644200	-2.77	4.03e-05	0.000724851
chr4	139891721	139892120	400	6.37;7.24;8.44	31.93;31.93;44.75	7.35	36.2	0.07	0.37	Down	-2.3	1.16e-09	3.58e-07	139891781	139891980	-2.53	8.99e-10	2.12e-07
chr8	91588981	91589240	260	0.00;6.04;1.69	18.49;18.49;1.09	2.57	12.69	Inf	Inf	Down	-2.3	2.63e-05	0.000552548	91588981	91589180	-2.3	2.63e-05	0.000511893
chr9	102980621	102980900	280	2.12;1.21;4.22	10.92;10.92;15.28	2.52	12.38	Inf	Inf	Down	-2.3	1.46e-05	0.000352778	102980621	102980820	-2.47	3.78e-06	0.000111173
chr12	84028881	84029140	260	0.00;6.04;2.11	19.33;19.33;1.09	2.72	13.25	0.62	3.1	Down	-2.29	2.75e-05	0.000573453	84028881	84029080	-2.22	6.1e-05	0.0010056
chr12	112422061	112422340	280	2.12;1.21;3.38	10.92;10.92;10.91	2.24	10.92	0.08	0.43	Down	-2.29	3.01e-05	0.000615702	112422121	112422320	-2.29	3.01e-05	0.000571352
chr2	119156381	119156740	360	4.25;0.00;3.38	3.36;3.36;30.56	2.54	12.43	0.04	0.21	Down	-2.29	5.51e-05	0.000982786	119156381	119156580	-2.29	5.51e-05	0.000925516
chr7	19222741	19223300	560	4.25;15.69;5.91	34.45;34.45;57.84	8.62	42.25	0.12	0.62	Down	-2.29	2.48e-08	3.64e-06	19222821	19223020	-2.65	1.09e-08	1.56e-06
chr10	69266801	69267360	560	25.49;35.01;44.30	157.14;157.14;193.17	34.93	169.15	0.32	1.66	Down	-2.28	1.6e-11	2.21e-08	69266841	69267040	-1.66	2.33e-12	4.33e-09
chr10	43057761	43058000	240	2.12;1.21;0.00	7.56;7.56;1.09	1.11	5.41	0.23	1.27	Down	-2.28	0.000176377	0.00263829	43057781	43057980	#NAME?	1.23e-05	0.00028219
chr11	75527761	75527980	220	0.00;3.62;2.11	10.08;10.08;7.64	1.91	9.27	Inf	Inf	Down	-2.28	4.62e-05	0.000866225	75527761	75527960	-2.28	4.62e-05	0.000812169
chr2	157331561	157331760	200	2.12;2.41;9.70	19.33;19.33;30.56	4.75	23.07	0.35	1.81	Down	-2.28	2.73e-05	0.000569948	157331561	157331760	-2.28	2.73e-05	0.000528345
chr6	29731481	29732040	560	4.25;2.41;8.02	25.21;25.21;20.74	4.89	23.72	0.13	0.7	Down	-2.28	5.61e-10	1.95e-07	29731481	29731680	-2.43	3.78e-06	0.000111173
chr10	44224401	44224700	300	2.12;4.83;2.11	3.36;3.36;37.11	3.02	14.61	0.11	0.57	Down	-2.27	1.92e-06	7.07e-05	44224421	44224620	-2.66	1.46e-06	5.26e-05
chr13	29863781	29864020	240	2.12;1.21;2.53	9.24;9.24;9.82	1.95	9.44	0.21	1.11	Down	-2.27	4.62e-05	0.000866225	29863781	29863980	-2.27	4.62e-05	0.000812169
chr14	28381241	28381520	280	2.12;12.07;15.19	45.38;45.38;51.29	9.79	47.35	0.37	1.85	Down	-2.27	6.45e-13	8.75e-09	28381301	28381500	-2.41	2.77e-13	2.51e-09
chr2	130752721	130753100	380	0.00;6.04;3.38	15.13;15.13;15.28	3.14	15.18	0.24	1.19	Down	-2.27	2.76e-07	1.77e-05	130752861	130753060	-3.15	4.03e-09	7.23e-07
chr7	29988621	29988900	280	0.00;4.83;2.53	13.44;13.44;8.73	2.45	11.87	0.56	2.79	Down	-2.27	4.14e-06	0.00012985	29988621	29988820	-2.27	4.14e-06	0.000119684
chr14	88175441	88175700	260	4.25;0.00;0.42	10.08;10.08;2.18	1.56	7.45	Inf	Inf	Down	-2.26	1.82e-05	0.000416599	88175441	88175640	-2.26	1.82e-05	0.000383917
chr2	12300521	12300820	300	6.37;10.86;9.70	36.13;36.13;56.75	8.98	43.01	0.24	1.26	Down	-2.26	1.37e-08	2.45e-06	12300541	12300740	-2.03	4.95e-10	1.28e-07
chr2	77223281	77223500	220	0.00;4.83;3.80	16.81;16.81;7.64	2.88	13.75	0.11	0.54	Down	-2.26	7.57e-05	0.00123879	77223281	77223480	-2.26	7.57e-05	0.00118314
chr3	83068961	83069340	380	6.37;0.00;1.27	13.44;13.44;9.82	2.55	12.24	0.12	0.72	Down	-2.26	3.24e-07	1.98e-05	83069021	83069220	-2.78	2.5e-09	4.99e-07
chr4	120097761	120097960	200	0.00;4.83;0.84	7.56;7.56;12.01	1.89	9.04	0.11	0.53	Down	-2.26	3.95e-05	0.000762693	120097761	120097960	-2.26	3.95e-05	0.000712158
chr5	134658061	134658640	580	0.00;6.04;9.28	26.89;26.89;19.64	5.11	24.47	0.12	0.57	Down	-2.26	4.61e-07	2.52e-05	134658361	134658560	-2.89	1.77e-07	1.1e-05
chr7	144424841	144425100	260	0.00;2.41;6.75	14.29;14.29;15.28	3.06	14.62	0.23	1.14	Down	-2.26	5.68e-05	0.001005	144424841	144425040	-2.26	5.68e-05	0.000947312
chr11	6174141	6174620	480	2.12;9.66;9.28	38.65;38.65;22.92	7.02	33.41	0.12	0.6	Down	-2.25	6.29e-09	1.35e-06	6174241	6174440	-2.84	4.65e-10	1.21e-07
chr12	39688621	39689000	380	0.00;3.62;6.75	15.97;15.97;17.46	3.46	16.46	0.79	3.87	Down	-2.25	4.05e-06	0.000127472	39688641	39688840	-2.39	1.18e-06	4.53e-05
chr13	9138681	9139040	360	4.25;1.21;6.33	21.01;21.01;14.19	3.93	18.73	0.17	0.88	Down	-2.25	3.38e-07	2.04e-05	9138801	9139000	-2.39	6.54e-09	1.04e-06
chr16	14825241	14825820	580	6.37;7.24;8.44	27.73;27.73;49.11	7.35	34.86	0.8	4.1	Down	-2.25	3.06e-08	4.14e-06	14825621	14825820	-3.23	5e-08	4.51e-06
chr4	133461521	133461900	380	2.12;3.62;6.75	19.33;19.33;20.74	4.17	19.8	0.46	2.32	Down	-2.25	4.94e-08	5.6e-06	133461581	133461780	-2.63	1.74e-09	3.69e-07
chr5	111864541	111864820	280	0.00;6.04;3.80	16.81;16.81;13.10	3.28	15.57	0.74	3.65	Down	-2.25	1.99e-07	1.4e-05	111864601	111864800	-2.83	2.88e-09	5.6e-07
chr5	117085641	117085840	200	2.12;1.21;1.69	9.24;9.24;5.46	1.67	7.98	0.18	0.94	Down	-2.25	6.74e-05	0.00112779	117085641	117085840	-2.25	6.74e-05	0.00107063
chr7	128790721	128791300	580	10.62;14.49;10.13	47.90;47.90;72.03	11.74	55.94	0.42	2.19	Down	-2.25	9.44e-09	1.85e-06	128791101	128791300	-2.87	9.8e-10	2.29e-07
chr10	68141261	68141640	380	4.25;16.90;4.22	47.90;47.90;24.01	8.46	39.94	0.31	1.56	Down	-2.24	4.31e-08	5.16e-06	68141361	68141560	-3.18	3.2e-09	6.09e-07
chr12	116485601	116485800	200	0.00;3.62;2.95	10.08;10.08;10.91	2.19	10.36	0.07	0.35	Down	-2.24	8.22e-05	0.00131348	116485601	116485800	-2.24	8.22e-05	0.00126111
chr13	98771001	98771420	420	10.62;8.45;26.58	32.77;32.77;150.61	15.22	72.05	0.21	1.06	Down	-2.24	1.55e-06	6.07e-05	98771001	98771200	-2.65	1.22e-07	8.39e-06
chr14	108032661	108032880	220	0.00;4.83;0.84	10.08;10.08;6.55	1.89	8.91	Inf	Inf	Down	-2.24	1.21e-05	0.000303699	108032661	108032860	-2.24	1.21e-05	0.000279571
chr11	107746241	107746680	440	4.25;7.24;7.59	18.49;18.49;52.39	6.36	29.79	0.05	0.23	Down	-2.23	1.03e-07	9.02e-06	107746341	107746540	-3.47	4.64e-08	4.29e-06
chr12	76748981	76749200	220	2.12;3.62;8.44	32.77;32.77;1.09	4.73	22.21	1.05	5.2	Down	-2.23	4.31e-05	0.000819688	76748981	76749180	-2.36	3.25e-05	0.000608964
chr2	104758641	104759020	380	2.12;2.41;4.22	15.13;15.13;10.91	2.92	13.72	Inf	Inf	Down	-2.23	2.15e-06	7.71e-05	104758661	104758860	-2.88	1.04e-07	7.42e-06
chr3	95118141	95118380	240	0.00;4.83;1.69	9.24;9.24;12.01	2.17	10.16	0.49	2.39	Down	-2.23	1.58e-05	0.000374741	95118161	95118360	-2.32	6.94e-06	0.000177212
chr5	31761501	31761720	220	0.00;6.04;4.22	21.85;21.85;4.37	3.42	16.02	0.16	0.75	Down	-2.23	4.92e-05	0.000911255	31761501	31761700	-2.23	4.92e-05	0.000855367
chr10	42686341	42686820	480	8.50;3.62;6.33	31.93;31.93;21.83	6.15	28.56	0.32	1.68	Down	-2.22	4.66e-10	1.66e-07	42686501	42686700	-2.91	8.08e-13	2.68e-09
chr10	63518921	63519300	380	2.12;10.86;6.75	42.86;42.86;6.55	6.58	30.75	0.37	1.8	Down	-2.22	9.14e-08	8.4e-06	63519061	63519260	-2.69	4.74e-08	4.35e-06
chr18	38723601	38723960	360	0.00;3.62;4.22	11.76;11.76;13.10	2.61	12.21	0.59	2.87	Down	-2.22	4.15e-05	0.000793595	38723701	38723900	-2.59	1.08e-05	0.000253373
chr3	103126581	103126900	320	2.12;2.41;4.22	15.97;15.97;8.73	2.92	13.55	0.64	3.18	Down	-2.22	4.28e-05	0.000814111	103126581	103126780	-2.22	4.28e-05	0.000761662
chr13	112871941	112872160	220	4.25;0.00;1.69	12.60;12.60;2.18	1.98	9.13	Inf	Inf	Down	-2.21	7.58e-05	0.0012396	112871941	112872140	-2.21	7.58e-05	0.00118405
chr2	58468421	58468700	280	0.00;4.83;7.17	16.81;16.81;21.83	4	18.48	0.11	0.54	Down	-2.21	1.15e-06	4.9e-05	58468501	58468700	-2.26	6.67e-07	2.92e-05
chr2	156843061	156843260	200	0.00;4.83;8.86	23.53;23.53;16.37	4.56	21.14	0.35	1.65	Down	-2.21	1.32e-05	0.000325583	156843061	156843260	-2.21	1.32e-05	0.000299859
chr8	23012281	23012560	280	4.25;2.41;5.06	16.81;16.81;20.74	3.91	18.12	0.17	0.85	Down	-2.21	4.79e-08	5.51e-06	23012361	23012560	-2.5	1.36e-08	1.84e-06
chr10	42054941	42055620	680	40.36;51.91;152.32	340.33;340.33;440.92	81.53	373.86	0.19	0.91	Down	-2.2	1.49e-06	5.88e-05	42055121	42055320	-3.22	4.38e-13	2.53e-09
chr11	87345061	87345320	260	0.00;6.04;6.75	24.37;24.37;9.82	4.26	19.52	0.32	1.53	Down	-2.2	4.05e-05	0.000779209	87345061	87345260	-2.2	4.05e-05	0.000728053
chr15	81948061	81948260	200	0.00;3.62;4.22	10.92;10.92;14.19	2.61	12.01	Inf	Inf	Down	-2.2	5.38e-05	0.000976932	81948061	81948260	-2.2	5.38e-05	0.000919088
chr2	175264361	175264740	380	4.25;8.45;8.02	43.70;43.70;7.64	6.9	31.68	1.51	7.42	Down	-2.2	9.94e-08	8.86e-06	175264361	175264560	-2.32	7.59e-08	6.05e-06
chr2	130753141	130753340	200	0.00;3.62;5.91	14.29;14.29;15.28	3.18	14.62	0.36	1.72	Down	-2.2	2.2e-05	0.000478742	130753141	130753340	-2.2	2.2e-05	0.000441598
chr1	156532521	156532720	200	4.25;6.04;5.06	21.85;21.85;26.19	5.12	23.3	0.22	1.09	Down	-2.19	1.17e-10	5.18e-08	156532521	156532720	-2.19	1.17e-10	3.63e-08
chr10	68129761	68130140	380	14.87;8.45;7.59	50.42;50.42;40.38	10.3	47.07	1.08	5.53	Down	-2.19	4.32e-13	8.74e-09	68129821	68130020	-5.03	1.91e-14	2.51e-09
chr10	91121041	91121320	280	2.12;3.62;5.91	13.44;13.44;26.19	3.88	17.69	0.17	0.83	Down	-2.19	4.8e-05	0.000893377	91121101	91121300	-2.24	2.22e-05	0.000445515
chr11	22062141	22062480	340	4.25;7.24;5.06	23.53;23.53;28.38	5.52	25.14	0.2	0.98	Down	-2.19	3.11e-11	2.41e-08	22062281	22062480	-2.47	5.33e-12	6.36e-09
chr14	62887421	62887880	460	2.12;12.07;12.24	35.29;35.29;50.20	8.81	40.26	0.13	0.63	Down	-2.19	3.97e-09	9.57e-07	62887441	62887640	-2.51	4.03e-10	1.07e-07
chr16	21657021	21657500	480	16.99;8.45;12.66	52.94;52.94;67.67	12.7	57.85	0.19	0.97	Down	-2.19	4.36e-11	2.77e-08	21657061	21657260	-1.73	3.78e-11	1.47e-08
chr18	81830181	81830560	380	4.25;1.21;3.38	10.92;10.92;18.55	2.94	13.47	0.31	1.58	Down	-2.19	1.46e-05	0.000354098	81830181	81830380	-2.67	3.19e-07	1.69e-05
chr4	111988861	111989120	260	0.00;7.24;3.38	19.33;19.33;9.82	3.54	16.16	0.07	0.34	Down	-2.19	1.31e-05	0.000322736	111988861	111989060	-2.19	1.31e-05	0.000297287
chr6	5576581	5576960	380	0.00;12.07;8.44	21.85;21.85;50.20	6.84	31.3	0.13	0.61	Down	-2.19	9.46e-05	0.00145155	5576761	5576960	-2.45	1.06e-07	7.57e-06
chr10	69529761	69530400	640	4.25;19.31;17.30	62.18;62.18;61.12	13.62	61.83	0.25	1.21	Down	-2.18	5.09e-13	8.75e-09	69529821	69530020	-2.73	1.35e-13	2.51e-09
chr10	4352021	4352260	240	4.25;0.00;3.38	11.76;11.76;10.91	2.54	11.48	Inf	Inf	Down	-2.18	1.08e-05	0.000275503	4352021	4352220	-2.18	1.08e-05	0.000253373
chr11	117913121	117913380	260	2.12;3.62;4.64	12.60;12.60;21.83	3.46	15.68	0.38	1.84	Down	-2.18	3.19e-05	0.00064305	117913121	117913320	-2.18	3.19e-05	0.000597681
chr12	79563201	79563580	380	8.50;7.24;23.21	80.67;80.67;15.28	12.98	58.87	0.95	4.6	Down	-2.18	1.74e-05	0.000401472	79563321	79563520	-2.35	1.76e-07	1.09e-05
chr13	97841921	97842120	200	2.12;3.62;7.17	24.37;24.37;9.82	4.31	19.52	0.95	4.58	Down	-2.18	4.01e-05	0.000771893	97841921	97842120	-2.18	4.01e-05	0.000721084
chr16	58213761	58214020	260	0.00;4.83;3.38	14.29;14.29;8.73	2.73	12.43	Inf	Inf	Down	-2.18	2.99e-05	0.000613691	58213761	58213960	-2.26	1.69e-05	0.000362962
chr17	24458881	24459100	220	0.00;6.04;0.84	10.08;10.08;10.91	2.29	10.36	Inf	Inf	Down	-2.18	5.67e-05	0.00100436	24458881	24459080	-2.18	5.67e-05	0.000946721
chr18	11719461	11719700	240	4.25;1.21;1.69	15.13;15.13;2.18	2.38	10.81	0.16	0.84	Down	-2.18	1.89e-05	0.000425591	11719461	11719660	-2.18	1.89e-05	0.000392176
chr5	75057881	75058260	380	4.25;3.62;3.80	21.01;21.01;10.91	3.89	17.64	0.14	0.69	Down	-2.18	4.12e-07	2.33e-05	75057981	75058180	-2.62	2.33e-07	1.34e-05
chr1	11029401	11029740	340	16.99;10.86;27.00	65.54;65.54;115.69	18.29	82.26	0.12	0.59	Down	-2.17	9.22e-08	8.45e-06	11029521	11029720	-2.09	2.16e-08	2.52e-06
chr10	91868281	91868500	220	0.00;3.62;3.80	11.76;11.76;9.82	2.47	11.12	0.28	1.3	Down	-2.17	7.76e-05	0.0012617	91868281	91868480	-2.17	7.76e-05	0.00120631
chr12	35202221	35202500	280	4.25;2.41;8.02	24.37;24.37;17.46	4.89	22.07	0.15	0.74	Down	-2.17	5.54e-08	6e-06	35202281	35202480	-2.18	1.28e-08	1.75e-06
chr17	70823501	70823780	280	8.50;8.45;4.64	20.17;20.17;56.75	7.2	32.36	0.04	0.2	Down	-2.17	7.91e-08	7.64e-06	70823581	70823780	-2.25	7.79e-08	6.17e-06
chr2	29260901	29261100	200	4.25;0.00;0.84	10.92;10.92;1.09	1.7	7.65	0.33	1.79	Down	-2.17	5.64e-05	0.00099977	29260901	29261100	-2.17	5.64e-05	0.000942276
chr12	117759761	117760240	480	19.12;6.04;3.38	38.65;38.65;50.20	9.51	42.5	0.48	2.5	Down	-2.16	1.7e-10	7.02e-08	117759881	117760080	-2.65	1.27e-09	2.85e-07
chr3	27889541	27890260	720	4.25;12.07;29.96	65.54;65.54;75.31	15.43	68.8	0.22	1.01	Down	-2.16	1.12e-08	2.11e-06	27889801	27890000	-2.53	2.02e-09	4.23e-07
chr4	135940481	135940980	500	2.12;7.24;6.33	25.21;25.21;19.64	5.23	23.35	Inf	Inf	Down	-2.16	3.91e-10	1.43e-07	135940621	135940820	-2.85	2.04e-08	2.43e-06
chr4	3179621	3179900	280	4.25;1.21;0.42	10.92;10.92;4.37	1.96	8.74	0.08	0.41	Down	-2.16	6.14e-06	0.000175373	3179621	3179820	-2.16	6.14e-06	0.00016092
chr5	110941101	110941480	380	4.25;6.04;2.95	25.21;25.21;8.73	4.41	19.72	0.47	2.31	Down	-2.16	6.17e-08	6.43e-06	110941201	110941400	-2.29	1.57e-07	1e-05
chr5	67822561	67822840	280	2.12;2.41;1.69	10.08;10.08;7.64	2.08	9.27	0.22	1.09	Down	-2.16	2.12e-05	0.000463404	67822561	67822760	-2.51	6.3e-06	0.000163495
chr8	24413281	24413520	240	4.25;0.00;1.27	11.76;11.76;1.09	1.84	8.21	Inf	Inf	Down	-2.16	8.31e-05	0.00132045	24413281	24413480	-2.16	8.31e-05	0.00126826
chr10	76281321	76281860	540	8.50;7.24;5.49	33.61;33.61;27.28	7.07	31.5	0.08	0.41	Down	-2.15	8.6e-13	9.18e-09	76281481	76281680	-2.96	2.05e-13	2.51e-09
chr10	103453921	103454300	380	2.12;7.24;4.64	21.85;21.85;18.55	4.67	20.75	Inf	Inf	Down	-2.15	1.13e-09	3.51e-07	103453921	103454120	-2.15	1.13e-09	2.6e-07
chr10	21899101	21899480	380	6.37;0.00;5.91	21.85;21.85;10.91	4.09	18.2	0.43	2.14	Down	-2.15	3.75e-06	0.000120158	21899181	21899380	-2.77	3.04e-06	9.31e-05
chr11	108155441	108155820	380	2.12;12.07;24.05	52.10;52.10;65.48	12.75	56.56	0.41	1.9	Down	-2.15	6.27e-07	3.13e-05	108155501	108155700	-2.53	8.49e-12	8.21e-09
chr11	34207701	34207980	280	4.25;4.83;6.33	13.44;13.44;41.47	5.14	22.79	0.08	0.38	Down	-2.15	1.19e-06	5.01e-05	34207701	34207900	-2.15	1.19e-06	4.55e-05
chr12	117859121	117859440	320	12.74;0.00;0.00	16.81;16.81;22.92	4.25	18.84	Inf	Inf	Down	-2.15	1.62e-05	0.000383114	117859121	117859320	-2.15	1.62e-05	0.0003532
chr14	76070141	76070860	720	8.50;6.04;5.49	28.57;28.57;31.65	6.67	29.6	0.1	0.5	Down	-2.15	3.91e-12	1.41e-08	76070221	76070420	-2.41	1.82e-09	3.85e-07
chr18	85176341	85176700	360	4.25;10.86;5.91	25.21;25.21;42.56	7.01	30.99	0.06	0.28	Down	-2.15	2.14e-08	3.3e-06	85176501	85176700	-2.3	1.38e-09	3.05e-07
chr19	46535841	46536040	200	4.25;0.00;0.42	9.24;9.24;2.18	1.56	6.89	Inf	Inf	Down	-2.15	6.48e-05	0.00110013	46535841	46536040	-2.15	6.48e-05	0.0010427
chr4	119251081	119251360	280	0.00;6.04;5.06	15.97;15.97;17.46	3.7	16.46	0.21	0.97	Down	-2.15	8.56e-07	3.93e-05	119251081	119251280	-2.21	4.42e-07	2.14e-05
chr6	122176221	122176420	200	2.12;3.62;2.53	15.13;15.13;6.55	2.76	12.27	Inf	Inf	Down	-2.15	2.8e-05	0.00058159	122176221	122176420	-2.15	2.8e-05	0.000539348
chr13	7630841	7631320	480	8.50;12.07;16.03	52.10;52.10;56.75	12.2	53.65	0.06	0.29	Down	-2.14	4.41e-13	8.74e-09	7630841	7631040	-2.48	2.8e-13	2.51e-09
chr13	77803781	77804280	500	12.74;36.21;35.02	115.96;115.96;137.51	27.99	123.15	0.27	1.26	Down	-2.14	1.97e-12	1.14e-08	77803781	77803980	-2.33	4.42e-13	2.53e-09
chr13	103709021	103709420	400	8.50;15.69;10.55	41.18;41.18;70.94	11.58	51.1	0.18	0.86	Down	-2.14	3.98e-08	4.9e-06	103709221	103709420	-2.11	1.83e-08	2.25e-06
chr13	29436161	29436480	320	8.50;4.83;13.92	26.89;26.89;66.57	9.08	40.12	0.11	0.52	Down	-2.14	1.4e-07	1.11e-05	29436181	29436380	-2.61	1.2e-07	8.32e-06
chr13	82200021	82200300	280	4.25;1.21;0.00	10.92;10.92;2.18	1.82	8.01	Inf	Inf	Down	-2.14	5.37e-06	0.00015767	82200101	82200300	-2.07	1.02e-05	0.000243532
chr14	52441401	52441840	440	8.50;1.21;5.91	23.53;23.53;21.83	5.2	22.96	0.08	0.41	Down	-2.14	1.06e-10	4.79e-08	52441561	52441760	-2.11	3.15e-10	8.68e-08
chr14	28381561	28381940	380	4.25;7.24;20.67	47.06;47.06;48.02	10.72	47.38	0.4	1.85	Down	-2.14	2.98e-09	7.74e-07	28381621	28381820	-2.34	3.97e-10	1.05e-07
chr18	4168341	4168760	420	4.25;7.24;5.91	25.21;25.21;26.19	5.8	25.54	0.13	0.6	Down	-2.14	3.5e-11	2.5e-08	4168381	4168580	-2.18	9.12e-11	2.95e-08
chr18	73832501	73833120	620	0.00;10.86;8.86	27.73;27.73;31.65	6.57	29.04	0.3	1.36	Down	-2.14	3.49e-08	4.5e-06	73832581	73832780	-3.2	7.04e-07	3.04e-05
chr19	7826341	7826740	400	4.25;4.83;5.49	20.17;20.17;24.01	4.85	21.45	0.13	0.63	Down	-2.14	1.75e-09	5.01e-07	7826361	7826560	-2.19	8.91e-10	2.1e-07
chr10	67890281	67891140	860	38.23;41.04;49.37	192.43;192.43;177.89	42.88	187.59	0.49	2.32	Down	-2.13	1.51e-11	2.21e-08	67890481	67890680	-5.03	3.94e-14	2.51e-09
chr10	102790701	102790960	260	12.74;0.00;5.91	21.85;21.85;38.20	6.22	27.3	0.13	0.64	Down	-2.13	2.72e-05	0.000569318	102790761	102790960	-2.31	2.9e-07	1.58e-05
chr13	34241281	34241560	280	2.12;3.62;1.27	14.29;14.29;2.18	2.34	10.25	Inf	Inf	Down	-2.13	3.69e-05	0.000724108	34241301	34241500	-2.41	2.28e-05	0.00045561
chr14	47534361	47534560	200	2.12;1.21;8.44	17.65;17.65;16.37	3.92	17.22	0.87	4.04	Down	-2.13	3.27e-05	0.000657806	47534361	47534560	-2.13	3.27e-05	0.000611685
chr15	25200561	25200840	280	8.50;0.00;6.33	15.97;15.97;32.74	4.94	21.56	0.08	0.39	Down	-2.13	9.47e-06	0.000249466	25200581	25200780	-2.45	1.22e-07	8.4e-06
chr4	34342161	34342380	220	0.00;6.04;7.17	21.85;21.85;14.19	4.4	19.29	0.12	0.57	Down	-2.13	9.94e-06	0.000258745	34342181	34342380	-2.18	4.2e-06	0.000121148
chr4	34882961	34883180	220	2.12;3.62;1.69	7.56;7.56;17.46	2.48	10.86	0.03	0.14	Down	-2.13	7.73e-05	0.00125971	34882961	34883160	-2.13	7.73e-05	0.00120417
chr9	57564221	57564920	700	14.87;30.18;25.74	95.80;95.80;117.87	23.59	103.15	0.4	1.86	Down	-2.13	1.37e-11	2.21e-08	57564681	57564880	-2.06	4.54e-13	2.55e-09
chr10	32816421	32816620	200	6.37;6.04;9.28	36.13;36.13;21.83	7.23	31.36	0.26	1.23	Down	-2.12	7.49e-09	1.56e-06	32816421	32816620	-2.12	7.49e-09	1.17e-06
chr10	48715961	48716500	540	16.99;2.41;27.43	61.34;61.34;80.76	15.61	67.82	0.24	1.14	Down	-2.12	3.13e-06	0.000103867	48716081	48716280	-2.56	1.08e-10	3.4e-08
chr16	76360381	76360760	380	0.00;6.04;8.02	23.53;23.53;14.19	4.68	20.42	0.53	2.4	Down	-2.12	6.44e-05	0.00109418	76360521	76360720	-2.09	2.22e-06	7.23e-05
chr3	32601041	32601520	480	10.62;25.35;31.64	87.39;87.39;118.96	22.54	97.92	0.23	1.05	Down	-2.12	1.78e-09	5.09e-07	32601101	32601300	-1.96	1.81e-10	5.31e-08
chr4	149219081	149219360	280	0.00;6.04;4.64	13.44;13.44;19.64	3.56	15.51	0.81	3.65	Down	-2.12	1.8e-05	0.000412182	149219161	149219360	-2.12	1.8e-05	0.000379871
chr4	138099561	138099780	220	0.00;4.83;3.38	13.44;13.44;8.73	2.73	11.87	0.31	1.39	Down	-2.12	2.28e-05	0.000494063	138099561	138099760	-2.12	2.03e-05	0.000415274
chr5	114951521	114952100	580	6.37;43.46;48.52	128.57;128.57;171.35	32.78	142.83	0.35	1.6	Down	-2.12	1.01e-06	4.46e-05	114951801	114952000	-2.61	6.79e-10	1.66e-07
chr5	41396361	41396600	240	4.25;0.00;10.97	24.37;24.37;17.46	5.07	22.07	0.37	1.73	Down	-2.12	6.31e-05	0.00108501	41396361	41396560	-2.12	6.31e-05	0.00102669
chr1	38573761	38573960	200	2.12;2.41;0.00	9.24;9.24;1.09	1.51	6.53	Inf	Inf	Down	-2.11	8.87e-05	0.00138312	38573761	38573960	-2.11	8.87e-05	0.00133426
chr12	54532221	54532600	380	0.00;14.49;15.61	43.70;43.70;42.56	10.03	43.32	0.38	1.7	Down	-2.11	5.88e-09	1.28e-06	54532281	54532480	-2.18	1.49e-09	3.24e-07
chr15	77077761	77078040	280	4.25;10.86;4.64	31.09;31.09;22.92	6.58	28.37	0.48	2.22	Down	-2.11	4.79e-11	2.9e-08	77077841	77078040	-2.18	3.69e-12	5.48e-09
chr3	108390081	108390460	380	4.25;3.62;4.64	21.01;21.01;12.01	4.17	18.01	0.45	2.11	Down	-2.11	1.12e-06	4.8e-05	108390081	108390280	-2.27	4.18e-08	3.99e-06
chr3	68694961	68695200	240	0.00;4.83;3.80	14.29;14.29;8.73	2.88	12.43	0.13	0.58	Down	-2.11	7.8e-05	0.00126723	68694981	68695180	-2.34	5.53e-06	0.000148227
chr4	55418701	55418980	280	4.25;1.21;0.84	7.56;7.56;12.01	2.1	9.04	0.21	1.06	Down	-2.11	8.7e-06	0.000232601	55418741	55418940	-2.11	8.7e-06	0.000214165
chr5	119672001	119672280	280	4.25;0.00;2.95	10.08;10.08;10.91	2.4	10.36	0.03	0.13	Down	-2.11	2.5e-05	0.000530007	119672001	119672200	-2.11	2.5e-05	0.000490329
chr6	117550521	117550740	220	2.12;4.83;8.86	22.69;22.69;22.92	5.27	22.77	0.29	1.34	Down	-2.11	5.18e-08	5.77e-06	117550521	117550720	-2.11	5.18e-08	4.62e-06
chr6	132451321	132451560	240	2.12;2.41;1.27	9.24;9.24;6.55	1.93	8.35	0.21	0.98	Down	-2.11	3.79e-05	0.000737696	132451361	132451560	-2.22	9.21e-06	0.000224335
chr7	124601321	124601640	320	2.12;2.41;4.22	13.44;13.44;10.91	2.92	12.6	0.21	0.99	Down	-2.11	1.58e-05	0.000375297	124601381	124601580	-3.38	1.05e-07	7.49e-06
chr7	64184161	64184440	280	2.12;2.41;0.00	9.24;9.24;1.09	1.51	6.53	Inf	Inf	Down	-2.11	8.87e-05	0.00138312	64184241	64184440	-2.43	7.15e-05	0.00112623
chr9	12444181	12444420	240	2.12;4.83;3.80	21.01;21.01;4.37	3.58	15.46	0.39	1.81	Down	-2.11	2.7e-05	0.000564975	12444181	12444380	-2.11	2.7e-05	0.000523661
chr9	43241801	43242060	260	4.25;1.21;6.75	14.29;14.29;24.01	4.07	17.53	0.15	0.69	Down	-2.11	5.15e-05	0.00094614	43241801	43242000	-2.16	3.39e-05	0.000630302
chr1	174107361	174107560	200	2.12;7.24;5.49	28.57;28.57;6.55	4.95	21.23	0.27	1.24	Down	-2.1	2.45e-06	8.56e-05	174107361	174107560	-2.1	2.45e-06	7.85e-05
chr10	18363781	18364280	500	21.24;19.31;23.21	86.55;86.55;100.41	21.25	91.17	4.56	21.42	Down	-2.1	2.5e-12	1.22e-08	18363941	18364140	-2.25	2.67e-13	2.51e-09
chr2	157929401	157929700	300	14.87;3.62;2.95	21.01;21.01;50.20	7.15	30.74	0.12	0.6	Down	-2.1	3.31e-07	2.01e-05	157929401	157929600	-2.63	2.29e-08	2.63e-06
chr2	120038601	120038800	200	8.50;2.41;15.61	32.77;32.77;48.02	8.84	37.85	0.17	0.81	Down	-2.1	1.31e-05	0.000322966	120038601	120038800	-2.1	1.31e-05	0.00029749
chr3	122280341	122280720	380	0.00;13.28;5.91	30.25;30.25;21.83	6.4	27.44	0.1	0.46	Down	-2.1	3.64e-06	0.000117303	122280461	122280660	-2.84	1.3e-08	1.78e-06
chr4	153935561	153935840	280	2.12;4.83;4.64	11.76;11.76;26.19	3.86	16.57	0.28	1.3	Down	-2.1	3.78e-05	0.000736595	153935561	153935760	-2.32	1.07e-05	0.000251686
chr7	141038281	141038680	400	12.74;19.31;9.28	49.58;49.58;77.49	13.78	58.88	0.74	3.46	Down	-2.1	2.12e-08	3.28e-06	141038381	141038580	-2.17	6.54e-09	1.04e-06
chr7	115936301	115936620	320	21.24;15.69;15.19	54.62;54.62;113.50	17.37	74.25	0.37	1.75	Down	-2.1	1.5e-07	1.16e-05	115936401	115936600	-2.19	5.04e-08	4.54e-06
chr7	28360521	28360840	320	4.25;4.83;5.06	13.44;13.44;33.83	4.71	20.24	0.06	0.3	Down	-2.1	1.7e-06	6.46e-05	28360641	28360840	-2.85	1.93e-06	6.49e-05
chr1	71583521	71584060	540	21.24;18.11;16.46	61.34;61.34;114.59	18.6	79.09	0.66	3.1	Down	-2.09	1.1e-07	9.4e-06	71583541	71583740	-2.29	4.34e-08	4.09e-06
chr10	42028621	42029160	540	36.11;15.69;88.18	184.03;184.03;227.01	46.66	198.35	0.48	2.22	Down	-2.09	3.52e-07	2.1e-05	42028881	42029080	-2.47	6.6e-08	5.45e-06
chr10	42267521	42267740	220	0.00;2.41;16.46	28.57;28.57;22.92	6.29	26.69	0.29	1.25	Down	-2.09	2.12e-05	0.000463573	42267521	42267720	-2.15	1.23e-05	0.000283102
chr13	113259681	113259880	200	6.37;3.62;15.19	48.74;48.74;9.82	8.39	35.77	0.91	4.19	Down	-2.09	9.12e-05	0.00141358	113259681	113259880	-2.09	9.12e-05	0.00136635
chr16	44040321	44040700	380	0.00;8.45;5.91	23.53;23.53;14.19	4.79	20.42	0.14	0.6	Down	-2.09	2.14e-05	0.000468544	44040501	44040700	-2.15	8.81e-08	6.71e-06
chr4	45065421	45065880	460	8.50;28.97;29.11	92.43;92.43;98.22	22.19	94.36	0.15	0.65	Down	-2.09	1.16e-12	9.73e-09	45065681	45065880	-2.28	2.46e-13	2.51e-09
chr5	33490601	33491040	440	16.99;1.21;41.77	83.19;83.19;88.40	19.99	84.93	0.22	1	Down	-2.09	1.12e-07	9.52e-06	33490801	33491000	-2.1	3e-08	3.14e-06
chr5	143713541	143713820	280	6.37;4.83;9.70	10.08;10.08;68.76	6.97	29.64	0.04	0.21	Down	-2.09	5.61e-07	2.88e-05	143713561	143713760	-2.12	2.01e-07	1.19e-05
chr5	149733321	149733700	380	4.25;1.21;0.42	9.24;9.24;6.55	1.96	8.35	0.39	1.96	Down	-2.09	2.97e-06	9.93e-05	149733381	149733580	-2.81	3.71e-07	1.88e-05
chr7	127486741	127487120	380	0.00;4.83;5.49	15.97;15.97;12.01	3.44	14.65	0.11	0.49	Down	-2.09	1.09e-05	0.00027763	127486921	127487120	-2.84	8.64e-06	0.000212961
chr1	23762001	23762240	240	4.25;2.41;1.69	5.04;5.04;25.10	2.78	11.73	0.03	0.14	Down	-2.08	1.06e-05	0.000272912	23762001	23762200	-2.08	1.06e-05	0.000250843
chr12	96847661	96847940	280	6.37;2.41;10.55	10.92;10.92;60.03	6.44	27.29	0.08	0.38	Down	-2.08	5.87e-06	0.000169873	96847681	96847880	-2.11	3.62e-06	0.000107453
chr13	96994581	96994920	340	2.12;6.04;2.11	15.13;15.13;13.10	3.42	14.45	0.08	0.38	Down	-2.08	1.04e-07	9.05e-06	96994661	96994860	-2.02	2.62e-07	1.46e-05
chr13	117774141	117774520	380	4.25;0.00;5.06	14.29;14.29;10.91	3.1	13.16	0.13	0.62	Down	-2.08	1.09e-05	0.000278632	117774321	117774520	-2.4	1.58e-05	0.000345886
chr19	36697401	36698120	720	27.61;9.66;47.68	115.12;115.12;127.69	28.32	119.31	0.38	1.75	Down	-2.08	8.25e-10	2.68e-07	36697741	36697940	-2.23	9e-12	8.49e-09
chr3	40855081	40855380	300	0.00;7.24;10.97	24.37;24.37;28.38	6.07	25.7	0.34	1.51	Down	-2.08	2.09e-06	7.55e-05	40855081	40855280	-2.3	4.33e-08	4.09e-06
chr3	53337601	53337980	380	0.00;9.66;4.64	10.08;10.08;40.38	4.77	20.18	0.27	1.19	Down	-2.08	0.000488385	0.00723256	53337661	53337860	-2.37	8.3e-07	3.44e-05
chr4_JH584294_random	125041	125260	220	2.12;2.41;2.95	9.24;9.24;13.10	2.5	10.53	0.09	0.41	Down	-2.08	8.22e-05	0.00131348	125041	125240	-2.08	8.22e-05	0.00126111
chr5	134064341	134064720	380	8.50;15.69;27.85	36.13;36.13;147.34	17.35	73.2	0.43	1.92	Down	-2.08	2.22e-06	7.91e-05	134064521	134064720	-2.23	1.43e-07	9.37e-06
chr7	129022481	129022760	280	0.00;9.66;7.17	25.21;25.21;20.74	5.61	23.72	0.18	0.8	Down	-2.08	1.99e-07	1.41e-05	129022481	129022680	-2.15	3.89e-08	3.8e-06
chr7	28459761	28460020	260	2.12;2.41;8.44	17.65;17.65;19.64	4.33	18.31	0.16	0.72	Down	-2.08	4.74e-06	0.000144165	28459781	28459980	-2.19	1.61e-06	5.66e-05
chr7	79624961	79625240	280	0.00;3.62;5.06	13.44;13.44;9.82	2.89	12.24	0.66	2.87	Down	-2.08	9.54e-05	0.00146105	79625021	79625220	-2.36	3.9e-05	0.000706199
chr8	119613261	119613720	460	6.37;10.86;6.75	38.65;38.65;24.01	8	33.77	0.35	1.59	Down	-2.08	3.78e-09	9.29e-07	119613381	119613580	-2.68	2.02e-11	1.05e-08
chr8	24296161	24296540	380	2.12;3.62;4.64	17.65;17.65;8.73	3.46	14.67	0.25	1.15	Down	-2.08	8.35e-05	0.00132517	24296181	24296380	-2.63	5.78e-06	0.000153915
chr9	118229601	118229920	320	0.00;3.62;5.49	14.29;14.29;9.82	3.04	12.8	0.34	1.5	Down	-2.08	9.91e-05	0.00150346	118229641	118229840	-3.01	3.54e-05	0.000650686
chr10	84526121	84526720	600	8.50;9.66;15.19	37.81;37.81;64.39	11.11	46.67	0.4	1.83	Down	-2.07	3.82e-08	4.8e-06	84526441	84526640	-2.16	1.25e-07	8.56e-06
chr10	69737581	69737860	280	2.12;2.41;8.86	21.01;21.01;14.19	4.47	18.73	0.49	2.2	Down	-2.07	2.8e-05	0.000582388	69737581	69737780	-2.02	1.67e-05	0.000362167
chr10	84722741	84722940	200	0.00;4.83;1.27	8.40;8.40;8.73	2.03	8.51	0.15	0.67	Down	-2.07	8.56e-05	0.00135024	84722741	84722940	-2.07	8.56e-05	0.0012993
chr4	106794861	106795100	240	0.00;4.83;2.95	10.92;10.92;10.91	2.59	10.92	0.2	0.85	Down	-2.07	5.5e-05	0.000982786	106794861	106795060	-2.16	2.5e-05	0.000490329
chr6	34913541	34914080	540	4.25;24.14;22.36	62.18;62.18;88.40	16.92	70.92	0.95	4.17	Down	-2.07	6.56e-07	3.24e-05	34913681	34913880	-2.54	7.81e-09	1.21e-06
chr7	67966501	67967060	560	29.74;22.94;51.05	131.09;131.09;173.53	34.58	145.24	0.47	2.13	Down	-2.07	9.84e-10	3.11e-07	67966621	67966820	-2.44	2.91e-13	2.51e-09
chr7	79624661	79624940	280	0.00;6.04;3.38	15.97;15.97;7.64	3.14	13.19	0.71	3.09	Down	-2.07	9.82e-05	0.00149271	79624661	79624860	-2.44	6.13e-05	0.00101021
chr8	18829761	18830100	340	2.12;0.00;16.03	27.73;27.73;20.74	6.05	25.4	0.27	1.19	Down	-2.07	9.79e-05	0.00148945	18829881	18830080	-2.25	1.57e-05	0.000344369
chr1	130539061	130539340	280	0.00;6.04;5.91	15.13;15.13;19.64	3.98	16.63	0.1	0.43	Down	-2.06	4.05e-06	0.000127472	130539141	130539340	-2.06	4.05e-06	0.000117493
chr10	42982601	42983400	800	21.24;24.14;80.17	173.94;173.94;175.71	41.85	174.53	0.17	0.75	Down	-2.06	4.83e-08	5.54e-06	42982961	42983160	-2.83	2.52e-11	1.18e-08
chr13	36532841	36533340	500	10.62;8.45;13.08	64.70;64.70;4.37	10.72	44.59	0.46	2.09	Down	-2.06	1.52e-07	1.17e-05	36532961	36533160	-2.89	3.64e-08	3.62e-06
chr13	44557221	44557420	200	4.25;2.41;8.44	27.73;27.73;7.64	5.03	21.03	0.55	2.47	Down	-2.06	6.83e-05	0.00113936	44557221	44557420	-2.06	6.83e-05	0.00108243
chr14	94306081	94306280	200	0.00;9.66;6.75	24.37;24.37;19.64	5.47	22.79	1.24	5.35	Down	-2.06	3.57e-07	2.12e-05	94306081	94306280	-2.06	3.57e-07	1.83e-05
chr17	45685741	45686060	320	4.25;2.41;9.28	20.17;20.17;26.19	5.31	22.18	0.14	0.65	Down	-2.06	1.63e-07	1.23e-05	45685741	45685940	-2.06	1.63e-07	1.03e-05
chr2	94808301	94808620	320	0.00;7.24;7.17	20.17;20.17;19.64	4.81	19.99	0.1	0.43	Down	-2.06	1.18e-06	4.99e-05	94808341	94808540	-2.14	8.59e-08	6.58e-06
chr2	38523921	38524200	280	4.25;1.21;2.53	11.76;11.76;9.82	2.66	11.12	Inf	Inf	Down	-2.06	6.73e-06	0.000187956	38523921	38524120	-2.06	6.73e-06	0.000172684
chr2	179969981	179970240	260	8.50;0.00;6.33	5.88;5.88;50.20	4.94	20.66	0.1	0.49	Down	-2.06	3.01e-05	0.000616139	179969981	179970180	-2.11	1.22e-05	0.000280738
chr1	17666941	17667180	240	0.00;7.24;2.95	13.44;13.44;15.28	3.4	14.06	0.19	0.83	Down	-2.05	1.33e-05	0.000327372	17666961	17667160	-2.23	6.75e-07	2.95e-05
chr1	71493881	71494260	380	0.00;13.28;4.64	12.60;12.60;49.11	5.97	24.77	0.1	0.45	Down	-2.05	0.00176702	0.0260632	71493961	71494160	-2.95	4.79e-08	4.38e-06
chr10	68236921	68237160	240	40.36;18.11;16.88	73.11;73.11;165.89	25.11	104.03	0.52	2.45	Down	-2.05	2.11e-07	1.46e-05	68236921	68237120	-5.93	2.32e-08	2.66e-06
chr10	70337421	70337800	380	4.25;4.83;5.49	17.65;17.65;25.10	4.85	20.13	0.26	1.18	Down	-2.05	2.89e-07	1.83e-05	70337421	70337620	-2.05	2.89e-07	1.58e-05
chr12	110514181	110514560	380	0.00;14.49;7.59	27.73;27.73;36.02	7.36	30.49	0.21	0.9	Down	-2.05	3.47e-06	0.000112789	110514341	110514540	-2.05	1.52e-05	0.000336687
chr14	68608581	68608840	260	0.00;6.04;3.38	15.13;15.13;8.73	3.14	12.99	0.71	3.05	Down	-2.05	4.6e-05	0.000863848	68608601	68608800	-2.05	4.6e-05	0.00080992
chr16	48656081	48656380	300	8.50;13.28;3.38	26.89;26.89;50.20	8.38	34.66	0.07	0.34	Down	-2.05	4.34e-08	5.19e-06	48656081	48656280	-2.15	1.09e-08	1.57e-06
chr2	27358101	27358360	260	2.12;4.83;26.58	50.42;50.42;38.20	11.18	46.35	1.26	5.44	Down	-2.05	5.14e-05	0.000944417	27358101	27358300	-2.07	3.4e-06	0.000101906
chr5	25957001	25957280	280	8.50;0.00;10.97	27.73;27.73;25.10	6.49	26.85	0.2	0.9	Down	-2.05	2.61e-07	1.7e-05	25957081	25957280	-2.2	8.97e-08	6.8e-06
chr7	36977941	36978200	260	4.25;3.62;2.95	21.85;21.85;1.09	3.61	14.93	Inf	Inf	Down	-2.05	1.16e-05	0.000292811	36977941	36978140	-2.23	2.69e-06	8.4e-05
chr7	25115281	25115480	200	0.00;6.04;5.91	19.33;19.33;10.91	3.98	16.52	0.09	0.39	Down	-2.05	7.29e-05	0.00120053	25115281	25115480	-2.05	7.29e-05	0.00114437
chr1	152559581	152559960	380	0.00;13.28;13.50	36.13;36.13;38.20	8.93	36.82	0.41	1.73	Down	-2.04	4.92e-08	5.59e-06	152559581	152559780	-2.51	2.38e-12	4.37e-09
chr10	66430001	66430340	340	8.50;9.66;4.64	29.41;29.41;34.92	7.6	31.25	0.16	0.73	Down	-2.04	5.19e-12	1.56e-08	66430101	66430300	-2.18	2.94e-12	4.92e-09
chr10	68051581	68052660	1080	91.34;132.78;121.52	461.33;461.33;502.03	115.21	474.9	0.51	2.28	Down	-2.04	5.95e-11	3.25e-08	68051961	68052160	-5.55	4.46e-14	2.51e-09
chr13	111085021	111085240	220	2.12;6.04;6.75	25.21;25.21;10.91	4.97	20.44	0.12	0.53	Down	-2.04	1.67e-05	0.000392972	111085041	111085240	-2.04	1.67e-05	0.000362345
chr2	117799541	117800100	560	2.12;33.80;54.01	115.96;115.96;137.51	29.98	123.15	0.57	2.41	Down	-2.04	7.44e-08	7.32e-06	117799541	117799740	-2.21	3.44e-08	3.47e-06
chr2	83976461	83976700	240	2.12;13.28;7.17	37.81;37.81;17.46	7.53	31.03	0.56	2.43	Down	-2.04	1.11e-06	4.77e-05	83976461	83976660	-2.04	1.11e-06	4.32e-05
chr6	64734681	64734960	280	4.25;0.00;1.69	8.40;8.40;7.64	1.98	8.15	0.03	0.15	Down	-2.04	5.23e-05	0.000959303	64734681	64734880	-2.04	5.23e-05	0.000901713
chr8	26919341	26919540	200	4.25;0.00;4.64	11.76;11.76;13.10	2.96	12.21	0.21	0.96	Down	-2.04	4.15e-05	0.000793595	26919341	26919540	-2.04	4.15e-05	0.000742093
chr8	25258881	25259220	340	0.00;4.83;3.38	10.92;10.92;12.01	2.73	11.28	Inf	Inf	Down	-2.04	7.76e-05	0.0012617	25258881	25259080	-2.66	6.73e-06	0.000172681
chr1	134433101	134433600	500	19.12;12.07;15.61	50.42;50.42;90.58	15.6	63.81	0.21	0.94	Down	-2.03	7.17e-08	7.13e-06	134433101	134433300	-1.95	2.45e-08	2.77e-06
chr1	192526621	192527020	400	4.25;6.04;6.75	27.73;27.73;14.19	5.68	23.22	0.41	1.82	Down	-2.03	7.72e-07	3.63e-05	192526661	192526860	-2.14	3.73e-07	1.88e-05
chr1	168640081	168640320	240	2.12;2.41;6.75	14.29;14.29;17.46	3.76	15.34	0.83	3.6	Down	-2.03	2.43e-05	0.000519407	168640101	168640300	-2.05	1.89e-05	0.000392084
chr11	46213161	46213440	280	10.62;6.04;9.28	32.77;32.77;40.38	8.65	35.31	0.46	2.07	Down	-2.03	1.75e-12	1.1e-08	46213161	46213360	-2.15	8.02e-13	2.67e-09
chr11	52116921	52117440	520	4.25;8.45;9.28	31.09;31.09;27.28	7.33	29.82	0.81	3.5	Down	-2.03	3.5e-11	2.5e-08	52116981	52117180	-2.11	2.37e-07	1.36e-05
chr14	52817121	52817320	200	4.25;0.00;3.80	12.60;12.60;7.64	2.68	10.95	0.09	0.43	Down	-2.03	7.9e-05	0.00127979	52817121	52817320	-2.03	7.9e-05	0.00122465
chr17	51328101	51328380	280	31.86;7.24;15.19	39.49;39.49;142.97	18.1	73.99	0.14	0.67	Down	-2.03	3.05e-07	1.91e-05	51328121	51328320	-2.04	2.89e-07	1.58e-05
chr2	173228721	173228940	220	4.25;2.41;9.28	21.01;21.01;22.92	5.31	21.64	0.29	1.27	Down	-2.03	3.1e-07	1.92e-05	173228741	173228940	-2.32	4.25e-08	4.02e-06
chr2	27299301	27299500	200	0.00;4.83;7.17	16.81;16.81;15.28	4	16.3	0.23	0.96	Down	-2.03	2.62e-05	0.00055122	27299301	27299500	-2.03	2.62e-05	0.000510602
chr2	75953321	75953580	260	0.00;4.83;5.91	14.29;14.29;15.28	3.58	14.62	0.81	3.43	Down	-2.03	3.52e-05	0.000696288	75953321	75953520	-2.03	3.52e-05	0.00064852
chr6	29670921	29671120	200	4.25;1.21;0.84	11.76;11.76;2.18	2.1	8.57	0.42	2.01	Down	-2.03	3.27e-05	0.000657218	29670921	29671120	-2.03	3.27e-05	0.000611116
chr8	119768881	119769260	380	0.00;8.45;10.13	26.05;26.05;24.01	6.19	25.37	0.14	0.6	Down	-2.03	1.12e-06	4.8e-05	119768901	119769100	-2.05	3.41e-06	0.000102104
chr8	3748781	3749020	240	4.25;1.21;0.00	10.08;10.08;2.18	1.82	7.45	Inf	Inf	Down	-2.03	1.3e-05	0.000322218	3748781	3748980	-2.03	1.3e-05	0.000296839
chr1	156430961	156431300	340	6.37;3.62;0.84	15.97;15.97;12.01	3.61	14.65	0.03	0.13	Down	-2.02	2.25e-09	6.17e-07	156430981	156431180	-2.43	1.43e-09	3.14e-07
chr10	80130041	80130540	500	12.74;25.35;11.81	65.54;65.54;70.94	16.64	67.34	0.36	1.58	Down	-2.02	5.92e-13	8.75e-09	80130301	80130500	-2.86	1.09e-13	2.51e-09
chr10	42868801	42869600	800	23.37;14.49;56.54	128.57;128.57;126.60	31.46	127.91	0.43	1.88	Down	-2.02	7.69e-09	1.59e-06	42869301	42869500	-2.62	1.8e-12	3.85e-09
chr11	111891061	111891260	200	0.00;6.04;10.13	21.85;21.85;21.83	5.39	21.84	Inf	Inf	Down	-2.02	2.18e-05	0.000475822	111891061	111891260	-2.02	2.18e-05	0.000438878
chr11	4249721	4249920	200	4.25;0.00;0.84	7.56;7.56;5.46	1.7	6.86	0.33	1.61	Down	-2.02	9.28e-05	0.00143062	4249721	4249920	-2.02	9.28e-05	0.00138466
chr14	84434761	84435140	380	6.37;9.66;13.50	50.42;50.42;18.55	9.84	39.8	2.16	9.33	Down	-2.02	9.92e-08	8.84e-06	84434941	84435140	-2.07	7.02e-08	5.7e-06
chr15	93612201	93612700	500	33.99;53.11;37.55	133.61;133.61;237.92	41.55	168.38	0.9	3.96	Down	-2.02	2.22e-07	1.52e-05	93612201	93612400	-2.35	6.86e-08	5.6e-06
chr17	26907321	26907600	280	4.25;4.83;6.75	27.73;27.73;8.73	5.28	21.4	0.16	0.72	Down	-2.02	6.37e-06	0.000179554	26907381	26907580	-2.06	3.21e-06	9.75e-05
chr18	35193701	35194140	440	14.87;16.90;14.35	40.33;40.33;105.86	15.37	62.18	0.21	0.91	Down	-2.02	2.1e-07	1.46e-05	35193701	35193900	-2.5	6.42e-08	5.34e-06
chr18	11095361	11095740	380	4.25;4.83;6.75	24.37;24.37;15.28	5.28	21.34	0.19	0.83	Down	-2.02	8.8e-07	4.01e-05	11095461	11095660	-2.73	5.53e-10	1.41e-07
chr19	41228461	41228900	440	4.25;9.66;7.17	25.21;25.21;34.92	7.03	28.45	0.22	0.96	Down	-2.02	2.53e-09	6.79e-07	41228521	41228720	-2.17	1.18e-08	1.66e-06
chr8	109415161	109415360	200	4.25;1.21;2.11	12.60;12.60;5.46	2.52	10.22	0.26	1.2	Down	-2.02	5.97e-05	0.00104674	109415161	109415360	-2.02	5.97e-05	0.000988409
chr9	4188881	4189260	380	4.25;4.83;1.69	20.17;20.17;3.27	3.59	14.54	0.76	3.41	Down	-2.02	1.03e-06	4.52e-05	4189021	4189220	-2.23	1.61e-07	1.02e-05
chr10	93914901	93915500	600	4.25;21.73;13.08	50.42;50.42;56.75	13.02	52.53	0.58	2.47	Down	-2.01	1.39e-11	2.21e-08	93915201	93915400	-2.38	3.01e-12	5.01e-09
chr10	68133261	68134020	760	178.43;190.72;182.27	715.11;715.11;785.79	183.81	738.67	1.27	5.6	Down	-2.01	2.43e-09	6.58e-07	68133461	68133660	-6.96	7.1e-12	7.38e-09
chr10	53074621	53075000	380	2.12;6.04;7.17	19.33;19.33;22.92	5.11	20.52	0.57	2.41	Down	-2.01	2.69e-07	1.74e-05	53074681	53074880	-2.09	5.51e-08	4.79e-06
chr10	43162341	43162720	380	12.74;31.38;27.43	21.85;21.85;244.47	23.85	96.06	0.28	1.19	Down	-2.01	4.26e-07	2.38e-05	43162441	43162640	-3.44	1.99e-07	1.18e-05
chr11	22433101	22433500	400	8.50;15.69;21.10	44.54;44.54;92.77	15.1	60.61	0.14	0.62	Down	-2.01	1.62e-07	1.23e-05	22433101	22433300	-2.48	9.3e-08	6.97e-06
chr11	74817261	74817740	480	12.74;43.46;48.94	121.85;121.85;180.08	35.05	141.26	0.19	0.81	Down	-2.01	8.01e-07	3.74e-05	74817321	74817520	-1.92	2.01e-08	2.41e-06
chr11	94657501	94657700	200	4.25;1.21;2.95	9.24;9.24;15.28	2.8	11.26	0.1	0.44	Down	-2.01	8.24e-05	0.00131348	94657501	94657700	-2.01	8.24e-05	0.00126111
chr14	122000981	122001180	200	0.00;4.83;6.75	16.81;16.81;13.10	3.86	15.57	0.11	0.46	Down	-2.01	2.44e-05	0.000520524	122000981	122001180	-2.01	2.44e-05	0.000481129
chr5	142036801	142037060	260	4.25;2.41;2.95	10.08;10.08;18.55	3.21	12.91	0.68	3.03	Down	-2.01	3.25e-05	0.000654857	142036801	142037000	-2.01	3.25e-05	0.00060894
chr5	33793781	33794040	260	2.12;6.04;5.06	24.37;24.37;4.37	4.41	17.7	0.19	0.83	Down	-2.01	4.29e-05	0.000815733	33793781	33793980	-2.01	4.29e-05	0.000763232
chr6	13086801	13087120	320	4.25;4.83;7.59	28.57;28.57;9.82	5.56	22.32	0.3	1.31	Down	-2.01	1.09e-05	0.000277809	13086821	13087020	-1.89	5.4e-05	0.000920496
chr8	119350481	119351020	540	0.00;13.28;12.66	36.97;36.97;30.56	8.65	34.84	0.49	2.04	Down	-2.01	6.21e-08	6.46e-06	119350641	119350840	-2.66	8.42e-09	1.27e-06
chr9	44100521	44100720	200	0.00;6.04;5.49	13.44;13.44;19.64	3.84	15.51	0.87	3.65	Down	-2.01	6.67e-05	0.00111914	44100521	44100720	-2.01	6.67e-05	0.00106209
chr12	108276501	108276720	220	2.12;9.66;2.11	9.24;9.24;37.11	4.63	18.53	0.07	0.31	Down	-2	1.37e-05	0.000335415	108276501	108276700	-2	1.37e-05	0.000308889
chr13	11313141	11313520	380	6.37;3.62;9.70	26.89;26.89;25.10	6.57	26.29	0.47	2.06	Down	-2	1.66e-09	4.79e-07	11313161	11313360	-2.52	5.26e-11	1.87e-08
chr13	62472961	62473160	200	4.25;1.21;0.00	9.24;9.24;3.27	1.82	7.25	0.06	0.28	Down	-2	2.76e-05	0.000576012	62472961	62473160	-2	2.76e-05	0.000534172
chr2	83987941	83988340	400	4.25;8.45;8.02	32.77;32.77;17.46	6.9	27.67	0.3	1.3	Down	-2	1.2e-07	1.01e-05	83988041	83988240	-2.36	1.12e-08	1.59e-06
chr2	135467041	135467420	380	2.12;2.41;4.64	13.44;13.44;9.82	3.06	12.24	0.33	1.44	Down	-2	5.69e-05	0.00100619	135467061	135467260	-3.23	5.28e-06	0.00014245
chr4	133033181	133033540	360	2.12;2.41;2.53	9.24;9.24;9.82	2.36	9.44	Inf	Inf	Down	-2	0.000151851	0.00227675	133033341	133033540	-2.18	2.12e-05	0.000427341
chr6	134412761	134413020	260	0.00;6.04;4.64	14.29;14.29;14.19	3.56	14.25	0.81	3.35	Down	-2	1.63e-05	0.000385478	134412821	134413020	-2.06	5.82e-06	0.000154866
chr7	138583961	138584160	200	4.25;2.41;3.80	19.33;19.33;3.27	3.49	13.98	0.74	3.28	Down	-2	6.72e-05	0.00112468	138583961	138584160	-2	6.72e-05	0.00106758
chr1	171049641	171050100	460	4.25;9.66;7.59	31.93;31.93;21.83	7.17	28.56	0.14	0.61	Down	-1.99	3.28e-09	8.34e-07	171049761	171049960	-2.94	2.85e-12	4.85e-09
chr14	119471361	119472020	660	19.12;41.04;55.69	161.34;161.34;138.61	38.62	153.76	0.66	2.78	Down	-1.99	5.55e-12	1.61e-08	119471501	119471700	-2.43	7.91e-13	2.66e-09
chr16	77022101	77022740	640	8.50;26.56;23.21	68.07;68.07;96.04	19.42	77.39	0.39	1.65	Down	-1.99	5.26e-09	1.18e-06	77022261	77022460	-2.55	1.43e-10	4.35e-08
chr2	84195021	84195420	400	16.99;6.04;11.81	42.86;42.86;52.39	11.61	46.03	0.11	0.47	Down	-1.99	9.48e-13	9.18e-09	84195201	84195400	-2.54	8.5e-12	8.21e-09
chr2	174027321	174027860	540	16.99;70.01;55.69	153.78;153.78;259.75	47.57	189.1	0.81	3.42	Down	-1.99	2.16e-06	7.71e-05	174027381	174027580	-2	7.53e-08	6.01e-06
chr4	42512621	42512860	240	2.12;4.83;3.38	13.44;13.44;14.19	3.44	13.69	0.38	1.61	Down	-1.99	2.85e-06	9.61e-05	42512661	42512860	-2.24	4.28e-07	2.08e-05
chr4	132491041	132491260	220	2.12;6.04;7.17	16.81;16.81;27.28	5.11	20.3	0.11	0.48	Down	-1.99	2.09e-05	0.000458686	132491061	132491260	-1.99	2.09e-05	0.000422845
chr4	105625461	105625660	200	2.12;16.90;12.24	26.05;26.05;72.03	10.42	41.38	0.06	0.24	Down	-1.99	8.75e-05	0.00136964	105625461	105625660	-1.99	8.75e-05	0.00131993
chr7	139596701	139597000	300	4.25;9.66;11.39	27.73;27.73;44.75	8.43	33.4	0.19	0.79	Down	-1.99	1.07e-07	9.27e-06	139596801	139597000	-2.37	5.33e-07	2.45e-05
chr10	44206541	44206820	280	2.12;3.62;13.08	25.21;25.21;24.01	6.28	24.81	1.4	5.83	Down	-1.98	1.62e-05	0.000383551	44206601	44206800	-2.05	4.86e-06	0.000134292
chr11	70979261	70979720	460	2.12;18.11;9.70	31.93;31.93;54.57	9.98	39.48	0.2	0.84	Down	-1.98	6.94e-05	0.00115471	70979441	70979640	-2.91	5.76e-08	4.95e-06
chr12	103921501	103921720	220	4.25;0.00;5.91	15.13;15.13;9.82	3.39	13.36	0.14	0.63	Down	-1.98	9.43e-05	0.00144688	103921501	103921700	-1.98	9.43e-05	0.00140185
chr14	93931181	93931480	300	4.25;10.86;9.28	39.49;39.49;17.46	8.13	32.15	0.9	3.77	Down	-1.98	6.4e-08	6.6e-06	93931181	93931380	-1.98	6.4e-08	5.33e-06
chr15	82268661	82269040	380	2.12;8.45;11.81	31.09;31.09;26.19	7.46	29.46	0.17	0.69	Down	-1.98	3.1e-09	8.02e-07	82268721	82268920	-2.49	1.36e-12	3.35e-09
chr15	8767861	8768260	400	10.62;4.83;9.70	20.17;20.17;58.93	8.38	33.09	0.18	0.78	Down	-1.98	1.3e-07	1.06e-05	8767961	8768160	-2.25	8.98e-08	6.81e-06
chr17	31500261	31500800	540	0.00;14.49;7.59	27.73;27.73;31.65	7.36	29.04	0.83	3.41	Down	-1.98	8.16e-07	3.79e-05	31500481	31500680	-2.3	1.91e-06	6.44e-05
chr18	34367341	34367680	340	8.50;19.31;17.72	54.62;54.62;70.94	15.18	60.06	0.33	1.41	Down	-1.98	2.9e-10	1.11e-07	34367401	34367600	-2.01	4.83e-13	2.57e-09
chr4	124911541	124911840	300	2.12;6.04;8.44	27.73;27.73;9.82	5.53	21.76	1.23	5.1	Down	-1.98	7.37e-05	0.0012119	124911541	124911740	-2.01	4.2e-05	0.00075074
chr4	102508901	102509180	280	2.12;2.41;0.00	8.40;8.40;1.09	1.51	5.97	Inf	Inf	Down	-1.98	0.00020934	0.00312413	102508901	102509100	-2.43	7.15e-05	0.00112623
chr5	72036041	72036260	220	4.25;2.41;2.53	17.65;17.65;1.09	3.06	12.13	0.16	0.71	Down	-1.98	6.83e-05	0.0011403	72036041	72036240	-1.98	6.83e-05	0.0010834
chr7	44995421	44996000	580	16.99;7.24;16.03	47.90;47.90;63.30	13.42	53.03	0.71	3.12	Down	-1.98	3.32e-10	1.25e-07	44995461	44995660	-1.91	1.12e-09	2.57e-07
chr7	73394661	73394940	280	4.25;15.69;21.52	48.74;48.74;66.57	13.82	54.68	0.77	3.21	Down	-1.98	2.68e-06	9.14e-05	73394701	73394900	-2.03	2.83e-07	1.55e-05
chr8	122287141	122287340	200	4.25;4.83;8.02	24.37;24.37;18.55	5.7	22.43	0.62	2.63	Down	-1.98	1.97e-08	3.12e-06	122287141	122287340	-1.98	1.97e-08	2.38e-06
chr8	34697501	34697880	380	0.00;4.83;6.75	16.81;16.81;12.01	3.86	15.21	0.44	1.78	Down	-1.98	3.49e-05	0.000690846	34697541	34697740	-2.03	1.89e-05	0.000392084
chr13	21766841	21767220	380	6.37;0.00;3.38	10.92;10.92;16.37	3.25	12.74	Inf	Inf	Down	-1.97	1.36e-05	0.000333554	21766841	21767040	-2.28	3.78e-06	0.000111173
chr13	44117441	44117720	280	4.25;4.83;10.97	20.17;20.17;38.20	6.68	26.18	0.29	1.23	Down	-1.97	2.91e-05	0.000601722	44117461	44117660	-2	1.66e-05	0.000360212
chr14	33942881	33943580	700	8.50;13.28;26.16	63.86;63.86;60.03	15.98	62.58	0.29	1.22	Down	-1.97	7.9e-11	3.9e-08	33942981	33943180	-2.31	3.08e-11	1.28e-08
chr15	80733101	80733480	380	4.25;7.24;13.50	27.73;27.73;42.56	8.33	32.67	0.06	0.26	Down	-1.97	1.09e-06	4.71e-05	80733181	80733380	-2.38	5.48e-09	9.13e-07
chr16	56544461	56545320	860	12.74;32.59;27.43	105.04;105.04;74.21	24.25	94.76	0.53	2.22	Down	-1.97	1.2e-09	3.68e-07	56544941	56545140	-2.36	2.34e-13	2.51e-09
chr2	157436381	157436960	580	12.74;18.11;15.19	71.43;71.43;37.11	15.35	59.99	0.67	2.81	Down	-1.97	3.63e-08	4.62e-06	157436381	157436580	-2.11	2e-08	2.4e-06
chr2	5934621	5934840	220	2.12;6.04;10.97	22.69;22.69;29.47	6.38	24.95	0.36	1.47	Down	-1.97	2.68e-07	1.74e-05	5934621	5934820	-1.97	2.68e-07	1.49e-05
chr2	162362241	162362560	320	21.24;21.73;28.69	67.22;67.22;146.24	23.89	93.56	0.65	2.75	Down	-1.97	2.77e-07	1.78e-05	162362341	162362540	-1.94	1.2e-07	8.29e-06
chr2	176133761	176134020	260	2.12;6.04;0.42	15.13;15.13;3.27	2.86	11.18	0.12	0.52	Down	-1.97	6.31e-06	0.0001786	176133781	176133980	-3.83	1.68e-08	2.11e-06
chr2	48237061	48237280	220	4.25;1.21;0.84	11.76;11.76;1.09	2.1	8.21	0.08	0.38	Down	-1.97	5.93e-05	0.00104003	48237061	48237260	-1.97	5.93e-05	0.00098189
chr3	21932201	21932780	580	14.87;20.52;20.25	65.54;65.54;86.22	18.55	72.44	0.16	0.68	Down	-1.97	8.69e-10	2.8e-07	21932241	21932440	-1.85	3.55e-11	1.4e-08
chr1	168644321	168644700	380	2.12;3.62;3.80	10.92;10.92;15.28	3.18	12.38	Inf	Inf	Down	-1.96	4.15e-05	0.000793595	168644321	168644520	-2.58	9.29e-08	6.97e-06
chr1	7129241	7129440	200	2.12;6.04;5.06	12.60;12.60;26.19	4.41	17.13	0.16	0.67	Down	-1.96	7.1e-05	0.00117669	7129241	7129440	-1.96	7.1e-05	0.00112022
chr10	83610381	83610660	280	0.00;9.66;12.66	33.61;33.61;19.64	7.44	28.96	0.42	1.7	Down	-1.96	0.00200144	0.0295159	83610401	83610600	-2.2	3.06e-05	0.000579335
chr12	17429101	17429360	260	2.12;3.62;1.27	9.24;9.24;8.73	2.34	9.07	0.05	0.21	Down	-1.96	2.88e-05	0.000595261	17429141	17429340	-2.14	2.78e-06	8.65e-05
chr13	54535101	54535320	220	0.00;4.83;5.06	14.29;14.29;9.82	3.3	12.8	Inf	Inf	Down	-1.96	9.91e-05	0.00150346	54535101	54535300	-1.96	9.91e-05	0.0014621
chr14	122011301	122011860	560	8.50;25.35;32.91	78.99;78.99;101.50	22.25	86.49	0.41	1.69	Down	-1.96	4.96e-08	5.62e-06	122011621	122011820	-2.16	9.4e-11	3.02e-08
chr15	74799581	74800040	460	21.24;32.59;13.92	87.39;87.39;88.40	22.59	87.73	0.18	0.76	Down	-1.96	1e-12	9.18e-09	74799581	74799780	-2	3.71e-13	2.51e-09
chr15	98846601	98846860	260	2.12;15.69;11.39	25.21;25.21;63.30	9.74	37.91	0.31	1.27	Down	-1.96	7.76e-05	0.00126176	98846601	98846800	-2.13	2.2e-07	1.28e-05
chr16	23927301	23927860	560	44.61;38.63;43.88	147.89;147.89;199.72	42.37	165.17	0.39	1.69	Down	-1.96	6.77e-09	1.43e-06	23927301	23927500	-2.41	7.97e-10	1.91e-07
chr17	7085341	7085720	380	2.12;7.24;3.80	18.49;18.49;14.19	4.39	17.05	0.19	0.8	Down	-1.96	1.31e-07	1.07e-05	7085481	7085680	-2.27	1.6e-08	2.04e-06
chr2	145789981	145790340	360	4.25;8.45;6.75	31.93;31.93;12.01	6.48	25.29	0.47	1.98	Down	-1.96	3.81e-07	2.2e-05	145789981	145790180	-1.96	3.81e-07	1.91e-05
chr3	40902301	40902960	660	4.25;22.94;30.80	68.91;68.91;87.31	19.33	75.04	0.43	1.76	Down	-1.96	1.4e-06	5.61e-05	40902301	40902500	-2.22	4.65e-07	2.21e-05
chr7	66622461	66622660	200	4.25;3.62;5.91	21.85;21.85;9.82	4.59	17.84	Inf	Inf	Down	-1.96	3.13e-05	0.000634461	66622461	66622660	-1.96	3.13e-05	0.000589557
chr7	13762641	13762860	220	2.12;6.04;4.64	21.01;21.01;7.64	4.27	16.55	0.1	0.43	Down	-1.96	4.06e-05	0.000780202	13762641	13762840	-1.96	4.06e-05	0.00072907
chr1	182589981	182590360	380	8.50;9.66;13.50	31.09;31.09;60.03	10.55	40.74	0.11	0.48	Down	-1.95	7.78e-08	7.55e-06	182590021	182590220	-2.3	4.51e-08	4.19e-06
chr1	38190861	38191100	240	2.12;2.41;8.44	16.81;16.81;16.37	4.33	16.66	0.48	1.96	Down	-1.95	4.78e-05	0.000891044	38190861	38191060	-1.95	4.78e-05	0.000835956
chr10	127218821	127219300	480	4.25;19.31;18.56	54.62;54.62;53.48	14.04	54.24	0.28	1.16	Down	-1.95	3.03e-11	2.4e-08	127218921	127219120	-2.72	1.78e-13	2.51e-09
chr12	23691861	23692060	200	4.25;2.41;0.84	13.44;13.44;2.18	2.5	9.69	Inf	Inf	Down	-1.95	1.53e-05	0.000366647	23691861	23692060	-1.95	1.53e-05	0.00033802
chr17	86810721	86811080	360	2.12;6.04;5.06	15.13;15.13;20.74	4.41	17	0.24	1	Down	-1.95	1.65e-06	6.33e-05	86810721	86810920	-2.23	3.56e-06	0.000105958
chr2	167607261	167607760	500	16.99;22.94;30.38	75.63;75.63;121.14	23.44	90.8	0.43	1.78	Down	-1.95	5.49e-08	5.97e-06	167607261	167607460	-2.35	1.5e-08	1.96e-06
chr2	130982041	130982320	280	10.62;1.21;3.80	17.65;17.65;25.10	5.21	20.13	0.18	0.79	Down	-1.95	3.75e-06	0.000120197	130982121	130982320	-3.2	5.28e-10	1.35e-07
chr3	93217441	93217640	200	2.12;6.04;2.11	5.04;5.04;29.47	3.42	13.18	0.03	0.14	Down	-1.95	2.18e-05	0.00047619	93217441	93217640	-1.95	2.18e-05	0.000439233
chr4	116908881	116909120	240	4.25;3.62;2.11	17.65;17.65;3.27	3.33	12.86	Inf	Inf	Down	-1.95	1.89e-05	0.000426579	116908881	116909080	-2.3	1.41e-05	0.000315928
chr4_JH584293_random	194021	194220	200	2.12;4.83;3.38	13.44;13.44;13.10	3.44	13.33	0.75	3.13	Down	-1.95	5.87e-06	0.00016973	194021	194220	-1.95	5.87e-06	0.000155882
chr6	91702361	91702560	200	6.37;2.41;2.53	12.60;12.60;18.55	3.77	14.59	0.16	0.69	Down	-1.95	4.39e-07	2.43e-05	91702361	91702560	-1.95	4.39e-07	2.13e-05
chr7	140903081	140903560	480	4.25;8.45;15.61	31.93;31.93;45.84	9.44	36.57	0.21	0.86	Down	-1.95	2.64e-06	9.04e-05	140903121	140903320	-2.41	7.57e-06	0.000190932
chr9	108398981	108399260	280	10.62;7.24;3.38	12.60;12.60;56.75	7.08	27.32	0.07	0.32	Down	-1.95	7.62e-08	7.44e-06	108398981	108399180	-1.95	7.62e-08	6.06e-06
chr1	167339561	167339940	380	4.25;13.28;21.10	52.10;52.10;43.66	12.87	49.28	0.57	2.31	Down	-1.94	1.03e-09	3.23e-07	167339621	167339820	-2.03	4.79e-09	8.2e-07
chr1	191908161	191908440	280	0.00;4.83;6.33	12.60;12.60;17.46	3.72	14.22	0.28	1.11	Down	-1.94	0.000134646	0.00202352	191908201	191908400	-1.99	8.4e-05	0.00127984
chr10	66034501	66034880	380	10.62;13.28;6.75	44.54;44.54;28.38	10.22	39.15	0.73	3.06	Down	-1.94	3.74e-09	9.23e-07	66034581	66034780	-2.7	1.05e-09	2.42e-07
chr10	41436121	41436400	280	4.25;6.04;10.13	26.05;26.05;26.19	6.8	26.1	0.12	0.51	Down	-1.94	9.6e-09	1.88e-06	41436201	41436400	-1.94	9.6e-09	1.41e-06
chr10	66429521	66429780	260	0.00;9.66;3.80	19.33;19.33;13.10	4.48	17.25	0.34	1.35	Down	-1.94	9.02e-05	0.00140024	66429521	66429720	-1.94	9.02e-05	0.00135238
chr12	38895261	38895640	380	6.37;9.66;15.61	44.54;44.54;32.74	10.55	40.6	0.18	0.73	Down	-1.94	6.79e-10	2.28e-07	38895361	38895560	-2.01	6.48e-10	1.6e-07
chr12	85698361	85698980	620	76.47;55.53;63.71	221.00;221.00;309.95	65.24	250.65	1.16	4.91	Down	-1.94	3.23e-08	4.27e-06	85698521	85698720	-2.14	6.99e-09	1.1e-06
chr12	21280401	21280920	520	2.12;9.66;14.77	37.81;37.81;26.19	8.85	33.94	0.2	0.8	Down	-1.94	2.44e-05	0.000520643	21280541	21280740	-2.59	2.2e-09	4.5e-07
chr15	36926801	36927220	420	12.74;15.69;21.94	47.06;47.06;99.32	16.79	64.48	0.23	0.95	Down	-1.94	1.82e-07	1.33e-05	36926801	36927000	-2.82	4.96e-08	4.49e-06
chr17	24403541	24403920	380	4.25;9.66;13.92	42.86;42.86;20.74	9.28	35.48	0.51	2.08	Down	-1.94	5.6e-07	2.88e-05	24403561	24403760	-1.91	7.96e-07	3.33e-05
chr17	84946461	84946740	280	0.00;6.04;3.80	13.44;13.44;10.91	3.28	12.6	0.25	0.99	Down	-1.94	2.84e-05	0.000589603	84946481	84946680	-2.43	2.6e-06	8.21e-05
chr18	15431861	15432380	520	6.37;8.45;13.50	31.93;31.93;44.75	9.44	36.2	Inf	Inf	Down	-1.94	1.39e-08	2.46e-06	15432121	15432320	-2.3	1.42e-07	9.35e-06
chr18	5401741	5402120	380	2.12;12.07;24.05	52.10;52.10;42.56	12.75	48.92	0.72	2.87	Down	-1.94	4.7e-08	5.45e-06	5401841	5402040	-1.96	2.87e-08	3.04e-06
chr2	83982141	83982520	380	4.25;14.49;10.97	47.06;47.06;19.64	9.9	37.92	0.44	1.78	Down	-1.94	5.77e-08	6.16e-06	83982321	83982520	-2.25	7.45e-09	1.16e-06
chr6	104256921	104257120	200	4.25;6.04;8.44	29.41;29.41;13.10	6.24	23.97	1.36	5.62	Down	-1.94	6.71e-06	0.000187649	104256921	104257120	-1.94	6.71e-06	0.000172413
chr8	117467561	117467800	240	2.12;4.83;7.17	21.01;21.01;12.01	4.71	18.01	0.35	1.41	Down	-1.94	7.81e-05	0.00126849	117467561	117467760	-1.94	7.81e-05	0.00121333
chr9	63652681	63653200	520	14.87;19.31;15.61	51.26;51.26;88.40	16.6	63.64	0.36	1.5	Down	-1.94	6.15e-08	6.42e-06	63652781	63652980	-2.13	1.62e-08	2.06e-06
chr1	52431661	52431860	200	4.25;3.62;7.17	24.37;24.37;8.73	5.01	19.16	0.27	1.12	Down	-1.93	7.23e-05	0.00119267	52431661	52431860	-1.93	7.23e-05	0.00113641
chr10	116457561	116457760	200	4.25;1.21;1.69	7.56;7.56;12.01	2.38	9.04	0.1	0.43	Down	-1.93	7.68e-05	0.00125281	116457561	116457760	-1.93	7.68e-05	0.00119723
chr11	3380581	3380840	260	0.00;7.24;3.80	13.44;13.44;15.28	3.68	14.06	0.28	1.1	Down	-1.93	4.64e-05	0.000869311	3380581	3380780	-2.05	1.33e-05	0.000301519
chr14	113404761	113405200	440	8.50;6.04;17.72	33.61;33.61;55.66	10.75	40.96	0.11	0.44	Down	-1.93	3.94e-06	0.00012484	113404841	113405040	-2.22	4.07e-06	0.000118013
chr16	76357041	76357460	420	12.74;16.90;25.74	34.45;34.45;141.88	18.46	70.26	0.58	2.36	Down	-1.93	3.43e-07	2.06e-05	76357241	76357440	-2.35	1.17e-07	8.15e-06
chr19	43924841	43925100	260	2.12;6.04;1.69	10.08;10.08;17.46	3.28	12.54	Inf	Inf	Down	-1.93	1.65e-05	0.00038838	43924861	43925060	-2.12	6.1e-06	0.000160532
chr19	42319681	42319900	220	0.00;7.24;9.70	21.85;21.85;20.74	5.65	21.48	0.26	1.01	Down	-1.93	2.43e-05	0.000520188	42319681	42319880	-1.93	2.43e-05	0.000480825
chr2	112329381	112329580	200	4.25;3.62;7.17	24.37;24.37;8.73	5.01	19.16	Inf	Inf	Down	-1.93	7.23e-05	0.00119267	112329381	112329580	-1.93	7.23e-05	0.00113641
chr9	44099721	44100040	320	4.25;6.04;6.33	21.85;21.85;19.64	5.54	21.11	0.24	0.99	Down	-1.93	3.02e-08	4.1e-06	44099761	44099960	-1.77	1.22e-06	4.64e-05
chr9	25602461	25602740	280	8.50;2.41;10.97	14.29;14.29;54.57	7.29	27.71	0.16	0.65	Down	-1.93	6.79e-06	0.000189477	25602461	25602660	-1.95	4.08e-06	0.000118231
chr1	121323821	121324200	380	6.37;10.86;12.24	28.57;28.57;54.57	9.82	37.24	0.43	1.75	Down	-1.92	8.43e-08	7.94e-06	121323941	121324140	-2.26	5.11e-08	4.58e-06
chr10	67966961	67967340	380	8.50;6.04;8.02	32.77;32.77;19.64	7.52	28.4	0.16	0.67	Down	-1.92	1.49e-08	2.59e-06	67966981	67967180	-2.96	1.01e-09	2.34e-07
chr10	60964761	60965280	520	12.74;20.52;21.10	57.14;57.14;91.68	18.12	68.65	0.36	1.47	Down	-1.92	3.85e-08	4.82e-06	60964861	60965060	-2	1.88e-08	2.29e-06
chr10	81313221	81313540	320	12.74;4.83;5.06	15.13;15.13;55.66	7.55	28.64	0.12	0.52	Down	-1.92	8.54e-08	8.01e-06	81313301	81313500	-1.95	8.16e-08	6.36e-06
chr10	42020421	42021080	660	6.37;6.04;81.85	117.64;117.64;121.14	31.42	118.81	0.54	2.15	Down	-1.92	1.53e-06	6.02e-05	42020561	42020760	-2.01	4.42e-07	2.14e-05
chr11	93141641	93141900	260	4.25;1.21;0.42	8.40;8.40;5.46	1.96	7.42	0.2	0.87	Down	-1.92	2.79e-05	0.00058054	93141681	93141880	-1.92	2.79e-05	0.000538383
chr11	19732581	19732800	220	2.12;3.62;3.80	10.92;10.92;14.19	3.18	12.01	0.35	1.41	Down	-1.92	5.38e-05	0.000976932	19732581	19732780	-1.92	5.38e-05	0.000919088
chr13	5729601	5729940	340	0.00;7.24;12.24	26.05;26.05;21.83	6.49	24.64	0.25	0.96	Down	-1.92	2e-05	0.000444747	5729681	5729880	-1.95	1.5e-05	0.000332687
chr19	45649361	45649580	220	0.00;6.04;7.17	16.81;16.81;16.37	4.4	16.66	1	3.91	Down	-1.92	5.44e-05	0.000980548	45649361	45649560	-1.92	5.44e-05	0.000923059
chr2	12945721	12945920	200	4.25;10.86;6.33	28.57;28.57;24.01	7.15	27.05	0.26	1.06	Down	-1.92	5.24e-11	3.03e-08	12945721	12945920	-1.92	5.24e-11	1.86e-08
chr3	149094341	149094720	380	2.12;8.45;8.02	26.89;26.89;16.37	6.2	23.38	1.38	5.49	Down	-1.92	3.3e-06	0.000108171	149094341	149094540	-2.01	1.7e-06	5.91e-05
chr3	49988861	49989140	280	2.12;3.62;14.35	27.73;27.73;20.74	6.7	25.4	0.21	0.85	Down	-1.92	6.06e-05	0.00105837	49988861	49989060	-1.92	6.06e-05	0.000999784
chr4	41475401	41475900	500	12.74;22.94;28.27	70.59;70.59;100.41	21.32	80.53	0.33	1.35	Down	-1.92	9.6e-09	1.88e-06	41475661	41475860	-2.28	1.8e-10	5.3e-08
chr4	141181581	141181860	280	12.74;12.07;18.14	26.05;26.05;110.23	14.32	54.11	0.1	0.41	Down	-1.92	2.5e-07	1.65e-05	141181581	141181780	-1.93	2.42e-07	1.37e-05
chr4	100324641	100324920	280	4.25;7.24;9.70	21.01;21.01;38.20	7.07	26.74	0.11	0.45	Down	-1.92	4.17e-06	0.000130786	100324641	100324840	-1.95	3.02e-06	9.27e-05
chr5	76994541	76994740	200	0.00;6.04;7.17	16.81;16.81;16.37	4.4	16.66	0.5	1.96	Down	-1.92	5.44e-05	0.000980548	76994541	76994740	-1.92	5.44e-05	0.000923059
chr6	104343601	104343880	280	4.25;1.21;0.00	9.24;9.24;2.18	1.82	6.89	Inf	Inf	Down	-1.92	3.16e-05	0.000639863	104343601	104343800	-2.56	2.89e-05	0.000555234
chr7	44897781	44898340	560	10.62;36.21;40.08	107.56;107.56;114.59	28.97	109.9	0.26	1.03	Down	-1.92	8.46e-11	4.08e-08	44897981	44898180	-2.52	4.83e-13	2.57e-09
chr10	68252641	68253500	860	72.22;100.19;135.02	287.39;287.39;577.34	102.48	384.04	0.72	2.91	Down	-1.91	9.56e-07	4.27e-05	68252881	68253080	-4.73	2.75e-13	2.51e-09
chr10	60118621	60118860	240	2.12;6.04;2.11	17.65;17.65;3.27	3.42	12.86	Inf	Inf	Down	-1.91	4.94e-05	0.000913989	60118621	60118820	-2.36	6.27e-05	0.00102269
chr11	55106921	55107180	260	2.12;7.24;8.86	16.81;16.81;34.92	6.08	22.85	0.07	0.27	Down	-1.91	6.93e-05	0.00115263	55106921	55107120	-1.91	6.93e-05	0.00109594
chr12	72020041	72020280	240	4.25;1.21;2.11	10.92;10.92;6.55	2.52	9.47	0.13	0.56	Down	-1.91	6.17e-05	0.00106879	72020041	72020240	-1.91	6.17e-05	0.00101045
chr12	53293961	53294220	260	2.12;3.62;3.38	10.08;10.08;14.19	3.04	11.45	0.66	2.69	Down	-1.91	7.76e-05	0.0012617	53294021	53294220	-2.2	1.35e-05	0.000305057
chr2	111080161	111080380	220	4.25;2.41;1.69	15.13;15.13;1.09	2.78	10.45	Inf	Inf	Down	-1.91	5.75e-05	0.00101519	111080161	111080360	-1.91	5.75e-05	0.000957399
chr5	142855141	142855340	200	10.62;8.45;21.52	38.65;38.65;75.31	13.53	50.87	2.94	11.96	Down	-1.91	1.21e-06	5.08e-05	142855141	142855340	-1.91	1.21e-06	4.61e-05
chr5	77871441	77871760	320	0.00;7.24;5.06	15.97;15.97;14.19	4.1	15.37	0.23	0.9	Down	-1.91	3.45e-05	0.000685857	77871461	77871660	-2.34	1.03e-07	7.41e-06
chr7	86331821	86332200	380	0.00;15.69;5.91	26.89;26.89;27.28	7.2	27.02	0.2	0.79	Down	-1.91	4.13e-06	0.000129635	86331941	86332140	-2.85	8.23e-09	1.25e-06
chr7	19348881	19349080	200	2.12;3.62;3.38	10.08;10.08;14.19	3.04	11.45	0.17	0.67	Down	-1.91	7.76e-05	0.0012617	19348881	19349080	-1.91	7.76e-05	0.00120631
chr9	119661561	119661840	280	2.12;6.04;6.33	18.49;18.49;17.46	4.83	18.15	0.21	0.85	Down	-1.91	1.15e-06	4.9e-05	119661621	119661820	-2	3.42e-07	1.78e-05
chr1	178635161	178635520	360	0.00;7.24;6.75	16.81;16.81;18.55	4.66	17.39	0.53	2.04	Down	-1.9	3.62e-05	0.000712018	178635301	178635500	-2.13	7.63e-06	0.000192251
chr10	45876101	45876380	280	0.00;7.24;7.17	15.97;15.97;21.83	4.81	17.92	0.27	1.05	Down	-1.9	8.23e-05	0.00131348	45876101	45876300	-1.9	8.23e-05	0.00126111
chr11	115577821	115578100	280	0.00;6.04;4.22	12.60;12.60;13.10	3.42	12.77	0.06	0.23	Down	-1.9	7.55e-05	0.00123622	115577821	115578020	-2.03	1.58e-05	0.000345886
chr13	107117961	107118340	380	2.12;9.66;11.81	30.25;30.25;27.28	7.86	29.26	0.2	0.76	Down	-1.9	2.15e-08	3.3e-06	107118061	107118260	-1.88	4.84e-08	4.42e-06
chr13	59279721	59280120	400	14.87;13.28;7.59	14.29;14.29;104.77	11.91	44.45	0.36	1.5	Down	-1.9	1.48e-07	1.15e-05	59279921	59280120	-2.41	4.39e-08	4.12e-06
chr13	94088241	94088500	260	2.12;3.62;2.11	9.24;9.24;10.91	2.62	9.8	Inf	Inf	Down	-1.9	7.05e-05	0.00116928	94088241	94088440	-1.9	7.05e-05	0.00111285
chr15	64221021	64221400	380	2.12;25.35;21.52	58.82;58.82;65.48	16.33	61.04	3.68	14.34	Down	-1.9	6.54e-09	1.39e-06	64221121	64221320	-2.11	1.04e-10	3.29e-08
chr15	5116621	5116900	280	4.25;8.45;3.80	10.08;10.08;41.47	5.5	20.55	0.05	0.21	Down	-1.9	4.21e-07	2.37e-05	5116681	5116880	-1.97	4.67e-07	2.22e-05
chr18	24996681	24996940	260	4.25;1.21;2.11	9.24;9.24;9.82	2.52	9.44	0.52	2.22	Down	-1.9	4.62e-05	0.000866251	24996721	24996920	-1.99	2.12e-05	0.000427362
chr2	173314761	173315460	700	12.74;8.45;25.74	53.78;53.78;67.67	15.64	58.41	Inf	Inf	Down	-1.9	5.32e-08	5.88e-06	173315161	173315360	-2.22	1.63e-09	3.51e-07
chr3	96267601	96268140	540	8.50;38.63;28.69	85.71;85.71;112.41	25.27	94.61	0.56	2.22	Down	-1.9	2.99e-07	1.88e-05	96267761	96267960	-2.2	7.21e-12	7.43e-09
chr3	53069241	53069760	520	19.12;36.21;85.65	192.43;192.43;141.88	46.99	175.58	0.58	2.29	Down	-1.9	5.38e-05	0.000976932	53069241	53069440	-1.98	3.03e-06	9.28e-05
chr4	46819361	46819580	220	2.12;6.04;14.77	30.25;30.25;25.10	7.64	28.53	0.24	0.96	Down	-1.9	4.83e-06	0.000145573	46819381	46819580	-1.93	2.85e-06	8.84e-05
chr8	103691781	103692080	300	10.62;3.62;8.02	18.49;18.49;45.84	7.42	27.6	0.39	1.62	Down	-1.9	1.88e-07	1.36e-05	103691821	103692020	-2.04	1.54e-07	9.85e-06
chr8	103659681	103659960	280	4.25;4.83;1.69	18.49;18.49;3.27	3.59	13.42	0.25	1.05	Down	-1.9	6.44e-06	0.000181177	103659701	103659900	-2.07	2.15e-06	7.03e-05
chr8	112593521	112594020	500	14.87;19.31;38.82	75.63;75.63;121.14	24.33	90.8	0.59	2.37	Down	-1.9	1.35e-05	0.000331767	112593561	112593760	-1.86	2.81e-08	3.02e-06
chr9	27322101	27322440	340	4.25;22.94;22.78	47.06;47.06;92.77	16.66	62.29	0.27	1.05	Down	-1.9	0.000243609	0.00362868	27322201	27322400	-2.19	3.8e-08	3.75e-06
chr10	69843501	69843780	280	4.25;3.62;0.42	14.29;14.29;2.18	2.76	10.25	0.14	0.6	Down	-1.89	4.99e-06	0.000149227	69843521	69843720	-2.32	3.09e-06	9.43e-05
chr11	95614281	95614560	280	21.24;8.45;8.02	10.08;10.08;120.05	12.57	46.74	0.08	0.34	Down	-1.89	1.43e-07	1.13e-05	95614341	95614540	-1.96	1.37e-07	9.08e-06
chr11	109027201	109027420	220	4.25;3.62;7.59	22.69;22.69;12.01	5.15	19.13	0.14	0.56	Down	-1.89	5.88e-05	0.00103349	109027201	109027400	-2.01	4.42e-05	0.000783844
chr12	33450181	33450440	260	0.00;6.04;2.95	11.76;11.76;9.82	3	11.12	0.14	0.52	Down	-1.89	9.97e-05	0.00150927	33450201	33450400	-2.03	2.83e-05	0.000544156
chr12	52890741	52891000	260	0.00;6.04;8.86	19.33;19.33;16.37	4.97	18.34	0.38	1.44	Down	-1.89	0.0001214	0.00182879	52890761	52890960	-1.93	6.29e-05	0.00102382
chr17	74139721	74140100	380	2.12;8.45;10.13	25.21;25.21;26.19	6.9	25.54	0.26	1	Down	-1.89	5.55e-08	6.01e-06	74139781	74139980	-1.95	1.37e-08	1.84e-06
chr18	57848001	57848380	380	38.23;14.49;21.52	42.86;42.86;189.90	24.75	91.87	0.47	1.97	Down	-1.89	3.2e-07	1.96e-05	57848101	57848300	-1.98	2.71e-07	1.5e-05
chr4	44556381	44556760	380	4.25;10.86;6.33	20.17;20.17;39.29	7.15	26.54	0.22	0.89	Down	-1.89	1.75e-07	1.3e-05	44556521	44556720	-2.64	2.61e-08	2.87e-06
chr4	116696741	116697020	280	4.25;3.62;7.59	21.01;21.01;15.28	5.15	19.1	1.12	4.48	Down	-1.89	8.15e-07	3.79e-05	116696781	116696980	-2.15	1.97e-07	1.18e-05
chr4	121061581	121061960	380	4.25;2.41;3.80	11.76;11.76;15.28	3.49	12.94	Inf	Inf	Down	-1.89	1.58e-05	0.000375297	121061581	121061780	-2.48	4.23e-07	2.07e-05
chr4	129653821	129654100	280	4.25;2.41;3.38	14.29;14.29;8.73	3.35	12.43	0.1	0.42	Down	-1.89	2.29e-05	0.000495611	129653861	129654060	-1.89	2.29e-05	0.000457566
chr5	84659981	84660220	240	4.25;6.04;5.06	21.85;21.85;13.10	5.12	18.93	0.55	2.22	Down	-1.89	1.79e-06	6.73e-05	84659981	84660180	-2.01	8.07e-07	3.36e-05
chr5	111116221	111116500	280	2.12;4.83;5.91	15.13;15.13;17.46	4.29	15.9	0.95	3.74	Down	-1.89	1e-05	0.000260348	111116221	111116420	-2.09	6.46e-07	2.85e-05
chr7	65851741	65852120	380	2.12;10.86;5.91	21.85;21.85;26.19	6.3	23.3	0.7	2.74	Down	-1.89	1.64e-08	2.74e-06	65851881	65852080	-2.37	1.13e-09	2.6e-07
chr7	91901101	91901380	280	2.12;3.62;5.06	15.13;15.13;9.82	3.6	13.36	0.79	3.13	Down	-1.89	8.84e-05	0.00137946	91901181	91901380	-2.35	1.04e-05	0.000246335
chr8	16431281	16431480	200	2.12;3.62;0.84	8.40;8.40;7.64	2.2	8.15	0.47	1.91	Down	-1.89	5.23e-05	0.000959312	16431281	16431480	-1.89	5.23e-05	0.000901726
chr1	153797981	153798180	200	2.12;3.62;4.64	12.60;12.60;13.10	3.46	12.77	0.19	0.75	Down	-1.88	7.55e-05	0.00123622	153797981	153798180	-1.88	7.55e-05	0.00118044
chr10	67887521	67887880	360	4.25;2.41;2.11	11.76;11.76;8.73	2.92	10.75	0.15	0.63	Down	-1.88	8.64e-06	0.000231339	67887681	67887880	-2.63	5.54e-07	2.53e-05
chr11	55415961	55416580	620	8.50;14.49;23.63	46.22;46.22;79.67	15.54	57.37	Inf	Inf	Down	-1.88	5.74e-07	2.93e-05	55416381	55416580	-2.07	7.25e-07	3.09e-05
chr13	24636581	24636860	280	2.12;4.83;2.53	10.92;10.92;13.10	3.16	11.65	0.23	0.91	Down	-1.88	2.03e-05	0.00045053	24636581	24636780	-1.94	8.64e-06	0.000212976
chr15	86223561	86223780	220	4.25;2.41;2.53	9.24;9.24;15.28	3.06	11.26	0.64	2.65	Down	-1.88	7.32e-05	0.00120554	86223561	86223760	-1.88	7.32e-05	0.00114949
chr15	80956921	80957520	600	8.50;39.83;35.44	126.89;126.89;54.57	27.92	102.78	0.14	0.54	Down	-1.88	0.000105049	0.00158724	80957101	80957300	-2.05	6.66e-08	5.48e-06
chr16	85809601	85810200	600	10.62;15.69;14.77	57.14;57.14;37.11	13.69	50.46	0.18	0.7	Down	-1.88	4.5e-09	1.05e-06	85809721	85809920	-2.04	1.56e-10	4.69e-08
chr17	59970681	59970960	280	6.37;2.41;5.06	16.81;16.81;17.46	4.62	17.02	0.19	0.8	Down	-1.88	3.23e-07	1.98e-05	59970701	59970900	-1.88	3.23e-07	1.71e-05
chr19	43924541	43924740	200	2.12;7.24;0.84	10.08;10.08;17.46	3.4	12.54	Inf	Inf	Down	-1.88	3.46e-05	0.000687259	43924541	43924740	-1.88	3.46e-05	0.000640079
chr19	27587801	27588000	200	4.25;2.41;2.53	9.24;9.24;15.28	3.06	11.26	0.13	0.53	Down	-1.88	7.32e-05	0.00120554	27587801	27588000	-1.88	7.32e-05	0.00114949
chr2	167645061	167645260	200	2.12;3.62;2.11	10.08;10.08;8.73	2.62	9.63	0.28	1.13	Down	-1.88	7.05e-05	0.00116928	167645061	167645260	-1.88	7.05e-05	0.00111284
chr3	71059401	71059620	220	14.87;37.42;50.63	82.35;82.35;215.00	34.31	126.57	1.9	7.45	Down	-1.88	8.05e-05	0.0012992	71059421	71059620	-1.91	2.24e-05	0.000448995
chr4	135961721	135962000	280	0.00;7.24;10.55	23.53;23.53;18.55	5.93	21.87	0.22	0.86	Down	-1.88	4.91e-05	0.000910112	135961781	135961980	-1.92	2.12e-05	0.000428012
chr5	74460561	74460920	360	16.99;4.83;9.70	19.33;19.33;77.49	10.51	38.71	0.09	0.38	Down	-1.88	1.42e-07	1.13e-05	74460561	74460760	-2.34	9.71e-08	7.13e-06
chr6	37499341	37499600	260	0.00;6.04;3.80	12.60;12.60;10.91	3.28	12.04	0.37	1.41	Down	-1.88	7.24e-05	0.00119426	37499341	37499540	-2.21	7.33e-06	0.0001858
chr7	45661341	45661560	220	4.25;3.62;3.38	20.17;20.17;1.09	3.75	13.81	Inf	Inf	Down	-1.88	9.72e-05	0.00148009	45661341	45661540	-1.88	9.72e-05	0.00143708
chr8	40940181	40940580	400	10.62;21.73;19.83	46.22;46.22;99.32	17.39	63.92	0.27	1.07	Down	-1.88	1.9e-07	1.36e-05	40940181	40940380	-1.79	1.29e-07	8.76e-06
chr9	52484081	52484460	380	4.25;3.62;10.13	26.05;26.05;14.19	6	22.1	0.19	0.74	Down	-1.88	8.93e-05	0.00138957	52484241	52484440	-1.89	3.69e-06	0.000109165
chr1	171050121	171050320	200	0.00;8.45;4.64	16.81;16.81;14.19	4.36	15.93	0.14	0.53	Down	-1.87	5.66e-05	0.00100178	171050121	171050320	-1.87	5.66e-05	0.000944158
chr11	46212741	46213120	380	10.62;8.45;8.44	30.25;30.25;40.38	9.17	33.63	0.98	3.95	Down	-1.87	4.51e-10	1.62e-07	46212741	46212940	-2.13	6.83e-11	2.31e-08
chr13	112393061	112393300	240	0.00;7.24;5.06	14.29;14.29;16.37	4.1	14.98	0.93	3.52	Down	-1.87	8.71e-05	0.00136615	112393081	112393280	-1.92	3.29e-05	0.000614919
chr14	33473481	33473860	380	4.25;7.24;8.86	31.09;31.09;12.01	6.78	24.73	0.74	2.9	Down	-1.87	9.93e-06	0.000258619	33473541	33473740	-1.91	6.53e-06	0.00016831
chr14	54655021	54655380	360	4.25;1.21;9.28	17.65;17.65;18.55	4.91	17.95	1.06	4.22	Down	-1.87	6.82e-05	0.00113815	54655041	54655240	-2.02	3.03e-06	9.29e-05
chr15	52506561	52507020	460	53.10;54.32;76.37	180.67;180.67;308.86	61.26	223.4	0.74	2.92	Down	-1.87	2.68e-07	1.74e-05	52506561	52506760	-1.75	1.14e-07	7.99e-06
chr16	92241961	92242280	320	6.37;10.86;20.67	58.82;58.82;20.74	12.64	46.13	0.93	3.61	Down	-1.87	0.000140463	0.00210928	92241961	92242160	-1.93	9.14e-07	3.71e-05
chr17	71651441	71651720	280	4.25;16.90;9.28	44.54;44.54;21.83	10.14	36.97	1.12	4.34	Down	-1.87	1.32e-06	5.39e-05	71651441	71651640	-1.96	2.46e-08	2.78e-06
chr17	88055241	88055440	200	2.12;3.62;5.49	13.44;13.44;14.19	3.74	13.69	0.21	0.8	Down	-1.87	6.58e-05	0.00111236	88055241	88055440	-1.87	6.58e-05	0.00105554
chr18	54761061	54761700	640	12.74;14.49;13.92	52.10;52.10;45.84	13.72	50.01	0.74	2.94	Down	-1.87	4.6e-13	8.75e-09	54761501	54761700	-2.15	1.46e-10	4.42e-08
chr19	29652661	29652920	260	4.25;2.41;5.49	16.81;16.81;10.91	4.05	14.84	0.22	0.87	Down	-1.87	2.2e-05	0.000478742	29652661	29652860	-2.44	7.55e-06	0.000190309
chr2	75639081	75639720	640	6.37;13.28;15.19	41.18;41.18;44.75	11.61	42.37	0.37	1.42	Down	-1.87	1.01e-12	9.18e-09	75639201	75639400	-3.2	1.25e-09	2.8e-07
chr3	95990381	95990860	480	16.99;8.45;9.70	43.70;43.70;41.47	11.72	42.95	0.61	2.52	Down	-1.87	5.88e-13	8.75e-09	95990481	95990680	-2.44	1.83e-11	1e-08
chr3	129550621	129551120	500	53.10;55.53;39.24	168.06;168.06;203.00	49.29	179.71	0.5	2.01	Down	-1.87	5.16e-11	3e-08	129550901	129551100	-2.04	2.28e-12	4.29e-09
chr3	67507401	67507640	240	4.25;1.21;5.49	15.13;15.13;9.82	3.65	13.36	0.39	1.57	Down	-1.87	8.73e-05	0.00136763	67507401	67507600	-2.18	4.43e-05	0.000784975
chr4	115931621	115931840	220	2.12;8.45;7.17	21.01;21.01;22.92	5.92	21.64	0.22	0.85	Down	-1.87	1.24e-07	1.03e-05	115931621	115931820	-1.87	1.78e-07	1.1e-05
chr4	129654421	129654620	200	4.25;1.21;3.38	11.76;11.76;8.73	2.94	10.75	0.15	0.63	Down	-1.87	5.5e-05	0.000982786	129654421	129654620	-1.87	5.5e-05	0.000925516
chr5	74037261	74037800	540	4.25;13.28;20.25	50.42;50.42;37.11	12.59	45.98	0.28	1.08	Down	-1.87	4.2e-06	0.0001316	74037421	74037620	-2.14	2.38e-09	4.8e-07
chr6	4472901	4473120	220	4.25;2.41;1.27	13.44;13.44;2.18	2.64	9.69	0.55	2.27	Down	-1.87	5.34e-05	0.000974597	4472901	4473100	-1.87	5.34e-05	0.000916372
chr7	68182461	68183020	560	10.62;10.86;18.56	43.70;43.70;58.93	13.35	48.78	0.22	0.88	Down	-1.87	1.21e-09	3.69e-07	68182601	68182800	-1.93	3.86e-08	3.78e-06
chr8	33363701	33364040	340	4.25;6.04;7.59	18.49;18.49;28.38	5.96	21.78	0.13	0.51	Down	-1.87	7.87e-06	0.00021435	33363701	33363900	-2.71	2.5e-06	7.95e-05
chr8	88472261	88472460	200	2.12;6.04;0.42	15.13;15.13;1.09	2.86	10.45	Inf	Inf	Down	-1.87	1.3e-05	0.000321612	88472261	88472460	-1.87	1.3e-05	0.000296295
chr8	91112241	91112620	380	0.00;10.86;15.19	34.45;34.45;26.19	8.68	31.7	0.28	1.06	Down	-1.87	1.97e-05	0.00043979	91112341	91112540	-1.99	9.9e-07	3.96e-05
chr11	69919061	69919320	260	2.12;4.83;1.69	4.20;4.20;22.92	2.88	10.44	0.16	0.62	Down	-1.86	0.000149059	0.00223567	69919081	69919280	-1.93	6.01e-05	0.000993562
chr13	112053961	112054240	280	4.25;4.83;8.44	25.21;25.21;13.10	5.84	21.17	0.64	2.48	Down	-1.86	4.4e-05	0.00083391	112054001	112054200	-1.86	4.4e-05	0.000780657
chr14	54352141	54352660	520	36.11;10.86;43.46	127.73;127.73;73.12	30.14	109.53	0.53	2.14	Down	-1.86	1.46e-05	0.000353606	54352381	54352580	-1.7	1.03e-07	7.39e-06
chr15	63083901	63084360	460	0.00;20.52;27.00	58.82;58.82;54.57	15.84	57.4	0.28	1.04	Down	-1.86	7.54e-08	7.39e-06	63084081	63084280	-1.95	4.43e-08	4.14e-06
chr15	101159301	101159560	260	0.00;7.24;9.28	20.17;20.17;19.64	5.51	19.99	0.63	2.35	Down	-1.86	9.91e-05	0.0015034	101159321	101159520	-1.9	4.02e-05	0.00072292
chr18	73485941	73486320	380	2.12;7.24;6.75	21.01;21.01;16.37	5.37	19.46	0.3	1.14	Down	-1.86	6.63e-07	3.26e-05	73485941	73486140	-2.21	1.72e-07	1.07e-05
chr18	83974561	83974940	380	10.62;43.46;22.78	78.15;78.15;123.33	25.62	93.21	0.32	1.22	Down	-1.86	1.46e-05	0.000352779	83974721	83974920	-2.13	2.47e-08	2.79e-06
chr18	35674981	35675360	380	0.00;9.66;9.28	25.21;25.21;18.55	6.31	22.99	0.14	0.54	Down	-1.86	1.95e-05	0.000436098	35675141	35675340	-1.89	7.5e-06	0.000189301
chr2	118668761	118669140	380	4.25;4.83;6.75	21.01;21.01;15.28	5.28	19.1	0.38	1.49	Down	-1.86	4.94e-07	2.64e-05	118668861	118669060	-2.26	4.39e-08	4.12e-06
chr3	17396261	17396460	200	4.25;2.41;0.42	11.76;11.76;2.18	2.36	8.57	Inf	Inf	Down	-1.86	2.37e-05	0.000509023	17396261	17396460	-1.86	2.37e-05	0.000470401
chr4	63235721	63236440	720	12.74;20.52;30.38	63.86;63.86;103.68	21.21	77.14	0.78	3.02	Down	-1.86	5.4e-08	5.95e-06	63235861	63236060	-2.15	1.22e-08	1.69e-06
chr4	33361261	33361540	280	4.25;4.83;8.86	26.05;26.05;13.10	5.98	21.73	0.33	1.27	Down	-1.86	5.78e-05	0.00101901	33361281	33361480	-1.86	5.78e-05	0.000961126
chr5	52911481	52911860	380	6.37;13.28;24.05	48.74;48.74;61.12	14.57	52.86	1.62	6.21	Down	-1.86	3.62e-07	2.14e-05	52911601	52911800	-1.97	5.16e-07	2.39e-05
chr5	63232261	63232540	280	8.50;3.62;9.28	21.85;21.85;33.83	7.13	25.84	0.08	0.34	Down	-1.86	8.45e-07	3.89e-05	63232281	63232480	-2.79	2.28e-06	7.4e-05
chr5	30907581	30907860	280	6.37;1.21;3.80	7.56;7.56;26.19	3.79	13.77	0.03	0.13	Down	-1.86	6.18e-05	0.0010691	30907661	30907860	-1.86	6.18e-05	0.00101074
chr5	118459901	118460200	300	4.25;20.52;21.52	43.70;43.70;80.76	15.43	56.05	0.49	1.88	Down	-1.86	0.000289247	0.0043012	118460001	118460200	-2.18	1.3e-07	8.77e-06
chr6	140599261	140599460	200	8.50;4.83;8.86	31.09;31.09;18.55	7.4	26.91	0.52	2.1	Down	-1.86	1.35e-07	1.09e-05	140599261	140599460	-1.86	1.35e-07	9e-06
chr7	45031081	45031320	240	6.37;4.83;2.95	25.21;25.21;1.09	4.72	17.17	Inf	Inf	Down	-1.86	1.49e-06	5.89e-05	45031121	45031320	-2.7	2.52e-08	2.82e-06
chr9	80252281	80252480	200	2.12;7.24;1.27	15.97;15.97;6.55	3.54	12.83	0.16	0.6	Down	-1.86	1.03e-05	0.000265469	80252281	80252480	-1.86	1.03e-05	0.000243872
chr1	12160401	12160720	320	4.25;9.66;8.02	28.57;28.57;21.83	7.31	26.32	0.18	0.69	Down	-1.85	1.38e-09	4.11e-07	12160501	12160700	-2.01	2.13e-05	0.000430123
chr1	11235001	11235280	280	6.37;2.41;1.27	15.97;15.97;4.37	3.35	12.1	Inf	Inf	Down	-1.85	2.5e-06	8.68e-05	11235001	11235200	-2.19	1.84e-06	6.27e-05
chr10	43036101	43036380	280	6.37;8.45;57.80	84.87;84.87;91.68	24.21	87.14	1.36	5.12	Down	-1.85	8e-07	3.73e-05	43036101	43036300	-1.9	7.87e-07	3.3e-05
chr11	97666681	97666940	260	10.62;9.66;5.06	15.13;15.13;61.12	8.45	30.46	0.08	0.33	Down	-1.85	9.93e-08	8.85e-06	97666681	97666880	-1.85	9.93e-08	7.26e-06
chr11	38231461	38231680	220	6.37;2.41;4.64	10.08;10.08;28.38	4.48	16.18	0.04	0.15	Down	-1.85	4.09e-05	0.000784246	38231481	38231680	-1.85	4.09e-05	0.00073305
chr11	85682361	85682640	280	2.12;3.62;6.75	15.97;15.97;13.10	4.17	15.01	0.31	1.17	Down	-1.85	5.71e-05	0.00100954	85682361	85682560	-1.85	5.71e-05	0.000951961
chr13	96785881	96786160	280	0.00;8.45;10.97	21.85;21.85;26.19	6.47	23.3	0.37	1.37	Down	-1.85	7.19e-05	0.00118775	96785961	96786160	-2.01	8.96e-06	0.000219506
chr15	83214961	83215240	280	2.12;9.66;7.59	27.73;27.73;14.19	6.46	23.22	1.44	5.45	Down	-1.85	8.92e-06	0.000237619	83215001	83215200	-1.85	8.92e-06	0.000218741
chr17	61667881	61668460	580	40.36;20.52;13.50	78.15;78.15;112.41	24.79	89.57	0.37	1.5	Down	-1.85	1.97e-08	3.12e-06	61668261	61668460	-2.35	1.04e-09	2.4e-07
chr17	62522381	62522860	480	4.25;9.66;16.46	32.77;32.77;43.66	10.12	36.4	0.45	1.71	Down	-1.85	3.83e-06	0.000122147	62522481	62522680	-2.06	6.67e-07	2.92e-05
chr18	42301821	42302100	280	4.25;2.41;0.00	9.24;9.24;5.46	2.22	7.98	0.45	1.87	Down	-1.85	4.99e-06	0.000149227	42301901	42302100	-3.17	9.04e-06	0.000220992
chr2	156444821	156445360	540	21.24;27.76;38.82	107.56;107.56;101.50	29.27	105.54	0.64	2.48	Down	-1.85	4.98e-12	1.54e-08	156445061	156445260	-2.48	9.48e-13	2.89e-09
chr2	110429821	110430200	380	10.62;10.86;13.50	35.29;35.29;55.66	11.66	42.08	0.63	2.47	Down	-1.85	2.06e-08	3.21e-06	110430001	110430200	-2.05	2.2e-08	2.56e-06
chr2	83140501	83140700	200	4.25;7.24;10.13	19.33;19.33;39.29	7.21	25.98	0.08	0.29	Down	-1.85	2.34e-05	0.000504575	83140501	83140700	-1.85	2.34e-05	0.000466242
chr3	51120561	51120840	280	8.50;3.62;3.80	15.13;15.13;27.28	5.31	19.18	0.27	1.13	Down	-1.85	3.25e-07	1.99e-05	51120601	51120800	-1.85	3.25e-07	1.71e-05
chr5	129718661	129718900	240	0.00;10.86;5.91	19.33;19.33;21.83	5.59	20.16	0.14	0.53	Down	-1.85	4.8e-05	0.000893694	129718661	129718860	-2	9.72e-06	0.000233513
chr8	10756221	10756560	340	8.50;10.86;18.14	40.33;40.33;54.57	12.5	45.08	0.17	0.66	Down	-1.85	3.45e-09	8.7e-07	10756281	10756480	-1.86	1.68e-08	2.11e-06
chr8	7021921	7022200	280	2.12;12.07;12.66	31.09;31.09;34.92	8.95	32.37	0.67	2.53	Down	-1.85	1.03e-07	9.02e-06	7021941	7022140	-1.88	3.8e-08	3.74e-06
chr1	119849161	119849600	440	12.74;33.80;48.10	101.68;101.68;136.42	31.55	113.26	0.21	0.78	Down	-1.84	9.75e-06	0.000254574	119849201	119849400	-1.68	2.28e-07	1.32e-05
chr10	76941001	76941380	380	21.24;8.45;8.86	25.21;25.21;87.31	12.85	45.91	0.14	0.57	Down	-1.84	1.46e-07	1.14e-05	76941001	76941200	-2.32	5.79e-08	4.96e-06
chr10	42251021	42251560	540	16.99;4.83;113.50	151.26;151.26;182.26	45.11	161.59	1.44	5.42	Down	-1.84	3.71e-06	0.000119179	42251301	42251500	-1.82	1.06e-06	4.17e-05
chr11	113483421	113483680	260	6.37;15.69;5.91	27.73;27.73;44.75	9.32	33.4	0.19	0.71	Down	-1.84	2.72e-08	3.84e-06	113483421	113483620	-1.82	4.3e-08	4.06e-06
chr16	8652581	8652780	200	6.37;13.28;7.17	20.17;20.17;55.66	8.94	32	0.24	0.94	Down	-1.84	1.12e-07	9.53e-06	8652581	8652780	-1.84	1.12e-07	7.85e-06
chr17	86153801	86154400	600	44.61;35.01;50.63	167.22;167.22;133.15	43.41	155.86	0.49	1.93	Down	-1.84	4.54e-11	2.82e-08	86154161	86154360	-1.9	1.19e-12	3.16e-09
chr17	86326741	86327280	540	25.49;16.90;32.91	78.99;78.99;111.32	25.1	89.77	0.54	2.11	Down	-1.84	9.63e-09	1.88e-06	86326961	86327160	-2.27	9.46e-10	2.22e-07
chr17	51871021	51871280	260	2.12;8.45;3.38	24.37;24.37;1.09	4.65	16.61	Inf	Inf	Down	-1.84	2.21e-05	0.0004799	51871041	51871240	-1.97	1.11e-05	0.000259471
chr17	25241101	25241400	300	2.12;4.83;10.97	20.17;20.17;24.01	5.97	21.45	0.33	1.26	Down	-1.84	3.35e-05	0.000669747	25241161	25241360	-2.06	2.04e-05	0.000416863
chr18	46512281	46512660	380	0.00;10.86;9.28	25.21;25.21;21.83	6.72	24.08	Inf	Inf	Down	-1.84	1.35e-05	0.000331569	46512441	46512640	-2.06	4.88e-07	2.3e-05
chr2	5357261	5357640	380	2.12;7.24;4.64	18.49;18.49;13.10	4.67	16.69	1.03	3.92	Down	-1.84	8.98e-07	4.07e-05	5357281	5357480	-1.97	9.69e-08	7.12e-06
chr2	113442581	113442780	200	0.00;7.24;7.17	17.65;17.65;16.37	4.81	17.22	0.55	2.02	Down	-1.84	7.44e-05	0.0012209	113442581	113442780	-1.84	7.44e-05	0.00116487
chr4	41014441	41014940	500	12.74;13.28;12.66	37.81;37.81;63.30	12.89	46.31	0.18	0.73	Down	-1.84	3.87e-08	4.83e-06	41014541	41014740	-2.49	1.15e-08	1.62e-06
chr4	83719781	83720040	260	2.12;3.62;5.91	12.60;12.60;16.37	3.88	13.86	0.86	3.26	Down	-1.84	0.000161832	0.00242391	83719821	83720020	-2.05	4.07e-05	0.000730137
chr4	54019561	54019900	340	4.25;2.41;8.86	21.85;21.85;12.01	5.17	18.57	0.16	0.62	Down	-1.84	0.000292467	0.00434851	54019621	54019820	-2.05	2.42e-05	0.0004783
chr5	150890621	150890880	260	27.61;7.24;4.64	15.13;15.13;111.32	13.17	47.19	0.33	1.39	Down	-1.84	4.83e-05	0.000897232	150890621	150890820	-1.86	4.57e-05	0.000804713
chr8	109541121	109541360	240	0.00;7.24;6.75	18.49;18.49;13.10	4.66	16.69	0.53	1.96	Down	-1.84	5.3e-05	0.000969487	109541121	109541320	-1.88	3.49e-05	0.000644478
chr1	171142581	171142960	380	10.62;9.66;13.08	42.02;42.02;34.92	11.12	39.65	0.24	0.93	Down	-1.83	6.76e-13	8.75e-09	171142701	171142900	-2.63	1.59e-13	2.51e-09
chr1	119079381	119079620	240	10.62;16.90;29.11	36.13;36.13;128.78	18.88	67.02	0.12	0.45	Down	-1.83	4e-05	0.000770662	119079381	119079580	-1.46	2.8e-05	0.000540432
chr11	119916121	119916320	200	2.12;3.62;5.06	14.29;14.29;9.82	3.6	12.8	0.79	3	Down	-1.83	9.91e-05	0.00150346	119916121	119916320	-1.83	9.91e-05	0.0014621
chr12	98947121	98947680	560	10.62;15.69;92.82	138.65;138.65;145.15	39.71	140.82	1.48	5.51	Down	-1.83	1.33e-06	5.41e-05	98947461	98947660	-1.7	2.7e-07	1.49e-05
chr13	111841201	111841480	280	4.25;8.45;6.75	15.97;15.97;37.11	6.48	23.01	0.47	1.8	Down	-1.83	6.06e-06	0.000174277	111841281	111841480	-2.06	1.1e-06	4.31e-05
chr17	56629801	56630160	360	0.00;9.66;6.33	20.17;20.17;16.37	5.33	18.9	0.15	0.55	Down	-1.83	4.08e-05	0.000783334	56629841	56630040	-2.08	8.36e-06	0.00020713
chr19	27497501	27497880	380	6.37;2.41;8.44	23.53;23.53;14.19	5.74	20.42	0.31	1.2	Down	-1.83	1.94e-05	0.000433729	27497541	27497740	-3.74	1.05e-07	7.48e-06
chr19	4791421	4791660	240	6.37;1.21;2.95	17.65;17.65;2.18	3.51	12.49	0.24	0.98	Down	-1.83	7.02e-05	0.00116517	4791461	4791660	-1.89	3.17e-05	0.00059575
chr2	165827901	165828160	260	4.25;4.83;3.38	10.08;10.08;24.01	4.15	14.73	0.18	0.69	Down	-1.83	4.07e-05	0.000781446	165827941	165828140	-1.88	1.78e-05	0.000377209
chr2	118668421	118668640	220	0.00;7.24;8.86	19.33;19.33;18.55	5.37	19.07	0.3	1.12	Down	-1.83	0.00014345	0.00215321	118668421	118668620	-1.9	3.61e-05	0.000662226
chr4	108879141	108879420	280	4.25;2.41;4.22	11.76;11.76;15.28	3.63	12.94	0.04	0.16	Down	-1.83	2.84e-05	0.000589616	108879141	108879340	-1.83	2.84e-05	0.000546984
chr5	73624561	73625160	600	12.74;10.86;8.02	38.65;38.65;34.92	10.54	37.41	0.45	1.76	Down	-1.83	1.58e-12	1.07e-08	73624661	73624860	-2.85	1.38e-10	4.2e-08
chr5	145120341	145120600	260	12.74;7.24;10.13	7.56;7.56;91.68	10.04	35.6	0.27	1.05	Down	-1.83	1.58e-07	1.2e-05	145120401	145120600	-1.87	1.46e-07	9.51e-06
chr6	87093641	87094320	680	10.62;85.70;74.26	197.47;197.47;212.82	56.86	202.59	0.43	1.59	Down	-1.83	3.78e-08	4.76e-06	87093741	87093940	-2.25	7.35e-10	1.78e-07
chr7	29520701	29520980	280	2.12;3.62;5.06	14.29;14.29;9.82	3.6	12.8	Inf	Inf	Down	-1.83	9.91e-05	0.00150346	29520781	29520980	-2.27	7.74e-06	0.00019445
chr9	89067101	89067380	280	14.87;19.31;14.35	47.90;47.90;76.40	16.18	57.4	0.32	1.23	Down	-1.83	3.12e-08	4.18e-06	89067141	89067340	-1.79	1.81e-12	3.85e-09
chr10	119171581	119171960	380	6.37;32.59;17.30	58.82;58.82;80.76	18.75	66.14	0.38	1.41	Down	-1.82	1.6e-05	0.000377618	119171681	119171880	-1.92	1.33e-10	4.07e-08
chr12	10890401	10890740	340	8.50;12.07;8.44	49.58;49.58;3.27	9.67	34.14	0.35	1.33	Down	-1.82	1.33e-07	1.08e-05	10890461	10890660	-3.41	3.53e-08	3.53e-06
chr13	76176741	76177080	340	2.12;7.24;2.11	10.92;10.92;18.55	3.83	13.47	0.09	0.35	Down	-1.82	1.94e-05	0.000433828	76176841	76177040	-2.55	9.82e-07	3.93e-05
chr14	47884421	47884700	280	8.50;2.41;10.55	17.65;17.65;40.38	7.15	25.22	0.19	0.74	Down	-1.82	2.68e-05	0.000561029	47884421	47884620	-1.82	2.68e-05	0.000519862
chr16	95628541	95629080	540	19.12;39.83;43.04	108.40;108.40;142.97	34	119.92	0.39	1.48	Down	-1.82	1.25e-09	3.8e-07	95628881	95629080	-1.33	5.47e-10	1.39e-07
chr17	28937321	28937920	600	36.11;36.21;32.91	135.29;135.29;101.50	35.08	124.03	7.52	29.11	Down	-1.82	7.02e-10	2.34e-07	28937561	28937760	-2.12	3.32e-12	5.23e-09
chr3	88323801	88324360	560	8.50;32.59;28.27	71.43;71.43;102.59	23.12	81.81	2.57	9.61	Down	-1.82	6.08e-06	0.00017466	88323801	88324000	-2.18	1.3e-08	1.78e-06
chr3	28837321	28837520	200	2.12;4.83;10.13	19.33;19.33;21.83	5.69	20.16	0.25	0.95	Down	-1.82	2.17e-05	0.00047329	28837321	28837520	-1.82	2.17e-05	0.000436501
chr4	138346841	138347160	320	4.25;12.07;2.95	17.65;17.65;32.74	6.42	22.68	0.13	0.48	Down	-1.82	7.05e-06	0.000195744	138346881	138347080	-2.01	3.94e-08	3.82e-06
chr5	23677901	23678540	640	29.74;57.94;73.42	187.39;187.39;192.08	53.7	188.95	0.66	2.47	Down	-1.82	1.08e-11	2.17e-08	23678201	23678400	-1.95	1.42e-12	3.38e-09
chr5	31375621	31375820	200	4.25;6.04;8.86	27.73;27.73;12.01	6.38	22.49	0.7	2.64	Down	-1.82	5.16e-05	0.000947536	31375621	31375820	-1.82	5.16e-05	0.000890525
chr6	30421301	30421580	280	2.12;9.66;18.14	35.29;35.29;34.92	9.97	35.17	0.37	1.38	Down	-1.82	2.09e-06	7.54e-05	30421381	30421580	-1.9	8.67e-07	3.56e-05
chr7	125669601	125669800	200	0.00;8.45;6.33	18.49;18.49;15.28	4.93	17.42	0.28	1.02	Down	-1.82	6.96e-05	0.00115641	125669601	125669800	-1.82	6.96e-05	0.00109971
chr7	125505121	125505360	240	2.12;3.62;7.17	15.13;15.13;15.28	4.31	15.18	0.19	0.71	Down	-1.82	8.88e-05	0.00138401	125505121	125505320	-1.82	8.88e-05	0.00133521
chr1	58250381	58250640	260	2.12;8.45;9.70	21.85;21.85;27.28	6.76	23.66	0.5	1.85	Down	-1.81	5.56e-07	2.87e-05	58250381	58250580	-1.81	5.56e-07	2.54e-05
chr1	133105741	133106060	320	2.12;8.45;9.70	21.85;21.85;27.28	6.76	23.66	0.3	1.11	Down	-1.81	5.56e-07	2.87e-05	133105741	133105940	-1.87	1.48e-07	9.58e-06
chr10	60303101	60303360	260	0.00;15.69;11.39	32.77;32.77;29.47	9.03	31.67	0.2	0.74	Down	-1.81	2.09e-06	7.55e-05	60303141	60303340	-2.2	5.56e-07	2.54e-05
chr10	53497101	53497380	280	2.12;3.62;0.42	7.56;7.56;6.55	2.06	7.22	0.22	0.85	Down	-1.81	9.55e-05	0.00146232	53497101	53497300	-1.81	9.55e-05	0.00141799
chr12	117199801	117200000	200	6.37;2.41;4.64	10.92;10.92;25.10	4.48	15.65	0.23	0.92	Down	-1.81	6.86e-05	0.00114421	117199801	117200000	-1.81	6.86e-05	0.0010874
chr15	98692881	98693260	380	2.12;7.24;5.91	10.92;10.92;31.65	5.09	17.83	0.23	0.84	Down	-1.81	0.000238927	0.00355955	98692941	98693140	-2.44	2.61e-05	0.000508593
chr16	33637381	33637820	440	10.62;24.14;8.02	46.22;46.22;57.84	14.26	50.09	0.19	0.74	Down	-1.81	6.41e-10	2.18e-07	33637481	33637680	-2.03	4.72e-11	1.72e-08
chr16	66438961	66439240	280	8.50;2.41;9.28	15.13;15.13;40.38	6.73	23.54	0.14	0.55	Down	-1.81	2.95e-05	0.000607584	66438961	66439160	-1.81	2.95e-05	0.000563727
chr16	16464521	16464720	200	4.25;2.41;0.84	12.60;12.60;1.09	2.5	8.77	Inf	Inf	Down	-1.81	5.84e-05	0.0010272	16464521	16464720	-1.81	5.84e-05	0.000969164
chr19	59855481	59855960	480	8.50;15.69;30.38	60.50;60.50;69.85	18.19	63.62	0.37	1.36	Down	-1.81	9.08e-09	1.8e-06	59855621	59855820	-2.03	2.14e-12	4.18e-09
chr2	136810601	136810820	220	4.25;2.41;0.84	12.60;12.60;1.09	2.5	8.77	0.52	2.05	Down	-1.81	5.84e-05	0.0010272	136810601	136810800	-1.81	5.84e-05	0.000969164
chr3	140061581	140061880	300	4.25;6.04;5.06	17.65;17.65;18.55	5.12	17.95	0.14	0.53	Down	-1.81	4.82e-07	2.6e-05	140061601	140061800	-1.99	8.59e-08	6.58e-06
chr4	42050921	42051520	600	8.50;12.07;24.05	51.26;51.26;53.48	14.87	52	0.27	1.02	Down	-1.81	7.78e-10	2.55e-07	42051001	42051200	-2.12	5.98e-08	5.08e-06
chr5	118049041	118049620	580	36.11;10.86;26.58	84.03;84.03;90.58	24.52	86.22	0.51	2.03	Down	-1.81	3.5e-12	1.37e-08	118049421	118049620	-2.81	1.58e-13	2.51e-09
chr6	86380601	86380880	280	2.12;6.04;7.17	15.97;15.97;21.83	5.11	17.92	Inf	Inf	Down	-1.81	1.62e-05	0.000383355	86380681	86380880	-2.07	5.36e-06	0.00014449
chr6	91156701	91156940	240	2.12;4.83;1.27	10.08;10.08;8.73	2.74	9.63	0.1	0.38	Down	-1.81	3.51e-05	0.000694283	91156701	91156900	-1.81	3.51e-05	0.000646506
chr6	51549561	51549760	200	2.12;8.45;10.13	28.57;28.57;15.28	6.9	24.14	Inf	Inf	Down	-1.81	6.04e-05	0.00105648	51549561	51549760	-1.81	6.04e-05	0.000997934
chr7	111000101	111000660	560	8.50;14.49;9.70	37.81;37.81;39.29	10.9	38.31	0.59	2.25	Down	-1.81	1.72e-12	1.1e-08	111000281	111000480	-2.12	6.88e-11	2.32e-08
chr8	122260281	122260480	200	8.50;4.83;5.06	15.97;15.97;32.74	6.13	21.56	0.11	0.42	Down	-1.81	5.11e-07	2.7e-05	122260281	122260480	-1.81	5.11e-07	2.38e-05
chr9	8017021	8017300	280	2.12;6.04;4.22	15.13;15.13;13.10	4.13	14.45	0.91	3.39	Down	-1.81	8.04e-06	0.000218069	8017021	8017220	-1.86	4.59e-06	0.000129404
chr1	61553301	61553600	300	2.12;4.83;6.75	15.13;15.13;17.46	4.57	15.9	0.17	0.62	Down	-1.8	3.86e-05	0.00074964	61553401	61553600	-2.27	1.18e-06	4.53e-05
chr1	69787821	69788040	220	4.25;1.21;0.00	8.40;8.40;2.18	1.82	6.33	0.18	0.74	Down	-1.8	7.68e-05	0.0012527	69787821	69788020	-1.8	7.68e-05	0.00119712
chr10	67969541	67969920	380	4.25;7.24;10.55	28.57;28.57;19.64	7.35	25.6	0.2	0.75	Down	-1.8	1.88e-06	6.98e-05	67969541	67969740	-2.71	6.65e-09	1.06e-06
chr12	85702481	85702760	280	2.12;18.11;20.25	45.38;45.38;50.20	13.49	46.99	0.23	0.85	Down	-1.8	5.79e-08	6.18e-06	85702541	85702740	-1.8	5.79e-08	4.96e-06
chr12	77073701	77073900	200	6.37;12.07;18.14	52.10;52.10;22.92	12.2	42.37	1.35	4.97	Down	-1.8	8.02e-07	3.74e-05	77073701	77073900	-1.8	8.02e-07	3.35e-05
chr12	117397601	117397980	380	27.61;1.21;1.69	35.29;35.29;36.02	10.17	35.53	0.98	4.17	Down	-1.8	8.85e-07	4.03e-05	117397721	117397920	-2.25	1.15e-07	8.03e-06
chr13	28901381	28901840	460	19.12;20.52;22.78	64.70;64.70;88.40	20.81	72.6	0.56	2.13	Down	-1.8	4.82e-09	1.1e-06	28901381	28901580	-1.81	4.92e-11	1.77e-08
chr14	105252941	105253240	300	4.25;4.83;0.42	15.97;15.97;1.09	3.17	11.01	Inf	Inf	Down	-1.8	4.07e-06	0.000128093	105252941	105253140	-2.15	1.61e-06	5.67e-05
chr15	89350421	89350800	380	4.25;10.86;7.17	29.41;29.41;18.55	7.43	25.79	0.16	0.61	Down	-1.8	1.16e-07	9.78e-06	89350421	89350620	-2.09	1.21e-09	2.72e-07
chr17	24862141	24862340	200	6.37;0.00;3.80	11.76;11.76;12.01	3.39	11.84	0.14	0.56	Down	-1.8	5.59e-05	0.000991981	24862141	24862340	-1.8	5.59e-05	0.000934674
chr18	81830661	81830940	280	4.25;6.04;3.38	15.13;15.13;17.46	4.55	15.9	0.49	1.87	Down	-1.8	6.47e-07	3.21e-05	81830661	81830860	-1.8	6.47e-07	2.85e-05
chr2	140919741	140920080	340	8.50;13.28;18.99	38.65;38.65;64.39	13.59	47.23	0.14	0.5	Down	-1.8	6.68e-08	6.79e-06	140919741	140919940	-1.8	6.68e-08	5.5e-06
chr2	28546061	28546520	460	8.50;3.62;87.76	117.64;117.64;111.32	33.29	115.54	0.75	2.71	Down	-1.8	2.51e-06	8.69e-05	28546301	28546500	-1.74	6.91e-07	3e-05
chr3	126361161	126361460	300	2.12;9.66;11.39	26.05;26.05;28.38	7.72	26.83	0.25	0.9	Down	-1.8	4.12e-07	2.34e-05	126361261	126361460	-1.91	2.99e-08	3.14e-06
chr3	145904661	145904920	260	4.25;6.04;10.55	19.33;19.33;33.83	6.94	24.16	0.51	1.89	Down	-1.8	9.66e-05	0.00147385	145904661	145904860	-1.83	5.58e-05	0.000932984
chr4	21679341	21679640	300	4.25;6.04;5.06	12.60;12.60;28.38	5.12	17.86	0.14	0.53	Down	-1.8	3.77e-05	0.000736225	21679341	21679540	-1.8	3.77e-05	0.000687069
chr4	138659081	138659280	200	2.12;4.83;2.11	9.24;9.24;13.10	3.02	10.53	0.09	0.35	Down	-1.8	8.22e-05	0.00131348	138659081	138659280	-1.8	8.22e-05	0.00126111
chr4	45826701	45826940	240	4.25;3.62;2.95	10.08;10.08;17.46	3.61	12.54	0.03	0.11	Down	-1.8	8.34e-05	0.00132336	45826701	45826900	-1.8	8.34e-05	0.00127123
chr5	32112221	32112780	560	48.86;79.67;48.94	175.63;175.63;268.48	59.16	206.58	0.58	2.21	Down	-1.8	8.25e-08	7.84e-06	32112581	32112780	-2	2.44e-08	2.76e-06
chr5	130849621	130849900	280	4.25;8.45;8.02	26.89;26.89;18.55	6.9	24.11	1.51	5.66	Down	-1.8	2.59e-07	1.69e-05	130849621	130849820	-1.8	2.59e-07	1.45e-05
chr6	85747841	85748220	380	2.12;6.04;7.17	18.49;18.49;16.37	5.11	17.78	0.38	1.39	Down	-1.8	9.09e-06	0.00024096	85748001	85748200	-2.27	1.31e-07	8.85e-06
chr6	119179761	119179980	220	4.25;7.24;5.91	8.40;8.40;43.66	5.8	20.15	0.16	0.59	Down	-1.8	2.95e-05	0.000606538	119179781	119179980	-1.8	2.95e-05	0.000562776
chr7	118701501	118701780	280	6.37;4.83;2.95	14.29;14.29;20.74	4.72	16.44	0.5	1.93	Down	-1.8	5.6e-07	2.88e-05	118701521	118701720	-2.16	3.77e-08	3.72e-06
chr1	165649021	165649520	500	16.99;9.66;21.52	58.82;58.82;49.11	16.06	55.59	0.34	1.3	Down	-1.79	7.34e-13	8.97e-09	165649021	165649220	-2.39	3.65e-12	5.48e-09
chr10	81322881	81323400	520	12.74;12.07;10.55	45.38;45.38;31.65	11.79	40.8	0.19	0.74	Down	-1.79	8.17e-10	2.66e-07	81322921	81323120	-2.37	9.3e-12	8.66e-09
chr10	3254481	3254780	300	6.37;7.24;4.22	21.01;21.01;19.64	5.94	20.55	0.14	0.54	Down	-1.79	4.91e-09	1.12e-06	3254561	3254760	-1.79	4.91e-09	8.36e-07
chr11	68811661	68811880	220	6.37;2.41;5.06	18.49;18.49;10.91	4.62	15.96	0.16	0.62	Down	-1.79	1.26e-05	0.000312951	68811681	68811880	-1.88	2.91e-06	8.98e-05
chr11	114516741	114516980	240	4.25;2.41;0.42	10.08;10.08;4.37	2.36	8.18	Inf	Inf	Down	-1.79	5.73e-05	0.00101154	114516741	114516940	-1.79	5.73e-05	0.000953918
chr12	104722621	104723080	460	21.24;15.69;19.83	54.62;54.62;87.31	18.92	65.52	0.4	1.54	Down	-1.79	3.9e-08	4.84e-06	104722881	104723080	-1.58	2.4e-08	2.72e-06
chr12	100136041	100136240	200	4.25;6.04;7.59	26.05;26.05;9.82	5.96	20.64	0.19	0.69	Down	-1.79	7.01e-05	0.00116416	100136041	100136240	-1.79	7.01e-05	0.00110751
chr13	31507301	31507680	380	12.74;25.35;13.08	72.27;72.27;32.74	17.06	59.09	Inf	Inf	Down	-1.79	6.39e-08	6.59e-06	31507461	31507660	-1.82	6.02e-08	5.11e-06
chr15	38923481	38923760	280	2.12;9.66;15.61	31.93;31.93;30.56	9.13	31.47	0.34	1.23	Down	-1.79	2.61e-06	8.98e-05	38923561	38923760	-1.79	2.61e-06	8.24e-05
chr16	50200321	50200600	280	0.00;8.45;14.77	26.05;26.05;28.38	7.74	26.83	0.44	1.58	Down	-1.79	7.31e-05	0.00120367	50200401	50200600	-1.79	7.31e-05	0.00114761
chr17	64661361	64661820	460	8.50;13.28;9.70	31.93;31.93;44.75	10.49	36.2	0.25	0.95	Down	-1.79	2.98e-09	7.74e-07	64661541	64661740	-1.91	4.39e-09	7.66e-07
chr19	45649701	45649980	280	0.00;8.45;8.86	21.85;21.85;16.37	5.77	20.02	0.44	1.57	Down	-1.79	7.01e-05	0.00116417	45649761	45649960	-1.9	2.76e-05	0.000532886
chr2	131276841	131277100	260	4.25;9.66;5.91	9.24;9.24;50.20	6.6	22.9	0.09	0.32	Down	-1.79	2.77e-06	9.39e-05	131276841	131277040	-1.98	8.45e-07	3.49e-05
chr2	27448181	27448720	540	25.49;8.45;53.58	93.27;93.27;115.69	29.17	100.75	0.39	1.48	Down	-1.79	9.78e-06	0.000255305	27448501	27448700	-1.49	3.71e-07	1.88e-05
chr3	68665681	68665980	300	8.50;2.41;9.70	26.89;26.89;17.46	6.87	23.75	0.16	0.62	Down	-1.79	2.3e-06	8.12e-05	68665681	68665880	-1.97	1.37e-07	9.08e-06
chr5	111439881	111440080	200	12.74;16.90;16.46	33.61;33.61;91.68	15.37	52.97	0.22	0.83	Down	-1.79	2.34e-07	1.58e-05	111439881	111440080	-1.79	2.34e-07	1.34e-05
chr5	36065361	36065920	560	4.25;20.52;32.91	71.43;71.43;56.75	19.23	66.53	2.16	7.81	Down	-1.79	1.8e-06	6.75e-05	36065721	36065920	-2.08	1.76e-07	1.09e-05
chr6	38908501	38909060	560	10.62;21.73;18.56	53.78;53.78;68.76	16.97	58.77	0.29	1.06	Down	-1.79	2.05e-10	8.23e-08	38908701	38908900	-2.07	8.34e-11	2.74e-08
chr6	149434341	149434680	340	4.25;19.31;14.77	35.29;35.29;62.21	12.78	44.26	0.07	0.27	Down	-1.79	6.22e-05	0.001075	149434461	149434660	-1.97	7.51e-07	3.18e-05
chr9	110636381	110636800	420	8.50;13.28;9.70	30.25;30.25;48.02	10.49	36.17	0.14	0.53	Down	-1.79	2.15e-08	3.31e-06	110636421	110636620	-1.83	5.03e-08	4.53e-06
chr9	99434001	99434460	460	25.49;43.46;47.68	115.96;115.96;170.26	38.87	134.06	0.61	2.25	Down	-1.79	3.46e-08	4.47e-06	99434221	99434420	-1.83	1.11e-08	1.58e-06
chr1	167339961	167340240	280	6.37;12.07;20.25	47.90;47.90;37.11	12.9	44.3	0.41	1.49	Down	-1.78	6.87e-08	6.92e-06	167340001	167340200	-1.76	3.83e-08	3.77e-06
chr10	67993401	67994100	700	106.21;133.99;168.35	422.68;422.68;557.69	136.18	467.68	1.74	6.46	Down	-1.78	1.21e-08	2.24e-06	67993401	67993600	-6.28	1.03e-09	2.4e-07
chr10	41444461	41444740	280	8.50;7.24;10.97	36.13;36.13;19.64	8.9	30.64	0.24	0.9	Down	-1.78	4.02e-07	2.29e-05	41444501	41444700	-2.17	5.67e-08	4.88e-06
chr10	79739161	79739440	280	4.25;6.04;3.80	14.29;14.29;19.64	4.69	16.07	0.51	1.89	Down	-1.78	1.18e-06	4.99e-05	79739161	79739360	-2.12	3.57e-07	1.83e-05
chr10	26799741	26800020	280	4.25;3.62;4.64	15.97;15.97;10.91	4.17	14.28	0.45	1.68	Down	-1.78	8.04e-06	0.000218069	26799801	26800000	-1.78	8.04e-06	0.000200727
chr11	69031021	69031300	280	2.12;10.86;8.44	15.97;15.97;41.47	7.14	24.47	0.11	0.41	Down	-1.78	6.01e-05	0.00105231	69031041	69031240	-1.86	2.84e-05	0.000546265
chr11	97655661	97655860	200	6.37;15.69;23.63	45.38;45.38;66.57	15.23	52.44	0.31	1.12	Down	-1.78	9.95e-05	0.00150736	97655661	97655860	-1.78	9.95e-05	0.00146641
chr12	71812561	71812960	400	23.37;13.28;16.46	44.54;44.54;93.86	17.7	60.98	0.17	0.65	Down	-1.78	1.55e-07	1.19e-05	71812741	71812940	-1.96	5.24e-08	4.66e-06
chr13	9039141	9039700	560	8.50;7.24;2.53	22.69;22.69;17.46	6.09	20.95	0.64	2.46	Down	-1.78	2.82e-10	1.09e-07	9039421	9039620	-2.69	8.25e-07	3.42e-05
chr14	56884541	56884780	240	0.00;6.04;20.25	31.09;31.09;28.38	8.76	30.19	0.4	1.42	Down	-1.78	4.47e-05	0.000843994	56884581	56884780	-1.78	4.47e-05	0.000790246
chr15	76620121	76620520	400	8.50;12.07;20.67	43.70;43.70;54.57	13.75	47.32	0.18	0.65	Down	-1.78	4.58e-10	1.64e-07	76620141	76620340	-1.73	1.97e-09	4.13e-07
chr15	88811961	88812400	440	14.87;22.94;14.35	51.26;51.26;76.40	17.38	59.64	0.14	0.52	Down	-1.78	1.69e-08	2.8e-06	88812181	88812380	-1.77	7.47e-09	1.17e-06
chr15	4851461	4852100	640	4.25;19.31;15.19	47.90;47.90;37.11	12.92	44.3	0.18	0.65	Down	-1.78	5.73e-08	6.13e-06	4851461	4851660	-1.88	1.08e-07	7.63e-06
chr18	23521141	23521800	660	19.12;21.73;30.38	88.23;88.23;68.76	23.74	81.74	0.4	1.48	Down	-1.78	7.89e-11	3.89e-08	23521481	23521680	-2.07	4.17e-13	2.53e-09
chr2	41986381	41986760	380	4.25;6.04;17.30	32.77;32.77;29.47	9.19	31.67	0.2	0.74	Down	-1.78	3.68e-06	0.000118303	41986441	41986640	-2.21	1.4e-07	9.25e-06
chr4	16844441	16844740	300	8.50;7.24;4.64	17.65;17.65;34.92	6.79	23.41	0.11	0.42	Down	-1.78	1.01e-07	8.98e-06	16844441	16844640	-2.09	1.16e-07	8.05e-06
chr4	8809981	8810260	280	25.49;12.07;28.69	52.10;52.10;123.33	22.08	75.84	0.52	1.98	Down	-1.78	2.78e-07	1.78e-05	8809981	8810180	-1.8	2.8e-07	1.54e-05
chr5	40478101	40478540	440	23.37;10.86;37.55	81.51;81.51;82.94	23.93	81.99	0.08	0.29	Down	-1.78	1.91e-09	5.41e-07	40478161	40478360	-2.16	8.24e-13	2.69e-09
chr5	123668721	123669100	380	2.12;6.04;5.06	15.13;15.13;15.28	4.41	15.18	0.24	0.89	Down	-1.78	1.45e-05	0.000350536	123668881	123669080	-1.79	1.63e-05	0.000355329
chr6	103968341	103968540	200	4.25;3.62;4.64	15.97;15.97;10.91	4.17	14.28	0.45	1.68	Down	-1.78	8.04e-06	0.000218069	103968341	103968540	-1.78	8.04e-06	0.000200727
chr6	88790441	88790700	260	2.12;7.24;3.80	17.65;17.65;9.82	4.39	15.04	Inf	Inf	Down	-1.78	2.84e-05	0.000588135	88790501	88790700	-1.92	1.92e-05	0.000397031
chr6	130187881	130188120	240	6.37;4.83;9.28	33.61;33.61;3.27	6.83	23.5	1.47	5.51	Down	-1.78	6.08e-05	0.00106138	130187881	130188080	-1.77	5.45e-05	0.000923059
chr8	41081061	41081440	380	16.99;12.07;20.25	57.98;57.98;53.48	16.44	56.48	0.7	2.65	Down	-1.78	7.28e-13	8.97e-09	41081121	41081320	-1.9	6.25e-13	2.64e-09
chr8	104269381	104269580	200	2.12;6.04;8.44	17.65;17.65;21.83	5.53	19.04	0.18	0.64	Down	-1.78	1.19e-05	0.000298565	104269381	104269580	-1.78	1.19e-05	0.000274895
chr9	42945521	42945840	320	38.23;12.07;30.80	71.43;71.43;135.33	27.04	92.73	0.27	1.04	Down	-1.78	8.45e-07	3.89e-05	42945521	42945720	-1.81	3.04e-07	1.64e-05
chr9	122172481	122172720	240	4.25;10.86;15.19	30.25;30.25;43.66	10.1	34.72	1.12	4.08	Down	-1.78	5.11e-06	0.000151896	122172481	122172680	-1.78	5.11e-06	0.000139413
chr10	119066061	119066440	380	16.99;26.56;22.78	94.96;94.96;37.11	22.11	75.67	0.8	2.96	Down	-1.77	1.45e-07	1.14e-05	119066061	119066260	-1.95	1.2e-07	8.28e-06
chr10	44906201	44906520	320	6.37;0.00;31.22	42.86;42.86;42.56	12.53	42.76	0.18	0.67	Down	-1.77	2.37e-06	8.34e-05	44906261	44906460	-1.77	2.37e-06	7.64e-05
chr10	18337881	18338160	280	6.37;2.41;1.69	15.13;15.13;5.46	3.49	11.9	Inf	Inf	Down	-1.77	1.31e-05	0.000324203	18337881	18338080	-1.83	3.88e-06	0.000113491
chr11	105711601	105711980	380	10.62;10.86;5.91	16.81;16.81;60.03	9.13	31.21	0.06	0.23	Down	-1.77	1.09e-07	9.35e-06	105711741	105711940	-1.91	9.28e-08	6.97e-06
chr11	19307221	19307500	280	0.00;12.07;20.25	35.29;35.29;39.29	10.77	36.63	0.61	2.15	Down	-1.77	6.55e-06	0.000183761	19307281	19307480	-1.84	4.04e-06	0.000117331
chr13	45256141	45256420	280	8.50;4.83;5.49	16.81;16.81;30.56	6.27	21.39	0.05	0.2	Down	-1.77	1.03e-06	4.53e-05	45256181	45256380	-1.94	7.72e-07	3.25e-05
chr15	12269581	12270040	460	16.99;21.73;27.00	74.79;74.79;74.21	21.91	74.6	0.28	1.03	Down	-1.77	1.72e-12	1.1e-08	12269701	12269900	-2.85	2.71e-13	2.51e-09
chr16	38093401	38093960	560	25.49;103.81;93.25	228.56;228.56;300.13	74.18	252.42	0.72	2.58	Down	-1.77	8.31e-06	0.000224132	38093601	38093800	-1.96	1.23e-06	4.67e-05
chr2	31204861	31205240	380	6.37;9.66;20.67	42.02;42.02;41.47	12.23	41.83	0.3	1.09	Down	-1.77	4.03e-08	4.95e-06	31204921	31205120	-2.03	3.8e-08	3.74e-06
chr2	31231341	31231680	340	12.74;12.07;20.67	37.81;37.81;79.67	15.16	51.77	0.23	0.87	Down	-1.77	1.65e-07	1.24e-05	31231401	31231600	-1.89	1.59e-07	1.01e-05
chr2	166081181	166081720	540	12.74;37.42;30.80	71.43;71.43;134.24	26.99	92.36	0.37	1.36	Down	-1.77	1.98e-06	7.25e-05	166081421	166081620	-1.92	1.11e-07	7.79e-06
chr2	115919701	115919980	280	4.25;4.83;1.27	15.97;15.97;3.27	3.45	11.74	0.73	2.75	Down	-1.77	2.03e-05	0.000451098	115919741	115919940	-2.1	7.64e-06	0.000192478
chr4	130878121	130878360	240	0.00;15.69;18.99	42.86;42.86;32.74	11.56	39.48	0.52	1.85	Down	-1.77	2.91e-05	0.000600621	130878161	130878360	-1.82	2.42e-05	0.000478568
chr5	125385221	125385860	640	21.24;43.46;46.83	131.09;131.09;118.96	37.18	127.05	0.58	2.13	Down	-1.77	3.54e-12	1.37e-08	125385561	125385760	-1.99	6.31e-13	2.64e-09
chr5	135924101	135924380	280	2.12;12.07;12.66	27.73;27.73;36.02	8.95	30.49	0.5	1.79	Down	-1.77	6.97e-06	0.000193641	135924101	135924300	-1.77	6.97e-06	0.000177868
chr8	108796721	108797000	280	6.37;14.49;14.35	36.97;36.97;45.84	11.73	39.93	Inf	Inf	Down	-1.77	2.56e-11	2.37e-08	108796801	108797000	-1.77	2.56e-11	1.19e-08
chr8	88793421	88793640	220	2.12;4.83;8.02	15.13;15.13;20.74	4.99	17	1.11	3.99	Down	-1.77	8.25e-05	0.00131348	88793421	88793620	-1.77	8.25e-05	0.00126111
chr9	88622801	88623220	420	12.74;7.24;13.50	27.73;27.73;58.93	11.16	38.13	0.18	0.69	Down	-1.77	1.34e-07	1.08e-05	88622941	88623140	-1.88	1.16e-07	8.08e-06
chr9	69166201	69166440	240	2.12;10.86;10.13	30.25;30.25;18.55	7.7	26.35	0.19	0.69	Down	-1.77	2.33e-05	0.000501318	69166241	69166440	-1.77	2.33e-05	0.000463081
chr10	105418721	105419220	500	12.74;21.73;24.89	68.91;68.91;63.30	19.79	67.04	0.39	1.43	Down	-1.76	1.31e-12	1e-08	105418781	105418980	-1.92	2.01e-11	1.05e-08
chr10	43747001	43747400	400	19.12;10.86;7.59	15.97;15.97;94.95	12.53	42.29	0.15	0.59	Down	-1.76	1.48e-07	1.15e-05	43747001	43747200	-1.86	8.95e-08	6.79e-06
chr10	80649481	80649840	360	4.25;14.49;13.50	42.02;42.02;25.10	10.75	36.38	0.27	0.95	Down	-1.76	9.71e-07	4.32e-05	80649541	80649740	-2.27	1.83e-06	6.25e-05
chr10	112632421	112632660	240	4.25;3.62;0.84	12.60;12.60;4.37	2.9	9.86	0.3	1.16	Down	-1.76	3.43e-05	0.000683797	112632441	112632640	-1.76	3.43e-05	0.000636727
chr11	86815261	86815460	200	2.12;9.66;6.75	24.37;24.37;14.19	6.18	20.98	0.34	1.23	Down	-1.76	1.01e-05	0.000261726	86815261	86815460	-1.76	1.01e-05	0.000240551
chr11	78040541	78040840	300	4.25;21.73;14.35	39.49;39.49;57.84	13.44	45.61	0.07	0.24	Down	-1.76	6.06e-05	0.00105847	78040561	78040760	-1.84	1.34e-07	9e-06
chr12	69472401	69472640	240	8.50;20.52;22.78	51.26;51.26;73.12	17.27	58.55	0.54	1.97	Down	-1.76	5.36e-08	5.92e-06	69472441	69472640	-1.9	7.16e-09	1.13e-06
chr12	50912181	50912460	280	8.50;4.83;4.22	26.89;26.89;5.46	5.85	19.75	1.22	4.63	Down	-1.76	8.39e-07	3.87e-05	50912221	50912420	-1.9	2.5e-07	1.41e-05
chr12	103116301	103116680	380	2.12;12.07;14.77	35.29;35.29;27.28	9.65	32.62	0.54	1.91	Down	-1.76	1.3e-06	5.38e-05	103116301	103116500	-3.02	4.26e-07	2.08e-05
chr14	18605781	18606160	380	4.25;9.66;14.77	31.09;31.09;34.92	9.56	32.37	0.53	1.9	Down	-1.76	4.41e-08	5.22e-06	18605801	18606000	-2.27	3.84e-08	3.77e-06
chr14	78220581	78220880	300	14.87;6.04;5.49	18.49;18.49;52.39	8.8	29.79	0.45	1.75	Down	-1.76	9.82e-08	8.78e-06	78220641	78220840	-1.88	8.95e-08	6.79e-06
chr14	120899521	120899800	280	14.87;3.62;5.49	19.33;19.33;42.56	7.99	27.07	0.09	0.34	Down	-1.76	1.88e-05	0.000424876	120899521	120899720	-1.95	1.73e-07	1.08e-05
chr14	55886141	55886500	360	4.25;4.83;16.03	27.73;27.73;29.47	8.37	28.31	Inf	Inf	Down	-1.76	2.82e-05	0.00058483	55886141	55886340	-1.83	5.78e-06	0.00015394
chr15	34109261	34109640	380	6.37;18.11;32.07	63.86;63.86;63.30	18.85	63.68	0.47	1.66	Down	-1.76	3.02e-08	4.1e-06	34109341	34109540	-2.06	4.85e-09	8.28e-07
chr17	13163501	13163780	280	4.25;10.86;6.75	18.49;18.49;37.11	7.29	24.69	0.11	0.39	Down	-1.76	1.74e-06	6.59e-05	13163521	13163720	-1.76	1.74e-06	6.01e-05
chr2	175811421	175811800	380	10.62;20.52;24.05	82.35;82.35;21.83	18.4	62.18	0.58	2.08	Down	-1.76	2.18e-07	1.5e-05	175811421	175811620	-2.86	9.28e-08	6.97e-06
chr2	78062641	78062900	260	2.12;9.66;6.75	21.01;21.01;20.74	6.18	20.92	0.2	0.7	Down	-1.76	3.06e-07	1.91e-05	78062701	78062900	-1.76	3.06e-07	1.65e-05
chr2	60673241	60673480	240	4.25;2.41;0.42	10.92;10.92;2.18	2.36	8.01	Inf	Inf	Down	-1.76	8.78e-05	0.00137424	60673261	60673460	-2.03	2.18e-05	0.000439254
chr3	88278401	88279080	680	12.74;30.18;30.38	82.35;82.35;82.94	24.43	82.55	0.26	0.92	Down	-1.76	1.39e-12	1.02e-08	88278581	88278780	-2.6	1.88e-13	2.51e-09
chr3	32332861	32333240	380	8.50;10.86;2.53	26.05;26.05;21.83	7.3	24.64	1.55	5.79	Down	-1.76	8.92e-11	4.23e-08	32333021	32333220	-1.72	1.32e-10	4.06e-08
chr3	84141941	84142440	500	2.12;19.31;25.32	57.14;57.14;43.66	15.58	52.65	0.35	1.24	Down	-1.76	2.41e-05	0.000516031	84141941	84142140	-1.76	1.36e-06	4.98e-05
chr3	29916641	29916920	280	4.25;3.62;2.53	14.29;14.29;6.55	3.47	11.71	0.37	1.37	Down	-1.76	8.5e-05	0.00134318	29916721	29916920	-2.02	6.27e-05	0.00102224
chr4	100424881	100425580	700	25.49;28.97;29.96	86.55;86.55;112.41	28.14	95.17	0.55	2.03	Down	-1.76	1.29e-09	3.89e-07	100424881	100425080	-1.7	3.86e-12	5.57e-09
chr4	149118841	149119340	500	21.24;21.73;13.92	55.46;55.46;81.85	18.96	64.26	0.34	1.26	Down	-1.76	1.72e-08	2.82e-06	149118861	149119060	-2.01	7.14e-09	1.12e-06
chr5	33899301	33899660	360	2.12;16.90;13.50	36.13;36.13;38.20	10.84	36.82	0.15	0.54	Down	-1.76	1.36e-07	1.09e-05	33899301	33899500	-1.69	1.34e-06	4.95e-05
chr1	173482821	173483300	480	12.74;7.24;18.56	46.22;46.22;37.11	12.85	43.18	0.35	1.27	Down	-1.75	7.02e-12	1.77e-08	173483081	173483280	-2.12	3.97e-09	7.16e-07
chr1	129103581	129103960	380	8.50;7.24;3.38	26.05;26.05;12.01	6.37	21.37	0.34	1.25	Down	-1.75	4.61e-08	5.38e-06	129103621	129103820	-1.76	2.92e-07	1.59e-05
chr10	67459761	67460040	280	4.25;9.66;14.35	32.77;32.77;29.47	9.42	31.67	2.09	7.44	Down	-1.75	1.37e-08	2.44e-06	67459781	67459980	-1.77	1.03e-08	1.49e-06
chr10	67240221	67240820	600	21.24;35.01;36.29	117.64;117.64;76.40	30.84	103.89	1.68	6.1	Down	-1.75	1.42e-08	2.5e-06	67240501	67240700	-2.04	1.13e-10	3.54e-08
chr11	70841001	70841280	280	21.24;6.04;8.02	20.17;20.17;78.58	11.76	39.64	0.1	0.39	Down	-1.75	8.15e-06	0.00022044	70841081	70841280	-1.74	1.04e-05	0.000247395
chr12	110627861	110628240	380	12.74;25.35;17.30	57.98;57.98;69.85	18.46	61.94	0.25	0.91	Down	-1.75	1.87e-12	1.12e-08	110627861	110628060	-1.93	5.06e-12	6.23e-09
chr13	112733641	112734360	720	29.74;20.52;18.14	68.91;68.91;92.77	22.8	76.86	0.6	2.26	Down	-1.75	4.51e-09	1.05e-06	112733981	112734180	-1.99	3.81e-10	1.02e-07
chr13	4658181	4658520	340	6.37;2.41;5.91	6.72;6.72;36.02	4.9	16.49	0.1	0.39	Down	-1.75	0.000300964	0.00447357	4658181	4658380	-2.37	2.11e-05	0.000426736
chr15	98606361	98606760	400	25.49;28.97;24.47	80.67;80.67;104.77	26.31	88.7	0.81	2.98	Down	-1.75	1.4e-09	4.17e-07	98606461	98606660	-2	5.88e-13	2.64e-09
chr15	82258281	82258480	200	4.25;7.24;10.97	21.85;21.85;31.65	7.49	25.12	0.18	0.66	Down	-1.75	2.06e-05	0.000453665	82258281	82258480	-1.75	2.06e-05	0.000418067
chr17	74140161	74140440	280	2.12;8.45;13.50	26.89;26.89;27.28	8.03	27.02	0.45	1.59	Down	-1.75	1.25e-05	0.000311279	74140221	74140420	-1.8	2.3e-06	7.44e-05
chr19	40561481	40561960	480	10.62;15.69;16.88	42.02;42.02;61.12	14.4	48.38	0.07	0.25	Down	-1.75	9.63e-09	1.88e-06	40561661	40561860	-2.19	2.15e-08	2.52e-06
chr19	25270301	25270500	200	4.25;2.41;3.38	10.92;10.92;12.01	3.35	11.28	0.18	0.66	Down	-1.75	7.76e-05	0.0012617	25270301	25270500	-1.75	7.76e-05	0.00120631
chr2	156761581	156761860	280	12.74;12.07;11.81	24.37;24.37;74.21	12.21	40.98	0.16	0.6	Down	-1.75	1.79e-07	1.31e-05	156761581	156761780	-1.86	1.64e-07	1.03e-05
chr2	50770521	50770800	280	8.50;2.41;6.75	8.40;8.40;42.56	5.89	19.79	0.06	0.25	Down	-1.75	3.87e-05	0.000750562	50770581	50770780	-1.78	1.81e-05	0.000381448
chr3	19163221	19163420	200	2.12;9.66;5.06	26.05;26.05;4.37	5.61	18.82	1.25	4.41	Down	-1.75	4.2e-05	0.000801439	19163221	19163420	-1.75	4.2e-05	0.000749547
chr4	149653061	149653480	420	8.50;18.11;13.92	42.02;42.02;52.39	13.51	45.47	0.1	0.36	Down	-1.75	1.34e-11	2.21e-08	149653141	149653340	-2.2	3.55e-12	5.42e-09
chr5	142775121	142775400	280	2.12;9.66;4.22	19.33;19.33;15.28	5.33	17.98	0.39	1.41	Down	-1.75	3.97e-07	2.27e-05	142775121	142775320	-1.99	4.4e-08	4.12e-06
chr5	5602721	5603040	320	6.37;2.41;1.69	14.29;14.29;6.55	3.49	11.71	0.71	2.75	Down	-1.75	8.55e-06	0.000229652	5602721	5602920	-2.22	5.31e-05	0.000912216
chr5	30693501	30693720	220	8.50;0.00;15.19	25.21;25.21;29.47	7.9	26.63	0.08	0.31	Down	-1.75	8.41e-05	0.0013318	30693501	30693700	-1.75	8.41e-05	0.00128004
chr9	118763841	118764320	480	6.37;25.35;37.13	76.47;76.47;78.58	22.95	77.17	0.57	2.01	Down	-1.75	4.57e-08	5.35e-06	118763941	118764140	-1.79	2.64e-08	2.9e-06
chr9	5198221	5198600	380	4.25;8.45;18.14	36.13;36.13;31.65	10.28	34.64	1.14	4.07	Down	-1.75	1.12e-06	4.8e-05	5198221	5198420	-1.75	1.12e-06	4.35e-05
chr10	69371301	69372280	980	19.12;65.18;43.46	152.10;152.10;121.14	42.59	141.78	0.72	2.56	Down	-1.74	1.9e-08	3.04e-06	69371461	69371660	-3.49	1.32e-13	2.51e-09
chr10	40939101	40939300	200	0.00;6.04;32.07	41.18;41.18;44.75	12.7	42.37	0.58	1.99	Down	-1.74	4.68e-06	0.00014288	40939101	40939300	-1.74	4.68e-06	0.000131553
chr10	88440941	88441200	260	2.12;7.24;3.80	15.97;15.97;12.01	4.39	14.65	0.14	0.49	Down	-1.74	6.44e-06	0.000181128	88440961	88441160	-1.88	3.67e-07	1.87e-05
chr10	82574681	82574880	200	2.12;4.83;0.84	9.24;9.24;7.64	2.6	8.71	0.28	1.02	Down	-1.74	6.43e-05	0.00109341	82574681	82574880	-1.74	6.43e-05	0.00103593
chr11	93751601	93751880	280	2.12;10.86;19.41	36.13;36.13;36.02	10.8	36.09	0.3	1.06	Down	-1.74	3.69e-06	0.000118551	93751681	93751880	-1.74	3.69e-06	0.000109079
chr13	14193841	14194220	380	8.50;10.86;5.06	18.49;18.49;44.75	8.14	27.24	0.87	3.2	Down	-1.74	9.16e-08	8.41e-06	14193941	14194140	-2.81	3.77e-06	0.000111059
chr15	99585981	99586360	380	4.25;13.28;18.99	36.97;36.97;48.02	12.17	40.66	0.13	0.45	Down	-1.74	1.27e-05	0.000315675	99585981	99586180	-1.84	1.37e-06	4.99e-05
chr15	83173061	83173400	340	31.86;14.49;5.06	41.18;41.18;89.49	17.14	57.28	0.23	0.9	Down	-1.74	1.57e-05	0.000373028	83173161	83173360	-2.18	4.48e-08	4.17e-06
chr15	74709301	74709640	340	4.25;4.83;2.95	4.20;4.20;31.65	4.01	13.35	0.06	0.22	Down	-1.74	6.48e-05	0.00110097	74709301	74709500	-1.74	6.48e-05	0.00104349
chr17	21846521	21846900	380	12.74;16.90;26.58	69.75;69.75;48.02	18.74	62.5	1.02	3.67	Down	-1.74	3.86e-09	9.42e-07	21846661	21846860	-1.75	3.66e-09	6.8e-07
chr19	18491701	18491960	260	2.12;4.83;5.91	15.97;15.97;10.91	4.29	14.28	0.95	3.35	Down	-1.74	5.78e-05	0.00101879	18491701	18491900	-1.74	5.78e-05	0.000960894
chr2	72795001	72795640	640	40.36;49.49;40.08	114.28;114.28;205.18	43.31	144.58	0.67	2.43	Down	-1.74	2.56e-07	1.68e-05	72795361	72795560	-1.77	9.22e-08	6.94e-06
chr2	10561421	10561680	260	2.12;4.83;8.86	19.33;19.33;14.19	5.27	17.61	0.39	1.38	Down	-1.74	4.7e-05	0.000878244	10561421	10561620	-1.74	4.7e-05	0.000823549
chr3	58848961	58849560	600	12.74;24.14;26.58	75.63;75.63;61.12	21.16	70.79	0.46	1.66	Down	-1.74	4.68e-12	1.51e-08	58848961	58849160	-2.77	1.72e-13	2.51e-09
chr4	105280421	105280800	380	19.12;19.31;10.97	28.57;28.57;108.05	16.47	55.06	0.17	0.62	Down	-1.74	2.24e-07	1.53e-05	105280601	105280800	-1.8	1.05e-07	7.5e-06
chr4	42297501	42297720	220	16.99;0.00;7.17	25.21;25.21;30.56	8.06	26.99	0.27	1.06	Down	-1.74	1.6e-05	0.000378608	42297501	42297700	-1.74	1.6e-05	0.000348979
chr5	26434021	26434520	500	4.25;32.59;13.50	62.18;62.18;43.66	16.78	56.01	0.27	0.94	Down	-1.74	0.000105591	0.0015953	26434241	26434440	-2.38	2.45e-09	4.91e-07
chr6	91590321	91590700	380	6.37;20.52;37.13	72.27;72.27;68.76	21.34	71.1	0.53	1.86	Down	-1.74	6.8e-08	6.88e-06	91590441	91590640	-1.84	1.59e-08	2.03e-06
chr7	96971481	96972020	540	4.25;14.49;22.78	45.38;45.38;48.02	13.84	46.26	0.77	2.72	Down	-1.74	5.66e-08	6.08e-06	96971721	96971920	-2	5.2e-08	4.64e-06
chr8	106534941	106535440	500	42.48;62.77;71.73	189.91;189.91;212.82	58.99	197.55	0.44	1.6	Down	-1.74	1.19e-11	2.2e-08	106534961	106535160	-1.98	1.45e-12	3.43e-09
chr8	35846501	35846780	280	2.12;8.45;4.22	15.97;15.97;17.46	4.93	16.46	Inf	Inf	Down	-1.74	2.31e-06	8.15e-05	35846541	35846740	-2.11	7.52e-07	3.18e-05
chr8	46631461	46631680	220	6.37;15.69;19.41	31.93;31.93;74.21	13.82	46.03	0.38	1.35	Down	-1.74	1.68e-05	0.000393504	46631481	46631680	-1.74	1.68e-05	0.000362689
chr9	45439841	45440320	480	8.50;19.31;25.74	68.07;68.07;42.56	17.85	59.56	0.39	1.4	Down	-1.74	8.11e-06	0.000219849	45440001	45440200	-1.77	4.98e-09	8.45e-07
chr9	108486021	108486280	260	2.12;8.45;13.50	27.73;27.73;25.10	8.03	26.85	0.2	0.7	Down	-1.74	1.28e-05	0.000316724	108486041	108486240	-2.1	1.86e-06	6.33e-05
chr1	180592741	180593000	260	6.37;9.66;8.44	17.65;17.65;45.84	8.16	27.04	0.11	0.4	Down	-1.73	2.42e-06	8.46e-05	180592741	180592940	-1.75	1.33e-06	4.93e-05
chr10	7727601	7728200	600	16.99;26.56;27.85	77.31;77.31;81.85	23.8	78.82	0.22	0.77	Down	-1.73	1.4e-12	1.02e-08	7727681	7727880	-2.29	1.33e-12	3.32e-09
chr11	52340621	52340860	240	4.25;13.28;16.88	36.13;36.13;41.47	11.47	37.91	0.51	1.78	Down	-1.73	5.88e-08	6.24e-06	52340621	52340820	-1.9	1.54e-09	3.34e-07
chr11	94280781	94281360	580	29.74;37.42;57.38	111.76;111.76;190.99	41.51	138.17	0.7	2.5	Down	-1.73	1.69e-07	1.26e-05	94280781	94280980	-1.74	7.62e-08	6.07e-06
chr12	116861161	116861400	240	14.87;1.21;1.69	20.17;20.17;18.55	5.92	19.63	0.39	1.54	Down	-1.73	5.94e-05	0.00104111	116861161	116861360	-1.91	4.75e-06	0.000132723
chr13	44651161	44651640	480	33.99;48.28;42.61	117.64;117.64;178.99	41.63	138.09	0.35	1.25	Down	-1.73	6.87e-08	6.92e-06	44651441	44651640	-1.83	1.28e-08	1.76e-06
chr15	10745081	10745380	300	12.74;12.07;18.99	31.09;31.09;82.94	14.6	48.38	0.79	2.85	Down	-1.73	2.78e-07	1.78e-05	10745101	10745300	-1.76	2.62e-07	1.46e-05
chr17	46302241	46302920	680	23.37;15.69;28.27	74.79;74.79;73.12	22.44	74.23	0.53	1.94	Down	-1.73	1.72e-12	1.1e-08	46302621	46302820	-2.72	1.4e-13	2.51e-09
chr18	10777061	10777380	320	6.37;3.62;0.84	9.24;9.24;17.46	3.61	11.98	0.25	0.94	Down	-1.73	5.37e-06	0.000157643	10777181	10777380	-2.26	6.11e-07	2.72e-05
chr2	164904681	164904880	200	2.12;7.24;2.95	11.76;11.76;17.46	4.11	13.66	0.18	0.64	Down	-1.73	3.23e-05	0.000650722	164904681	164904880	-1.73	3.23e-05	0.000604939
chr3	32817721	32817920	200	8.50;2.41;6.75	11.76;11.76;34.92	5.89	19.48	0.03	0.13	Down	-1.73	4.6e-05	0.000864086	32817721	32817920	-1.73	4.6e-05	0.000810151
chr4	155076841	155077400	560	12.74;18.11;21.94	42.02;42.02;90.58	17.6	58.21	0.77	2.74	Down	-1.73	1.95e-07	1.39e-05	155077121	155077320	-2.32	1.78e-06	6.1e-05
chr4	8393841	8394100	260	0.00;12.07;12.66	26.89;26.89;28.38	8.24	27.39	0.23	0.8	Down	-1.73	4.56e-05	0.00085753	8393861	8394060	-1.91	5.58e-06	0.000149357
chr5	121602821	121603060	240	4.25;2.41;0.00	6.72;6.72;8.73	2.22	7.39	Inf	Inf	Down	-1.73	3.47e-05	0.000689639	121602821	121603020	-1.73	3.47e-05	0.00064224
chr6	140283881	140284380	500	21.24;55.53;45.99	135.29;135.29;135.33	40.92	135.3	0.33	1.18	Down	-1.73	7.56e-12	1.84e-08	140283981	140284180	-1.9	5.59e-13	2.64e-09
chr7	54213681	54214200	520	12.74;12.07;11.39	50.42;50.42;19.64	12.07	40.16	0.14	0.52	Down	-1.73	6.77e-08	6.85e-06	54213861	54214060	-2.44	1.91e-08	2.33e-06
chr7	84223341	84223720	380	0.00;9.66;11.81	23.53;23.53;24.01	7.16	23.69	0.12	0.43	Down	-1.73	0.000126877	0.00190898	84223441	84223640	-2	3.01e-06	9.24e-05
chr10	70365721	70366000	280	2.12;35.01;18.14	57.14;57.14;67.67	18.42	60.65	0.59	2.04	Down	-1.72	9.52e-08	8.63e-06	70365721	70365920	-1.71	2.37e-07	1.35e-05
chr10	59516161	59516660	500	27.61;31.38;35.44	81.51;81.51;148.43	31.48	103.82	0.45	1.63	Down	-1.72	1.98e-07	1.4e-05	59516241	59516440	-1.54	6.77e-08	5.55e-06
chr10	117776441	117776740	300	8.50;10.86;14.77	26.05;26.05;60.03	11.38	37.38	0.11	0.4	Down	-1.72	1.08e-06	4.69e-05	117776461	117776660	-1.86	2.85e-07	1.56e-05
chr10	100583701	100583980	280	2.12;9.66;7.17	23.53;23.53;15.28	6.32	20.78	0.23	0.81	Down	-1.72	8.58e-06	0.000230194	100583761	100583960	-1.72	8.58e-06	0.000211912
chr10	14129921	14130540	620	25.49;32.59;67.93	126.05;126.05;162.62	42	138.24	0.62	2.17	Down	-1.72	1.69e-05	0.000393661	14130101	14130300	-1.74	1.43e-07	9.36e-06
chr14	54181381	54182120	740	36.11;0.00;50.63	89.91;89.91;105.86	28.91	95.23	0.34	1.24	Down	-1.72	2.49e-07	1.65e-05	54181401	54181600	-1.87	1.21e-07	8.33e-06
chr15	36634641	36634840	200	16.99;13.28;6.33	28.57;28.57;63.30	12.2	40.15	0.28	1.05	Down	-1.72	1.02e-07	9e-06	36634641	36634840	-1.72	1.02e-07	7.39e-06
chr19	4241781	4241980	200	2.12;8.45;4.64	20.17;20.17;9.82	5.07	16.72	Inf	Inf	Down	-1.72	5.74e-05	0.00101319	4241781	4241980	-1.72	5.74e-05	0.000955493
chr2	156017721	156018220	500	6.37;19.31;10.97	40.33;40.33;40.38	12.22	40.35	0.9	3.16	Down	-1.72	1.98e-10	7.99e-08	156017981	156018180	-1.86	3.7e-08	3.66e-06
chr2	166145101	166145700	600	29.74;36.21;66.24	142.01;142.01;152.79	44.06	145.61	0.69	2.44	Down	-1.72	2.87e-10	1.1e-07	166145201	166145400	-1.93	1.11e-12	3.1e-09
chr2	115866241	115866520	280	4.25;4.83;5.06	15.13;15.13;16.37	4.71	15.54	0.34	1.22	Down	-1.72	7.63e-06	0.000209042	115866261	115866460	-1.85	4.3e-06	0.00012286
chr4	103359061	103359600	540	10.62;19.31;18.56	50.42;50.42;58.93	16.17	53.26	0.22	0.78	Down	-1.72	7.45e-13	8.97e-09	103359221	103359420	-1.96	6.28e-12	6.85e-09
chr4	132552461	132552840	380	8.50;26.56;14.77	31.09;31.09;101.50	16.61	54.56	0.08	0.28	Down	-1.72	1.59e-05	0.000376049	132552561	132552760	-1.93	2.04e-07	1.21e-05
chr5	63871561	63872040	480	19.12;13.28;13.50	44.54;44.54;62.21	15.3	50.43	0.12	0.44	Down	-1.72	4.25e-09	1e-06	63871561	63871760	-2.51	1.35e-10	4.14e-08
chr5	45448281	45448800	520	8.50;14.49;16.46	36.13;36.13;57.84	13.15	43.37	0.22	0.78	Down	-1.72	6.44e-08	6.63e-06	45448541	45448740	-1.7	5.43e-06	0.000146
chr6	99555001	99555380	380	10.62;15.69;16.03	47.90;47.90;43.66	14.12	46.48	0.77	2.73	Down	-1.72	6.6e-13	8.75e-09	99555161	99555360	-2.09	3.5e-13	2.51e-09
chr6	115922801	115923000	200	4.25;3.62;13.08	23.53;23.53;21.83	6.98	22.96	0.26	0.9	Down	-1.72	8.81e-05	0.00137715	115922801	115923000	-1.72	8.81e-05	0.00132778
chr7	28892701	28893200	500	12.74;9.66;18.56	40.33;40.33;54.57	13.66	45.08	0.27	0.96	Down	-1.72	5.36e-09	1.19e-06	28892861	28893060	-2.27	1.15e-09	2.63e-07
chr7	134800461	134800840	380	4.25;8.45;9.28	30.25;30.25;12.01	7.33	24.17	Inf	Inf	Down	-1.72	4.43e-05	0.000837772	134800481	134800680	-2.28	2.55e-06	8.09e-05
chr8	11690781	11691160	380	10.62;24.14;19.41	62.18;62.18;54.57	18.06	59.65	1.32	4.67	Down	-1.72	6.83e-13	8.75e-09	11690861	11691060	-1.8	5.99e-13	2.64e-09
chr8	88430961	88431200	240	4.25;16.90;11.81	50.42;50.42;7.64	10.99	36.16	2.44	8.47	Down	-1.72	6.85e-05	0.00114313	88430961	88431160	-1.72	6.85e-05	0.00108629
chr9	102583241	102583520	280	4.25;8.45;5.49	27.73;27.73;4.37	6.06	19.94	0.66	2.34	Down	-1.72	2.21e-05	0.000481221	102583241	102583440	-1.72	2.21e-05	0.000443908
chr9	84809121	84809340	220	8.50;10.86;21.52	37.81;37.81;58.93	13.63	44.85	0.21	0.75	Down	-1.72	6.2e-05	0.00107253	84809121	84809320	-1.72	6.2e-05	0.00101409
chr1	120193541	120193800	260	4.25;14.49;15.19	30.25;30.25;50.20	11.31	36.9	0.1	0.33	Down	-1.71	6.3e-05	0.0010842	120193541	120193740	-1.71	6.3e-05	0.00102581
chr10	71341001	71341720	720	21.24;24.14;30.38	76.47;76.47;94.95	25.25	82.63	0.46	1.62	Down	-1.71	9.13e-11	4.3e-08	71341101	71341300	-1.73	4.05e-12	5.68e-09
chr10	127285701	127286080	380	2.12;18.11;18.99	41.18;41.18;45.84	13.07	42.73	0.49	1.67	Down	-1.71	4.9e-07	2.63e-05	127285861	127286060	-2.24	1.79e-08	2.22e-06
chr11	94023441	94023740	300	2.12;7.24;7.59	16.81;16.81;21.83	5.65	18.48	0.42	1.45	Down	-1.71	1.73e-05	0.000401472	94023461	94023660	-1.71	1.73e-05	0.000369719
chr14	97274201	97274460	260	2.12;13.28;7.59	27.73;27.73;19.64	7.67	25.04	0.43	1.47	Down	-1.71	1.71e-05	0.00039788	97274261	97274460	-1.64	6.21e-06	0.000162481
chr15	17933921	17934300	380	19.12;12.07;11.39	36.13;36.13;66.57	14.19	46.28	0.11	0.39	Down	-1.71	7.56e-08	7.41e-06	17934081	17934280	-1.74	9.14e-08	6.9e-06
chr18	48046941	48047240	300	8.50;18.11;9.28	39.49;39.49;38.20	11.96	39.06	0.37	1.31	Down	-1.71	2.9e-12	1.3e-08	48047041	48047240	-2.02	4.25e-13	2.53e-09
chr2	70867241	70867740	500	8.50;8.45;17.30	35.29;35.29;41.47	11.42	37.35	0.14	0.49	Down	-1.71	2.31e-09	6.31e-07	70867441	70867640	-2.26	3.36e-07	1.76e-05
chr2	152752961	152753440	480	19.12;26.56;27.00	65.54;65.54;106.96	24.23	79.35	0.38	1.33	Down	-1.71	6.47e-08	6.65e-06	152753021	152753220	-2.7	8.91e-09	1.33e-06
chr2	156408761	156408960	200	4.25;7.24;2.95	19.33;19.33;8.73	4.81	15.8	0.35	1.23	Down	-1.71	7.89e-06	0.000214825	156408761	156408960	-1.71	7.89e-06	0.000197682
chr2	48452401	48452680	280	6.37;6.04;5.06	25.21;25.21;6.55	5.82	18.99	0.62	2.23	Down	-1.71	1.07e-05	0.000274814	48452421	48452620	-2.22	1.25e-06	4.72e-05
chr3	52318441	52318980	540	25.49;37.42;30.80	98.32;98.32;110.23	31.24	102.29	0.97	3.43	Down	-1.71	5.65e-12	1.62e-08	52318641	52318840	-2.16	2.93e-13	2.51e-09
chr3	27970921	27971140	220	6.37;2.41;3.38	10.08;10.08;19.64	4.05	13.27	0.17	0.62	Down	-1.71	6.93e-05	0.00115325	27970921	27971120	-1.71	6.93e-05	0.00109657
chr4	62983261	62983940	680	40.36;36.21;54.85	156.30;156.30;116.78	43.81	143.12	0.79	2.8	Down	-1.71	1.66e-09	4.78e-07	62983281	62983480	-2.35	2.6e-13	2.51e-09
chr5	134873701	134874080	380	2.12;10.86;15.61	31.93;31.93;29.47	9.53	31.11	0.71	2.44	Down	-1.71	8.42e-06	0.000226496	134873881	134874080	-2.21	7.01e-07	3.03e-05
chr5	23773501	23773700	200	8.50;1.21;12.24	26.05;26.05;19.64	7.31	23.91	0.09	0.33	Down	-1.71	2.15e-05	0.000468969	23773501	23773700	-1.71	2.15e-05	0.000432467
chr5	115594361	115594600	240	2.12;6.04;5.49	16.81;16.81;10.91	4.55	14.84	0.14	0.5	Down	-1.71	7.31e-05	0.00120405	115594361	115594560	-1.71	7.31e-05	0.001148
chr6	56230801	56231060	260	4.25;6.04;0.84	17.65;17.65;1.09	3.71	12.13	Inf	Inf	Down	-1.71	5.39e-06	0.000158065	56230801	56231000	-1.87	2.66e-06	8.33e-05
chr7	27139321	27139700	380	0.00;7.24;8.02	18.49;18.49;13.10	5.09	16.69	0.16	0.56	Down	-1.71	0.000401023	0.00594688	27139461	27139660	-2.32	5.55e-07	2.54e-05
chr8	120014361	120014620	260	4.25;9.66;14.35	27.73;27.73;37.11	9.42	30.86	1.04	3.63	Down	-1.71	2.07e-06	7.49e-05	120014421	120014620	-1.8	2.3e-07	1.33e-05
chr9	96307661	96308180	520	21.24;32.59;37.55	96.64;96.64;104.77	30.46	99.35	0.44	1.56	Down	-1.71	4.59e-12	1.51e-08	96307681	96307880	-1.93	4.46e-13	2.54e-09
chr9	67121121	67121840	720	21.24;27.76;35.44	102.52;102.52;72.03	28.15	92.36	1.02	3.61	Down	-1.71	3.67e-09	9.11e-07	67121541	67121740	-2.18	4.39e-12	5.94e-09
chr10	67966321	67966700	380	10.62;7.24;11.39	39.49;39.49;16.37	9.75	31.79	0.35	1.24	Down	-1.7	5.01e-07	2.66e-05	67966421	67966620	-2.57	1.62e-08	2.06e-06
chr11	9734701	9735080	380	14.87;27.76;25.74	63.86;63.86;94.95	22.79	74.23	0.36	1.25	Down	-1.7	2.37e-08	3.53e-06	9734881	9735080	-2.02	1.54e-09	3.34e-07
chr11	8991961	8992280	320	16.99;15.69;35.44	63.02;63.02;94.95	22.71	73.67	1.24	4.33	Down	-1.7	8.49e-05	0.00134167	8992061	8992260	-1.74	4.21e-05	0.000751946
chr12	18754261	18754520	260	4.25;7.24;3.80	24.37;24.37;1.09	5.1	16.61	0.22	0.78	Down	-1.7	3.11e-05	0.000631973	18754301	18754500	-1.78	5.95e-06	0.000157654
chr12	54644941	54645140	200	4.25;3.62;3.38	11.76;11.76;13.10	3.75	12.21	Inf	Inf	Down	-1.7	4.15e-05	0.000793595	54644941	54645140	-1.7	4.15e-05	0.000742093
chr16	59600641	59600980	340	4.25;4.83;2.11	8.40;8.40;19.64	3.73	12.15	0.05	0.18	Down	-1.7	8.1e-05	0.00130428	59600701	59600900	-1.76	3.83e-05	0.00069498
chr17	56401161	56401840	680	8.50;19.31;35.02	72.27;72.27;60.03	20.94	68.19	0.23	0.8	Down	-1.7	3.1e-08	4.17e-06	56401461	56401660	-2.36	5.91e-12	6.65e-09
chr17	73736981	73737360	380	0.00;12.07;10.55	26.89;26.89;19.64	7.54	24.47	0.21	0.72	Down	-1.7	0.000163074	0.00244208	73737061	73737260	-1.89	8.11e-06	0.000202269
chr19	40562121	40562400	280	4.25;6.04;6.75	18.49;18.49;18.55	5.68	18.51	0.18	0.62	Down	-1.7	3.86e-06	0.000122863	40562141	40562340	-1.73	2.25e-06	7.3e-05
chr19	25209521	25209740	220	12.74;2.41;9.28	16.81;16.81;45.84	8.15	26.48	0.17	0.62	Down	-1.7	9.01e-05	0.00139939	25209541	25209740	-1.73	4.79e-05	0.000837171
chr2	35752101	35752480	380	2.12;10.86;12.66	28.57;28.57;26.19	8.55	27.78	0.38	1.3	Down	-1.7	4.43e-06	0.000136566	35752101	35752300	-1.71	1.21e-06	4.62e-05
chr3	159080681	159081180	500	14.87;9.66;7.17	33.61;33.61;36.02	10.57	34.41	0.2	0.73	Down	-1.7	1.47e-11	2.21e-08	159080821	159081020	-1.88	6.41e-12	6.93e-09
chr3	108656461	108657060	600	8.50;9.66;9.28	31.93;31.93;25.10	9.15	29.66	0.66	2.32	Down	-1.7	2.7e-10	1.05e-07	108656641	108656840	-2.12	1.47e-06	5.3e-05
chr3	49989181	49989440	260	4.25;4.83;9.70	20.17;20.17;20.74	6.26	20.36	1.37	4.78	Down	-1.7	9.55e-06	0.000251159	49989221	49989420	-1.8	6.33e-06	0.000163926
chr4	136223021	136223400	380	8.50;9.66;16.03	33.61;33.61;43.66	11.4	36.96	Inf	Inf	Down	-1.7	2.43e-08	3.6e-06	136223121	136223320	-1.77	5.14e-06	0.000140125
chr5	17144521	17144720	200	6.37;1.21;17.72	28.57;28.57;25.10	8.43	27.41	0.26	0.92	Down	-1.7	9.18e-05	0.00142036	17144521	17144720	-1.7	9.18e-05	0.00137379
chr6	59888621	59888900	280	4.25;4.83;1.69	9.24;9.24;16.37	3.59	11.62	0.1	0.34	Down	-1.7	4e-05	0.000770172	59888621	59888820	-1.7	4e-05	0.000719458
chr8	17665641	17666020	380	2.12;35.01;37.97	88.23;88.23;67.67	25.03	81.38	0.81	2.73	Down	-1.7	4.01e-05	0.000773062	17665641	17665840	-1.61	1.09e-05	0.000255038
chr9	15627521	15627780	260	4.25;18.11;16.03	36.13;36.13;52.39	12.8	41.55	1.43	4.88	Down	-1.7	7.09e-05	0.0011749	15627581	15627780	-1.72	4.29e-05	0.000763081
chr1	167308581	167308840	260	4.25;7.24;0.84	10.08;10.08;19.64	4.11	13.27	0.13	0.45	Down	-1.69	3.54e-06	0.000114595	167308581	167308780	-1.69	3.54e-06	0.000105419
chr1	87133701	87134080	380	0.00;8.45;9.28	21.01;21.01;15.28	5.91	19.1	0.13	0.45	Down	-1.69	0.000344217	0.00511038	87133741	87133940	-2.28	1.54e-07	9.82e-06
chr12	83579941	83580520	580	12.74;36.21;24.05	83.19;83.19;69.85	24.34	78.74	0.67	2.31	Down	-1.69	1.71e-11	2.21e-08	83580141	83580340	-1.93	4.54e-13	2.55e-09
chr12	118085441	118085720	280	4.25;9.66;8.02	27.73;27.73;15.28	7.31	23.58	0.27	0.92	Down	-1.69	8.73e-06	0.000233328	118085501	118085700	-1.97	5.59e-07	2.54e-05
chr13	62813281	62813860	580	50.98;74.84;50.63	189.07;189.07;192.08	58.82	190.07	0.85	2.98	Down	-1.69	3.59e-11	2.54e-08	62813561	62813760	-1.91	1.1e-12	3.1e-09
chr14	34552541	34552800	260	6.37;2.41;10.55	21.85;21.85;18.55	6.44	20.75	Inf	Inf	Down	-1.69	9.46e-06	0.000249169	34552541	34552740	-1.69	9.46e-06	0.000229372
chr19	43758881	43759520	640	4.25;19.31;6.75	29.41;29.41;39.29	10.1	32.7	2.24	7.68	Down	-1.69	3.25e-05	0.000653826	43758881	43759080	-2.17	3.27e-09	6.2e-07
chr2	174125021	174125300	280	4.25;14.49;25.32	47.06;47.06;48.02	14.68	47.38	3.28	11.13	Down	-1.69	2.35e-07	1.58e-05	174125041	174125240	-1.73	9.94e-08	7.27e-06
chr2	157725721	157726000	280	12.74;6.04;16.88	3.36;3.36;108.05	11.89	38.26	0.21	0.75	Down	-1.69	3.88e-06	0.000123531	157725741	157725940	-1.76	7.72e-07	3.25e-05
chr2	164092821	164093100	280	2.12;9.66;5.49	21.85;21.85;12.01	5.76	18.57	0.18	0.62	Down	-1.69	3.28e-05	0.000658797	164092901	164093100	-1.84	4.2e-06	0.000121282
chr4	83579201	83579420	220	0.00;10.86;17.30	32.77;32.77;25.10	9.39	30.22	0.36	1.18	Down	-1.69	5.82e-05	0.00102511	83579201	83579400	-1.66	5.23e-05	0.000900547
chr4	42361761	42362120	360	2.12;4.83;5.06	11.76;11.76;15.28	4.01	12.94	0.44	1.52	Down	-1.69	0.000297921	0.0044289	42361861	42362060	-2.54	1.98e-06	6.62e-05
chr7	96715181	96715460	280	4.25;12.07;5.06	21.85;21.85;25.10	7.13	22.93	1.56	5.39	Down	-1.69	1.12e-08	2.12e-06	96715221	96715420	-1.68	3.86e-08	3.78e-06
chr7	89510521	89510780	260	4.25;4.83;8.02	19.33;19.33;16.37	5.7	18.34	1.24	4.31	Down	-1.69	9.67e-06	0.00025354	89510521	89510720	-1.69	9.67e-06	0.000233005
chr8	46389301	46389560	260	4.25;7.24;13.50	24.37;24.37;31.65	8.33	26.8	0.46	1.57	Down	-1.69	3.6e-06	0.000115985	46389361	46389560	-1.98	3.89e-07	1.94e-05
chr9	22090301	22090680	380	6.37;3.62;4.64	17.65;17.65;12.01	4.88	15.77	1.03	3.7	Down	-1.69	2.97e-06	9.94e-05	22090301	22090500	-2.41	1.03e-06	4.08e-05
chr1	10140921	10141760	840	27.61;68.81;44.30	143.69;143.69;163.71	46.91	150.36	0.45	1.54	Down	-1.68	1.53e-11	2.21e-08	10141261	10141460	-2.04	8.89e-13	2.79e-09
chr1	97580061	97580440	380	10.62;8.45;16.03	38.65;38.65;34.92	11.7	37.41	0.63	2.2	Down	-1.68	1.58e-10	6.64e-08	97580081	97580280	-1.68	1.58e-10	4.73e-08
chr1	126521921	126522320	400	12.74;4.83;9.28	24.37;24.37;37.11	8.95	28.61	0.16	0.56	Down	-1.68	1.06e-07	9.19e-06	126521961	126522160	-1.74	3.22e-08	3.3e-06
chr1	23375521	23375900	380	6.37;2.41;2.53	14.29;14.29;7.64	3.77	12.07	0.11	0.4	Down	-1.68	2.7e-05	0.000565395	23375621	23375820	-1.91	2.24e-05	0.00044811
chr11	50529441	50529860	420	27.61;13.28;28.69	49.58;49.58;124.42	23.19	74.52	0.27	0.97	Down	-1.68	3.24e-07	1.98e-05	50529441	50529640	-2.08	1.44e-07	9.43e-06
chr12	76892481	76892940	460	8.50;13.28;16.03	38.65;38.65;43.66	12.6	40.32	0.55	1.89	Down	-1.68	4.36e-11	2.77e-08	76892581	76892780	-1.71	1.54e-10	4.64e-08
chr12	113136421	113136620	200	4.25;14.49;16.03	32.77;32.77;45.84	11.59	37.13	0.86	2.91	Down	-1.68	3.56e-05	0.000702936	113136421	113136620	-1.68	3.56e-05	0.000655056
chr12	7897381	7897740	360	4.25;20.52;15.61	38.65;38.65;52.39	13.46	43.23	0.3	1.02	Down	-1.68	3.94e-05	0.000761801	7897401	7897600	-1.83	2.94e-07	1.6e-05
chr12	83548021	83548240	220	8.50;1.21;2.11	13.44;13.44;10.91	3.94	12.6	0.08	0.3	Down	-1.68	8.25e-05	0.00131348	83548041	83548240	-1.73	6.51e-05	0.00104695
chr13	99126981	99127360	380	8.50;6.04;6.33	23.53;23.53;19.64	6.95	22.23	0.29	1.04	Down	-1.68	1.46e-08	2.55e-06	99127161	99127360	-2.07	5.41e-09	9.05e-07
chr14	85817781	85817980	200	0.00;16.90;12.24	28.57;28.57;36.02	9.71	31.05	0.08	0.28	Down	-1.68	3.04e-05	0.000620485	85817781	85817980	-1.68	3.04e-05	0.00057591
chr14	47599121	47599400	280	10.62;0.00;18.14	28.57;28.57;34.92	9.59	30.69	2.05	7.21	Down	-1.68	6.96e-05	0.00115632	47599181	47599380	-1.7	5.48e-05	0.000923059
chr2	20808221	20808600	380	6.37;7.24;15.19	31.93;31.93;28.38	9.6	30.75	0.42	1.44	Down	-1.68	1.28e-07	1.05e-05	20808321	20808520	-1.87	5.23e-08	4.66e-06
chr2	70781821	70782200	380	12.74;22.94;32.91	94.96;94.96;30.56	22.86	73.49	0.5	1.72	Down	-1.68	4.05e-05	0.000779302	70781821	70782020	-1.78	2.08e-07	1.23e-05
chr3	135593801	135594340	540	27.61;59.15;60.34	147.89;147.89;174.62	49.03	156.8	0.47	1.6	Down	-1.68	2e-11	2.24e-08	135593881	135594080	-1.82	6.24e-13	2.64e-09
chr3	108019721	108020440	720	19.12;18.11;24.89	57.98;57.98;82.94	20.71	66.3	0.32	1.11	Down	-1.68	1.15e-08	2.15e-06	108019821	108020020	-2.42	1.15e-08	1.62e-06
chr3	93213461	93213680	220	19.12;44.66;24.47	65.54;65.54;151.70	29.42	94.26	0.08	0.28	Down	-1.68	6.45e-07	3.2e-05	93213481	93213680	-1.7	3.5e-07	1.81e-05
chr3	68739581	68739780	200	36.11;10.86;25.32	42.86;42.86;146.24	24.1	77.32	0.28	1.01	Down	-1.68	1.15e-05	0.000290353	68739581	68739780	-1.68	1.15e-05	0.000267207
chr4	150490501	150490900	400	14.87;7.24;12.66	32.77;32.77;45.84	11.59	37.13	0.24	0.87	Down	-1.68	5.28e-09	1.18e-06	150490601	150490800	-2.21	2.53e-08	2.83e-06
chr4	34931641	34931900	260	4.25;9.66;11.39	32.77;32.77;15.28	8.43	26.94	0.11	0.37	Down	-1.68	4.47e-05	0.000844381	34931641	34931840	-1.65	8.27e-05	0.00126289
chr5	113192701	113193200	500	33.99;14.49;29.96	68.07;68.07;115.69	26.14	83.94	0.39	1.41	Down	-1.68	9.63e-08	8.66e-06	113192701	113192900	-2.19	2.9e-08	3.06e-06
chr7	144384261	144384640	380	2.12;13.28;10.97	31.93;31.93;20.74	8.79	28.2	Inf	Inf	Down	-1.68	0.000196075	0.00292848	144384261	144384460	-1.8	3.61e-08	3.59e-06
chr9	99391241	99392080	840	21.24;48.28;45.57	115.96;115.96;137.51	38.36	123.15	0.31	1.07	Down	-1.68	7.15e-12	1.78e-08	99391661	99391860	-1.94	1.14e-12	3.1e-09
chr9	63701301	63701740	440	42.48;43.46;62.45	115.96;115.96;244.47	49.46	158.8	0.4	1.38	Down	-1.68	5.49e-07	2.85e-05	63701501	63701700	-1.67	2.71e-07	1.5e-05
chr9	94377141	94377520	380	0.00;15.69;14.77	31.93;31.93;33.83	10.15	32.57	0.38	1.27	Down	-1.68	1.77e-05	0.000407795	94377301	94377500	-1.86	3.72e-06	0.00010974
chr1	77508181	77508560	380	8.50;18.11;17.30	54.62;54.62;30.56	14.63	46.6	1.07	3.64	Down	-1.67	3.32e-08	4.35e-06	77508281	77508480	-1.78	1.73e-08	2.15e-06
chr10	40716101	40716700	600	19.12;26.56;23.63	66.38;66.38;87.31	23.1	73.36	0.46	1.57	Down	-1.67	1.88e-09	5.33e-07	40716101	40716300	-2.11	7.03e-10	1.71e-07
chr10	46668241	46668440	200	2.12;10.86;13.08	27.73;27.73;27.28	8.69	27.58	0.97	3.24	Down	-1.67	1.26e-05	0.00031428	46668241	46668440	-1.67	1.26e-05	0.000289399
chr11	110403641	110404220	580	23.37;16.90;30.80	70.59;70.59;85.13	23.69	75.43	0.51	1.77	Down	-1.67	7.15e-12	1.78e-08	110403741	110403940	-2.06	2.47e-11	1.17e-08
chr11	70367921	70368300	380	21.24;20.52;19.41	47.90;47.90;99.32	20.39	65.04	0.18	0.64	Down	-1.67	1.78e-07	1.31e-05	70368001	70368200	-2.41	6.12e-08	5.16e-06
chr12	76893021	76893280	260	6.37;9.66;12.66	28.57;28.57;33.83	9.56	30.32	1.05	3.56	Down	-1.67	2.39e-08	3.56e-06	76893041	76893240	-1.69	1.55e-08	2e-06
chr12	33805341	33805720	380	2.12;8.45;8.86	22.69;22.69;16.37	6.48	20.58	Inf	Inf	Down	-1.67	6.21e-06	0.000177093	33805341	33805540	-1.67	6.21e-06	0.000162496
chr12	85295741	85296080	340	0.00;16.90;12.66	32.77;32.77;28.38	9.85	31.31	0.37	1.23	Down	-1.67	1.14e-05	0.000288006	85295761	85295960	-1.75	5.46e-06	0.000146721
chr12	53294281	53294560	280	6.37;1.21;1.69	10.92;10.92;7.64	3.09	9.83	0.21	0.77	Down	-1.67	1.71e-05	0.000397369	53294281	53294480	-1.67	1.71e-05	0.00036622
chr12	35201901	35202200	300	4.25;4.83;7.17	19.33;19.33;13.10	5.42	17.25	0.17	0.58	Down	-1.67	3.13e-05	0.000634016	35201901	35202100	-1.67	3.13e-05	0.000588959
chr13	106085061	106085680	620	16.99;20.52;32.07	84.87;84.87;52.39	23.19	74.04	2.53	8.69	Down	-1.67	2.16e-08	3.31e-06	106085061	106085260	-2.03	3.42e-09	6.42e-07
chr14	118665961	118666340	380	8.50;12.07;14.77	36.97;36.97;38.20	11.78	37.38	0.26	0.88	Down	-1.67	1.99e-10	8.03e-08	118666141	118666340	-1.71	4.25e-10	1.12e-07
chr14	33605481	33605680	200	2.12;7.24;1.69	14.29;14.29;6.55	3.68	11.71	0.2	0.69	Down	-1.67	7.87e-05	0.00127688	33605481	33605680	-1.67	7.87e-05	0.00122178
chr15	72972741	72973040	300	16.99;13.28;26.16	45.38;45.38;88.40	18.81	59.72	0.41	1.4	Down	-1.67	1.66e-07	1.24e-05	72972781	72972980	-1.73	1.46e-07	9.52e-06
chr15	101314201	101314400	200	2.12;7.24;10.55	21.85;21.85;19.64	6.64	21.11	0.21	0.71	Down	-1.67	2.32e-05	0.000500605	101314201	101314400	-1.67	2.32e-05	0.000462373
chr17	53544981	53545260	280	2.12;6.04;6.75	17.65;17.65;12.01	4.97	15.77	0.37	1.23	Down	-1.67	7.64e-05	0.00124784	53544981	53545180	-1.67	7.64e-05	0.00119224
chr17	25254881	25255160	280	6.37;10.86;19.41	33.61;33.61;49.11	12.22	38.78	0.21	0.7	Down	-1.67	0.000221546	0.00330367	25254901	25255100	-1.83	7.04e-07	3.05e-05
chr2	139612061	139612540	480	36.11;26.56;27.43	78.99;78.99;128.78	30.03	95.59	0.46	1.61	Down	-1.67	8.42e-08	7.93e-06	139612141	139612340	-2.24	2.32e-08	2.66e-06
chr2	144298021	144298280	260	4.25;4.83;7.17	19.33;19.33;13.10	5.42	17.25	0.59	2.02	Down	-1.67	3.13e-05	0.000634016	144298061	144298260	-1.62	2.58e-05	0.000504581
chr3	47122541	47122820	280	4.25;3.62;0.00	9.24;9.24;6.55	2.62	8.35	0.27	0.98	Down	-1.67	9.22e-06	0.000243773	47122561	47122760	-2.12	2.96e-06	9.12e-05
chr3	8465081	8465400	320	2.12;9.66;4.64	20.17;20.17;12.01	5.47	17.45	0.41	1.36	Down	-1.67	2.1e-05	0.000460386	8465121	8465320	-1.82	4.53e-06	0.00012807
chr4	137749441	137749920	480	6.37;42.25;26.16	73.11;73.11;91.68	24.93	79.3	0.51	1.69	Down	-1.67	6.81e-06	0.000189769	137749461	137749660	-1.88	8.62e-08	6.59e-06
chr5	114852961	114853500	540	10.62;16.90;33.33	64.70;64.70;64.39	20.28	64.6	0.41	1.38	Down	-1.67	1.04e-08	2e-06	114853221	114853420	-1.88	5.13e-08	4.6e-06
chr5	137781601	137782120	520	25.49;27.76;29.96	74.79;74.79;115.69	27.74	88.42	0.35	1.22	Down	-1.67	4.7e-08	5.45e-06	137781701	137781900	-1.95	8.4e-09	1.27e-06
chr5	51798981	51799620	640	19.12;100.19;74.26	186.55;186.55;242.29	64.52	205.13	0.8	2.68	Down	-1.67	4.11e-05	0.000788057	51798981	51799180	-1.76	7.44e-06	0.000188069
chr6	38045461	38045900	440	19.12;31.38;21.10	61.34;61.34;104.77	23.87	75.82	0.74	2.55	Down	-1.67	8.78e-08	8.17e-06	38045661	38045860	-2.1	4.11e-08	3.93e-06
chr6	71922361	71922740	380	10.62;4.83;9.70	14.29;14.29;51.29	8.38	26.62	0.09	0.33	Down	-1.67	6.28e-06	0.000178346	71922461	71922660	-2.61	1.2e-07	8.28e-06
chr6	71016241	71016480	240	2.12;6.04;6.33	15.97;15.97;14.19	4.83	15.37	Inf	Inf	Down	-1.67	7.13e-05	0.00118014	71016241	71016440	-1.67	7.13e-05	0.00112371
chr7	100722261	100722920	660	19.12;37.42;45.15	103.36;103.36;116.78	33.89	107.83	1.86	6.33	Down	-1.67	1.41e-11	2.21e-08	100722361	100722560	-2.82	7.74e-13	2.65e-09
chr7	49082221	49082600	380	16.99;9.66;10.55	23.53;23.53;70.94	12.4	39.33	0.06	0.23	Down	-1.67	1.61e-07	1.22e-05	49082321	49082520	-2.06	1.16e-07	8.08e-06
chr7	35463581	35463800	220	2.12;12.07;9.70	22.69;22.69;30.56	7.97	25.31	0.16	0.54	Down	-1.67	3.16e-05	0.000639648	35463601	35463800	-1.69	2.07e-05	0.000418554
chr8	117840541	117841120	580	12.74;14.49;18.14	50.42;50.42;43.66	15.12	48.16	0.41	1.41	Down	-1.67	9.32e-13	9.18e-09	117840861	117841060	-2.11	5.93e-12	6.67e-09
chr8	114556581	114557140	560	12.74;9.66;11.81	36.97;36.97;34.92	11.41	36.29	0.3	1.07	Down	-1.67	1.11e-11	2.17e-08	114556921	114557120	-2.48	2.45e-08	2.77e-06
chr8	25123281	25123900	620	10.62;31.38;16.88	65.54;65.54;56.75	19.63	62.61	0.48	1.63	Down	-1.67	7.14e-11	3.62e-08	25123521	25123720	-1.82	7.55e-12	7.61e-09
chr8	121231541	121231920	380	6.37;9.66;4.64	23.53;23.53;18.55	6.89	21.87	0.21	0.73	Down	-1.67	5.64e-09	1.24e-06	121231721	121231920	-2.13	5.55e-11	1.94e-08
chr8	126820581	126820960	380	4.25;32.59;32.91	73.95;73.95;74.21	23.25	74.04	0.87	2.9	Down	-1.67	6.24e-08	6.48e-06	126820621	126820820	-1.9	1.31e-08	1.79e-06
chr8	69805761	69805960	200	10.62;6.04;17.30	26.05;26.05;55.66	11.32	35.92	0.14	0.5	Down	-1.67	7.45e-05	0.00122322	69805761	69805960	-1.67	7.45e-05	0.00116718
chr9	106288001	106288300	300	6.37;9.66;10.13	23.53;23.53;36.02	8.72	27.69	0.1	0.33	Down	-1.67	2.73e-06	9.29e-05	106288061	106288260	-1.83	7.94e-07	3.32e-05
chr1	45724641	45725000	360	4.25;15.69;13.08	35.29;35.29;33.83	11.01	34.81	0.15	0.51	Down	-1.66	2.11e-08	3.27e-06	45724801	45725000	-2.53	1.45e-10	4.38e-08
chr1	90475541	90475940	400	12.74;18.11;12.66	34.45;34.45;68.76	14.5	45.89	Inf	Inf	Down	-1.66	1.04e-07	9.08e-06	90475661	90475860	-1.77	9.43e-08	7.04e-06
chr1	162704821	162705200	380	6.37;12.07;9.28	12.60;12.60;62.21	9.24	29.14	0.18	0.62	Down	-1.66	2.69e-06	9.19e-05	162704841	162705040	-2.75	6.47e-08	5.38e-06
chr11	98948301	98948880	580	25.49;16.90;31.22	80.67;80.67;70.94	24.54	77.43	0.88	3.03	Down	-1.66	2.51e-12	1.22e-08	98948641	98948840	-2.04	3.84e-13	2.52e-09
chr11	50136781	50137100	320	4.25;9.66;12.66	32.77;32.77;18.55	8.85	28.03	Inf	Inf	Down	-1.66	4.07e-05	0.00078184	50136861	50137060	-1.71	1.24e-05	0.000284893
chr11	40231481	40231840	360	38.23;124.33;52.74	264.70;264.70;151.70	71.77	227.03	1.44	4.84	Down	-1.66	0.000117817	0.00177605	40231521	40231720	-1.73	6.41e-05	0.00103593
chr12	69472121	69472320	200	8.50;18.11;26.16	48.74;48.74;68.76	17.59	55.41	0.43	1.45	Down	-1.66	6.48e-05	0.00110073	69472121	69472320	-1.66	6.48e-05	0.00104326
chr14	70011441	70011820	380	16.99;16.90;30.38	36.97;36.97;128.78	21.42	67.58	0.29	0.99	Down	-1.66	6.94e-07	3.38e-05	70011461	70011660	-1.85	3.29e-07	1.73e-05
chr14	77421561	77421800	240	4.25;6.04;13.92	23.53;23.53;29.47	8.07	25.51	1.78	5.99	Down	-1.66	3.39e-05	0.000676163	77421581	77421780	-1.69	1.4e-05	0.000313453
chr14	36140301	36140620	320	14.87;0.00;5.91	21.85;21.85;21.83	6.93	21.84	0.17	0.64	Down	-1.66	8.74e-05	0.00136826	36140401	36140600	-1.88	5.49e-06	0.000147355
chr15	10740021	10740420	400	25.49;16.90;22.36	36.97;36.97;130.97	21.58	68.3	0.27	0.95	Down	-1.66	3.5e-07	2.1e-05	10740221	10740420	-1.99	1.6e-07	1.01e-05
chr15	50830341	50830720	380	6.37;10.86;13.92	41.18;41.18;16.37	10.39	32.91	0.46	1.54	Down	-1.66	1e-05	0.000261253	50830521	50830720	-1.93	1.55e-06	5.52e-05
chr15	40537561	40537860	300	0.00;10.86;21.94	34.45;34.45;34.92	10.93	34.61	0.35	1.16	Down	-1.66	2.82e-05	0.000585139	40537641	40537840	-1.66	2.82e-05	0.00054276
chr16	13899461	13900060	600	27.61;57.94;50.21	131.93;131.93;164.80	45.25	142.89	0.45	1.53	Down	-1.66	1.66e-10	6.91e-08	13899781	13899980	-1.77	5.34e-11	1.89e-08
chr16	90009621	90010260	640	12.74;45.87;55.27	112.60;112.60;135.33	37.96	120.18	0.6	2.02	Down	-1.66	1.22e-07	1.01e-05	90009981	90010180	-1.51	9.06e-08	6.86e-06
chr19	42674861	42675480	620	27.61;62.77;45.15	160.50;160.50;105.86	45.18	142.29	0.55	1.86	Down	-1.66	2.29e-08	3.45e-06	42675021	42675220	-1.7	1.12e-09	2.58e-07
chr19	58520861	58521180	320	4.25;16.90;18.99	34.45;34.45;57.84	13.38	42.25	0.75	2.48	Down	-1.66	0.00171211	0.0252551	58520901	58521100	-2.17	4.92e-06	0.00013565
chr2	32680881	32681400	520	16.99;33.80;41.35	98.32;98.32;93.86	30.71	96.83	0.42	1.42	Down	-1.66	1.23e-10	5.4e-08	32680901	32681100	-1.86	4.54e-13	2.55e-09
chr2	38438281	38438660	380	4.25;7.24;2.11	17.65;17.65;7.64	4.53	14.31	0.24	0.84	Down	-1.66	7.95e-06	0.000216109	38438281	38438480	-1.73	1.14e-05	0.000265469
chr2	165230781	165231000	220	2.12;8.45;6.33	20.17;20.17;13.10	5.63	17.81	0.42	1.39	Down	-1.66	3.46e-05	0.000688014	165230781	165230980	-1.7	1.63e-05	0.000354446
chr2	27920541	27920820	280	4.25;2.41;20.67	31.09;31.09;24.01	9.11	28.73	2.02	6.74	Down	-1.66	0.00010594	0.00160045	27920541	27920740	-1.84	4.27e-05	0.00075966
chr3	57554961	57555200	240	2.12;7.24;8.44	19.33;19.33;17.46	5.94	18.71	Inf	Inf	Down	-1.66	2.58e-05	0.000544744	57554961	57555160	-1.66	2.58e-05	0.000504318
chr5	40170141	40170380	240	6.37;1.21;5.06	13.44;13.44;13.10	4.21	13.33	0.13	0.45	Down	-1.66	5.07e-05	0.000934028	40170181	40170380	-1.93	3.03e-05	0.000574543
chr6	142345081	142345680	600	19.12;32.59;33.33	88.23;88.23;91.68	28.35	89.38	0.44	1.5	Down	-1.66	1.99e-12	1.14e-08	142345121	142345320	-1.94	7.02e-13	2.65e-09
chr6	132962501	132963220	720	10.62;149.68;90.71	264.70;264.70;261.93	83.67	263.78	0.12	0.39	Down	-1.66	4.02e-07	2.29e-05	132962841	132963040	-1.94	3.34e-08	3.39e-06
chr8	25174721	25175260	540	21.24;35.01;46.41	94.96;94.96;134.24	34.22	108.05	0.83	2.82	Down	-1.66	1.06e-07	9.2e-06	25174761	25174960	-1.87	5.95e-09	9.68e-07
chr8	95681581	95681780	200	4.25;6.04;5.49	16.81;16.81;16.37	5.26	16.66	0.38	1.3	Down	-1.66	5.32e-06	0.000156495	95681581	95681780	-1.66	5.32e-06	0.000143564
chr9	25856081	25856400	320	31.86;133.99;68.77	225.20;225.20;293.58	78.21	248	0.11	0.37	Down	-1.66	2.03e-05	0.000450646	25856101	25856300	-1.7	1.82e-07	1.12e-05
chr1	17942721	17942920	200	2.12;12.07;17.30	33.61;33.61;31.65	10.5	32.96	0.39	1.29	Down	-1.65	1e-05	0.00026115	17942721	17942920	-1.65	1e-05	0.000240045
chr10	69267801	69268520	720	97.71;62.77;105.48	261.34;261.34;309.95	88.65	277.54	0.73	2.51	Down	-1.65	2.25e-11	2.3e-08	69267801	69268000	-4.95	1.39e-13	2.51e-09
chr10	39174121	39174600	480	33.99;36.21;48.94	100.00;100.00;174.62	39.71	124.87	0.72	2.45	Down	-1.65	2.07e-07	1.45e-05	39174341	39174540	-1.69	4.6e-08	4.26e-06
chr10	67025401	67025600	200	4.25;4.83;6.33	14.29;14.29;19.64	5.14	16.07	0.37	1.26	Down	-1.65	3.86e-05	0.00074964	67025401	67025600	-1.65	3.86e-05	0.00069985
chr12	85976601	85977080	480	12.74;18.11;13.92	40.33;40.33;60.03	14.93	46.9	0.4	1.38	Down	-1.65	1.43e-08	2.52e-06	85976801	85977000	-1.74	3.89e-07	1.94e-05
chr15	100771021	100771400	380	8.50;7.24;11.39	31.09;31.09;22.92	9.04	28.37	0.18	0.61	Down	-1.65	7.1e-08	7.08e-06	100771021	100771220	-2.48	2.88e-07	1.57e-05
chr15	100810421	100810780	360	4.25;21.73;13.08	37.81;37.81;46.93	13.02	40.85	0.21	0.69	Down	-1.65	7.75e-07	3.64e-05	100810501	100810700	-1.69	5.64e-06	0.000150689
chr16	31183561	31184320	760	12.74;18.11;14.77	51.26;51.26;40.38	15.21	47.63	0.17	0.59	Down	-1.65	6.97e-12	1.76e-08	31183961	31184160	-2.3	5.94e-10	1.5e-07
chr16	38075201	38075480	280	6.37;3.62;12.66	25.21;25.21;20.74	7.55	23.72	0.82	2.78	Down	-1.65	9.99e-06	0.000259981	38075201	38075400	-1.79	1.9e-05	0.000393772
chr17	45626601	45626880	280	6.37;4.83;8.44	19.33;19.33;22.92	6.55	20.52	1.41	4.82	Down	-1.65	2.8e-06	9.49e-05	45626641	45626840	-1.73	9.42e-06	0.000228723
chr17	34034961	34035340	380	8.50;7.24;10.55	22.69;22.69;37.11	8.76	27.49	0.17	0.59	Down	-1.65	5e-06	0.000149339	34034961	34035160	-1.6	5.75e-06	0.000153284
chr17	65755061	65755440	380	6.37;1.21;6.75	15.97;15.97;13.10	4.78	15.01	0.34	1.17	Down	-1.65	5.71e-05	0.00100954	65755181	65755380	-2.56	1.91e-06	6.44e-05
chr17	28615521	28615800	280	12.74;1.21;3.80	18.49;18.49;18.55	5.92	18.51	0.59	2.17	Down	-1.65	7.31e-05	0.00120326	28615581	28615780	-1.78	6.15e-06	0.000161135
chr18	51865581	51865860	280	6.37;8.45;3.38	15.97;15.97;25.10	6.07	19.01	0.65	2.23	Down	-1.65	5.66e-07	2.9e-05	51865641	51865840	-1.9	6.53e-07	2.87e-05
chr18	37266001	37266240	240	10.62;3.62;7.17	19.33;19.33;28.38	7.14	22.34	0.15	0.53	Down	-1.65	9.74e-07	4.33e-05	37266001	37266200	-1.65	9.74e-07	3.91e-05
chr3	24478461	24478740	280	21.24;7.24;9.28	35.29;35.29;48.02	12.59	39.54	0.22	0.77	Down	-1.65	2.86e-07	1.82e-05	24478541	24478740	-1.73	2.44e-09	4.9e-07
chr4	127821221	127821800	580	10.62;8.45;8.44	31.09;31.09;24.01	9.17	28.73	0.49	1.69	Down	-1.65	3.13e-10	1.19e-07	127821321	127821520	-3.06	5.28e-09	8.86e-07
chr5	21468921	21469300	380	6.37;14.49;17.72	42.02;42.02;37.11	12.86	40.38	0.36	1.19	Down	-1.65	1.08e-10	4.89e-08	21468921	21469120	-1.75	4.05e-12	5.68e-09
chr5	133047441	133048200	760	16.99;15.69;35.02	66.38;66.38;79.67	22.57	70.81	1.23	4.16	Down	-1.65	2.92e-08	4e-06	133047921	133048120	-2.27	2.15e-11	1.09e-08
chr5	137528601	137528900	300	42.48;16.90;29.53	51.26;51.26;176.80	29.64	93.11	0.44	1.57	Down	-1.65	5.06e-07	2.68e-05	137528701	137528900	-1.55	2.66e-07	1.48e-05
chr5	142664081	142664360	280	16.99;7.24;5.49	15.97;15.97;61.12	9.91	31.02	0.09	0.32	Down	-1.65	1.01e-06	4.44e-05	142664101	142664300	-1.65	1.01e-06	4.01e-05
chr5	145284021	145284340	320	2.12;9.66;12.24	25.21;25.21;25.10	8.01	25.17	0.6	1.97	Down	-1.65	1.88e-05	0.000425016	145284141	145284340	-1.95	4.55e-07	2.18e-05
chr6	91254341	91254740	400	8.50;14.49;15.19	43.70;43.70;32.74	12.72	40.04	0.28	0.94	Down	-1.65	1.81e-09	5.17e-07	91254461	91254660	-1.67	1.76e-11	9.97e-09
chr9	111388321	111388840	520	4.25;24.14;38.40	67.22;67.22;75.31	22.26	69.92	0.24	0.78	Down	-1.65	1.59e-07	1.21e-05	111388601	111388800	-1.72	3.71e-06	0.000109612
chr9	22316021	22316300	280	4.25;20.52;6.75	31.93;31.93;34.92	10.51	32.93	0.29	0.97	Down	-1.65	1.94e-06	7.13e-05	22316081	22316280	-1.76	1.14e-07	7.99e-06
chr9	52048401	52048760	360	4.25;6.04;3.80	10.08;10.08;24.01	4.69	14.73	0.07	0.23	Down	-1.65	0.000138061	0.00207382	52048461	52048660	-1.9	4.12e-06	0.000119382
chr1	90816081	90816820	740	27.61;43.46;32.07	98.32;98.32;124.42	34.38	107.02	0.47	1.57	Down	-1.64	7.52e-10	2.48e-07	90816161	90816360	-2.12	2.95e-11	1.25e-08
chr1	123318721	123318920	200	8.50;9.66;11.39	37.81;37.81;16.37	9.85	30.67	1.07	3.6	Down	-1.64	2.37e-06	8.33e-05	123318721	123318920	-1.64	2.37e-06	7.63e-05
chr10	86145121	86145840	720	19.12;50.70;45.99	108.40;108.40;145.15	38.6	120.65	0.5	1.67	Down	-1.64	1.19e-06	5e-05	86145321	86145520	-2.3	6.22e-13	2.64e-09
chr10	108195041	108195300	260	2.12;9.66;13.92	25.21;25.21;29.47	8.57	26.63	0.21	0.7	Down	-1.64	7.23e-05	0.00119265	108195041	108195240	-1.71	3.99e-05	0.00071889
chr10	44154021	44154400	380	4.25;3.62;24.05	36.13;36.13;27.28	10.64	33.18	0.59	1.95	Down	-1.64	0.000305991	0.00454729	44154201	44154400	-2.02	5.02e-06	0.00013754
chr12	65225841	65226120	280	8.50;3.62;8.02	19.33;19.33;24.01	6.71	20.89	0.03	0.1	Down	-1.64	9.5e-07	4.25e-05	65225841	65226040	-1.64	9.5e-07	3.83e-05
chr13	112922361	112922840	480	29.74;43.46;41.35	96.64;96.64;163.71	38.18	118.99	0.21	0.72	Down	-1.64	1.6e-07	1.21e-05	112922381	112922580	-1.67	5.31e-08	4.71e-06
chr13	119652161	119652540	380	4.25;3.62;10.55	21.01;21.01;15.28	6.14	19.1	0.15	0.5	Down	-1.64	5.34e-05	0.0009755	119652321	119652520	-2.79	2.89e-06	8.93e-05
chr14	117581901	117582160	260	4.25;12.07;12.66	27.73;27.73;34.92	9.66	30.13	0.54	1.77	Down	-1.64	6.52e-08	6.69e-06	117581941	117582140	-1.68	1.94e-08	2.35e-06
chr14	25977921	25978120	200	8.50;7.24;14.35	46.22;46.22;1.09	10.03	31.18	0.18	0.61	Down	-1.64	5.83e-05	0.00102532	25977921	25978120	-1.64	5.83e-05	0.000967308
chr16	89570381	89570960	580	27.61;54.32;47.68	123.53;123.53;158.25	43.2	135.1	0.29	0.96	Down	-1.64	6.4e-10	2.17e-07	89570501	89570700	-1.82	1.31e-10	4.01e-08
chr17	47012801	47013000	200	10.62;15.69;7.17	29.41;29.41;45.84	11.16	34.89	0.16	0.55	Down	-1.64	2.08e-08	3.24e-06	47012801	47013000	-1.64	2.08e-08	2.47e-06
chr2	35590261	35590820	560	21.24;41.04;41.77	113.44;113.44;98.22	34.68	108.37	0.29	0.98	Down	-1.64	2.03e-12	1.14e-08	35590401	35590600	-1.77	6.69e-13	2.65e-09
chr2	72916561	72917020	460	23.37;13.28;17.72	50.42;50.42;68.76	18.12	56.53	0.24	0.83	Down	-1.64	3.52e-09	8.84e-07	72916581	72916780	-2.27	3.6e-12	5.44e-09
chr2	155338741	155339020	280	4.25;15.69;10.55	26.89;26.89;41.47	10.16	31.75	0.1	0.34	Down	-1.64	2.09e-05	0.000458262	155338741	155338940	-1.7	7.54e-07	3.19e-05
chr2	27498161	27498440	280	4.25;7.24;14.35	24.37;24.37;31.65	8.61	26.8	0.95	3.15	Down	-1.64	3.06e-05	0.000624627	27498181	27498380	-1.7	7.98e-06	0.000199585
chr2	85155261	85155480	220	2.12;8.45;8.86	22.69;22.69;15.28	6.48	20.22	0.24	0.79	Down	-1.64	5.02e-05	0.000927431	85155281	85155480	-1.73	3.88e-05	0.000701837
chr2	173642421	173642640	220	0.00;13.28;13.08	26.89;26.89;28.38	8.79	27.39	0.4	1.29	Down	-1.64	8.91e-05	0.00138655	173642421	173642620	-1.64	8.91e-05	0.00133798
chr3	87208821	87209200	380	6.37;2.41;6.33	15.97;15.97;15.28	5.04	15.74	0.36	1.23	Down	-1.64	2.44e-05	0.000520524	87208981	87209180	-2.4	2.34e-07	1.34e-05
chr3	12935841	12936100	260	2.12;6.04;5.91	15.97;15.97;12.01	4.69	14.65	0.26	0.86	Down	-1.64	7.2e-05	0.00118911	12935841	12936040	-1.64	7.2e-05	0.00113289
chr4	41851301	41851620	320	6.37;3.62;6.75	16.81;16.81;18.55	5.58	17.39	0.59	2.04	Down	-1.64	8.83e-06	0.000235558	41851301	41851500	-1.6	1.65e-05	0.000357647
chr4	83542241	83542520	280	2.12;8.45;4.22	14.29;14.29;17.46	4.93	15.34	1.09	3.6	Down	-1.64	1.45e-05	0.000350536	83542241	83542440	-1.64	1.45e-05	0.000322921
chr5	65886141	65886480	340	4.25;7.24;9.70	22.69;22.69;20.74	7.07	22.04	1.55	5.17	Down	-1.64	2.85e-06	9.62e-05	65886241	65886440	-1.82	8.17e-07	3.39e-05
chr5	117424261	117424480	220	8.50;24.14;16.46	30.25;30.25;92.77	16.36	51.09	0.13	0.43	Down	-1.64	6.02e-06	0.000173345	117424261	117424460	-1.64	6.02e-06	0.00015924
chr6	141254541	141254820	280	16.99;27.76;35.02	82.35;82.35;84.04	26.59	82.91	1.94	6.49	Down	-1.64	2.31e-12	1.19e-08	141254601	141254800	-1.66	2.28e-12	4.29e-09
chr6	114571881	114572260	380	6.37;8.45;13.08	26.05;26.05;34.92	9.3	29.01	0.34	1.14	Down	-1.64	2.29e-06	8.1e-05	114571901	114572100	-1.9	7.88e-07	3.3e-05
chr6	40410901	40411280	380	4.25;7.24;3.80	15.13;15.13;17.46	5.1	15.9	0.18	0.62	Down	-1.64	3.5e-06	0.000113555	40411061	40411260	-1.64	3.5e-06	0.000104419
chr8	40898861	40899340	480	10.62;12.07;14.77	34.45;34.45;48.02	12.49	38.98	0.23	0.76	Down	-1.64	2.46e-08	3.63e-06	40898961	40899160	-2.36	1.96e-08	2.37e-06
chr8	122976881	122977260	380	4.25;27.76;29.11	64.70;64.70;61.12	20.37	63.51	0.91	2.98	Down	-1.64	4.84e-08	5.54e-06	122977001	122977200	-1.86	1.94e-09	4.07e-07
chr10	42869641	42869840	200	6.37;8.45;10.55	27.73;27.73;22.92	8.46	26.13	0.46	1.53	Down	-1.63	1.13e-07	9.62e-06	42869641	42869840	-1.63	1.13e-07	7.93e-06
chr11	68617681	68618220	540	29.74;19.31;30.38	82.35;82.35;81.85	26.48	82.18	0.47	1.61	Down	-1.63	3.33e-12	1.35e-08	68617701	68617900	-1.74	1.49e-12	3.46e-09
chr11	104314061	104314260	200	12.74;6.04;8.44	17.65;17.65;49.11	9.07	28.14	0.19	0.66	Down	-1.63	4.17e-07	2.35e-05	104314061	104314260	-1.63	4.17e-07	2.05e-05
chr11	103542781	103543020	240	4.25;20.52;14.35	45.38;45.38;30.56	13.04	40.44	0.36	1.19	Down	-1.63	8.92e-05	0.00138837	103542821	103543020	-1.82	1.82e-07	1.12e-05
chr12	29949561	29950040	480	10.62;32.59;48.10	94.11;94.11;94.95	30.44	94.39	0.85	2.77	Down	-1.63	6.59e-08	6.73e-06	29949621	29949820	-1.38	1.02e-08	1.48e-06
chr13	89238781	89239060	280	8.50;7.24;7.17	20.17;20.17;30.56	7.64	23.63	Inf	Inf	Down	-1.63	1.21e-06	5.08e-05	89238861	89239060	-1.63	1.21e-06	4.62e-05
chr14	52296561	52297180	620	16.99;21.73;32.91	75.63;75.63;70.94	23.88	74.07	0.2	0.67	Down	-1.63	2.03e-12	1.14e-08	52296981	52297180	-2.4	2.39e-12	4.37e-09
chr15	7141881	7142180	300	55.23;21.73;31.64	63.86;63.86;208.45	36.2	112.06	0.33	1.15	Down	-1.63	1.31e-06	5.39e-05	7141981	7142180	-1.6	2.46e-07	1.4e-05
chr15	78595841	78596140	300	6.37;6.04;13.92	30.25;30.25;20.74	8.78	27.08	0.32	1.06	Down	-1.63	2.6e-05	0.000547385	78595941	78596140	-1.57	4.15e-05	0.0007427
chr16	44387801	44388180	380	4.25;4.83;0.84	12.60;12.60;5.46	3.31	10.22	0.12	0.4	Down	-1.63	3.96e-05	0.000764431	44387801	44388000	-2.22	8.59e-06	0.000212126
chr17	46345741	46345940	200	8.50;9.66;4.22	13.44;13.44;42.56	7.46	23.15	0.07	0.23	Down	-1.63	2.24e-07	1.53e-05	46345741	46345940	-1.63	2.24e-07	1.3e-05
chr17	88473221	88473600	380	2.12;12.07;13.92	29.41;29.41;28.38	9.37	29.07	Inf	Inf	Down	-1.63	1.73e-05	0.000401472	88473221	88473420	-1.69	2.85e-06	8.83e-05
chr18	14308181	14308580	400	10.62;21.73;20.67	62.18;62.18;39.29	17.67	54.55	0.39	1.28	Down	-1.63	1.2e-08	2.23e-06	14308341	14308540	-1.78	7.07e-07	3.06e-05
chr19	30197081	30197340	260	4.25;6.04;3.38	16.81;16.81;8.73	4.55	14.11	0.49	1.66	Down	-1.63	5.29e-05	0.000967134	30197101	30197300	-1.99	5.88e-06	0.000156207
chr19	61268881	61269140	260	2.12;8.45;20.67	30.25;30.25;36.02	10.42	32.17	0.59	1.89	Down	-1.63	9.37e-05	0.00144031	61268921	61269120	-1.75	2.09e-05	0.000422785
chr2	125635701	125636180	480	6.37;42.25;16.88	69.75;69.75;63.30	21.83	67.6	0.22	0.72	Down	-1.63	4.13e-08	5.02e-06	125635801	125636000	-2	1.66e-08	2.09e-06
chr2	27588221	27588540	320	4.25;10.86;6.33	27.73;27.73;10.91	7.15	22.12	0.2	0.65	Down	-1.63	1.06e-05	0.000272886	27588341	27588540	-1.81	1.67e-05	0.000362206
chr3	108203381	108203600	220	4.25;8.45;9.70	22.69;22.69;24.01	7.47	23.13	0.1	0.34	Down	-1.63	1.56e-06	6.08e-05	108203381	108203580	-1.56	2.46e-05	0.000484252
chr4	100932721	100933280	560	25.49;84.50;57.80	173.10;173.10;172.44	55.93	172.88	0.35	1.16	Down	-1.63	2.76e-09	7.29e-07	100933001	100933200	-1.84	1.23e-12	3.2e-09
chr5	48325361	48325720	360	6.37;7.24;13.08	31.93;31.93;18.55	8.9	27.47	0.97	3.22	Down	-1.63	5.37e-05	0.000976932	48325501	48325700	-2.06	1.72e-07	1.07e-05
chr7	141803141	141803420	280	10.62;9.66;17.30	22.69;22.69;70.94	12.53	38.77	0.18	0.61	Down	-1.63	5.33e-06	0.000156547	141803141	141803340	-1.85	3.31e-06	9.97e-05
chr7	125669181	125669500	320	4.25;10.86;8.02	27.73;27.73;16.37	7.71	23.94	0.34	1.12	Down	-1.63	5.84e-06	0.000168981	125669181	125669380	-1.51	7.42e-07	3.15e-05
chr8	126418641	126418860	220	10.62;20.52;3.38	45.38;45.38;16.37	11.51	35.71	0.17	0.56	Down	-1.63	5.69e-05	0.0010068	126418641	126418840	-1.63	5.69e-05	0.000949145
chr1	118570981	118571500	520	21.24;18.11;13.50	52.94;52.94;56.75	17.62	54.21	0.25	0.85	Down	-1.62	8.73e-13	9.18e-09	118571201	118571400	-3.09	4.62e-13	2.57e-09
chr1	194960121	194960580	460	33.99;74.84;48.52	152.10;152.10;177.89	52.45	160.7	0.33	1.08	Down	-1.62	6.12e-12	1.68e-08	194960161	194960360	-2.1	4.96e-13	2.6e-09
chr1	105722501	105723200	700	12.74;15.69;21.52	55.46;55.46;42.56	16.65	51.16	0.45	1.5	Down	-1.62	3.8e-10	1.4e-07	105722881	105723080	-2.14	2.79e-08	3.02e-06
chr1	167820141	167820420	280	4.25;9.66;7.17	14.29;14.29;36.02	7.03	21.53	0.06	0.19	Down	-1.62	7.43e-05	0.00122007	167820141	167820340	-1.62	7.43e-05	0.001164
chr1	153233681	153233880	200	4.25;4.83;1.27	14.29;14.29;3.27	3.45	10.61	Inf	Inf	Down	-1.62	8.56e-05	0.00135012	153233681	153233880	-1.62	8.56e-05	0.00129915
chr10	67831161	67831420	260	2.12;9.66;6.33	18.49;18.49;18.55	6.04	18.51	0.67	2.17	Down	-1.62	6.02e-06	0.000173355	67831161	67831360	-1.71	3.69e-06	0.000109171
chr10	26743581	26743900	320	4.25;10.86;16.88	32.77;32.77;32.74	10.66	32.76	0.17	0.55	Down	-1.62	7.57e-06	0.000207469	26743621	26743820	-1.8	1.44e-07	9.41e-06
chr13	90329321	90329700	380	19.12;33.80;43.04	108.40;108.40;78.58	31.98	98.46	0.59	1.93	Down	-1.62	6.18e-08	6.44e-06	90329481	90329680	-1.73	2.24e-10	6.43e-08
chr14	32988581	32989100	520	25.49;4.83;23.63	60.50;60.50;44.75	17.98	55.25	0.63	2.16	Down	-1.62	1.82e-05	0.000416619	32988781	32988980	-1.93	1.19e-09	2.69e-07
chr14	33835241	33835620	380	8.50;1.21;27.43	36.13;36.13;41.47	12.38	37.91	0.25	0.81	Down	-1.62	3.13e-05	0.000634237	33835341	33835540	-1.96	5.88e-06	0.000156074
chr15	23938501	23938880	380	6.37;22.94;13.92	46.22;46.22;40.38	14.41	44.27	0.53	1.73	Down	-1.62	6.96e-09	1.47e-06	23938601	23938800	-1.92	5.12e-11	1.82e-08
chr15	62266401	62266680	280	2.12;13.28;11.81	27.73;27.73;28.38	9.07	27.95	0.68	2.19	Down	-1.62	1.2e-05	0.000301123	62266401	62266600	-1.65	5.89e-06	0.000156385
chr17	47945221	47945700	480	21.24;10.86;31.22	58.82;58.82;76.40	21.11	64.68	0.57	1.9	Down	-1.62	4.31e-06	0.000133572	47945221	47945420	-1.84	1.98e-09	4.14e-07
chr2	130981781	130982020	240	12.74;3.62;6.33	21.85;21.85;26.19	7.57	23.3	0.17	0.61	Down	-1.62	6.04e-08	6.35e-06	130981801	130982000	-1.62	6.04e-08	5.11e-06
chr2	167879981	167880420	440	8.50;43.46;48.10	95.80;95.80;116.78	33.35	102.79	0.28	0.89	Down	-1.62	2.55e-06	8.81e-05	167880061	167880260	-1.53	7e-08	5.68e-06
chr2	132814281	132814560	280	6.37;6.04;3.80	24.37;24.37;1.09	5.4	16.61	Inf	Inf	Down	-1.62	2.23e-05	0.000484518	132814321	132814520	-1.73	1.57e-05	0.000343985
chr2	57383181	57383520	340	6.37;2.41;18.14	27.73;27.73;27.28	8.98	27.58	1.96	6.48	Down	-1.62	0.000211134	0.00315043	57383281	57383480	-1.86	3.99e-05	0.000718744
chr3	131247161	131247700	540	12.74;27.76;29.53	74.79;74.79;65.48	23.35	71.69	0.4	1.29	Down	-1.62	4.64e-12	1.51e-08	131247381	131247580	-1.77	3.72e-10	9.97e-08
chr4	127761341	127761720	380	6.37;12.07;15.61	34.45;34.45;36.02	11.35	34.97	0.5	1.64	Down	-1.62	4.35e-09	1.02e-06	127761341	127761540	-1.72	3.02e-08	3.16e-06
chr4	137749121	137749400	280	8.50;15.69;9.28	30.25;30.25;42.56	11.16	34.36	0.81	2.69	Down	-1.62	7.84e-09	1.61e-06	137749121	137749320	-1.72	6.24e-09	1e-06
chr5	142754481	142755140	660	33.99;31.38;36.29	96.64;96.64;118.96	33.89	104.08	1.04	3.49	Down	-1.62	3.88e-11	2.63e-08	142754761	142754960	-2.7	1.86e-13	2.51e-09
chr5	124089961	124090160	200	8.50;16.90;23.21	51.26;51.26;46.93	16.2	49.82	0.36	1.17	Down	-1.62	4.6e-09	1.06e-06	124089961	124090160	-1.62	4.6e-09	7.94e-07
chr5	129592201	129592400	200	4.25;8.45;12.24	25.21;25.21;26.19	8.31	25.54	1.83	6	Down	-1.62	2.22e-06	7.91e-05	129592201	129592400	-1.62	2.22e-06	7.24e-05
chr5	38130121	38130320	200	4.25;7.24;2.95	13.44;13.44;17.46	4.81	14.78	0.52	1.74	Down	-1.62	4.59e-06	0.00014057	38130121	38130320	-1.62	4.59e-06	0.000129441
chr5	17148381	17148580	200	2.12;9.66;3.38	15.13;15.13;16.37	5.05	15.54	0.28	0.91	Down	-1.62	4.62e-05	0.000865849	17148381	17148580	-1.62	4.62e-05	0.000811805
chr5	128012661	128012860	200	2.12;7.24;8.02	18.49;18.49;16.37	5.79	17.78	0.64	2.09	Down	-1.62	4.7e-05	0.000878244	128012661	128012860	-1.62	4.7e-05	0.000823549
chr6	114863501	114864080	580	10.62;43.46;21.94	77.31;77.31;79.67	25.34	78.1	0.62	2.04	Down	-1.62	6.14e-09	1.32e-06	114863581	114863780	-2.1	1.31e-10	4.01e-08
chr6	91254041	91254320	280	4.25;9.66;10.13	26.05;26.05;21.83	8.01	24.64	0.44	1.45	Down	-1.62	4.67e-07	2.54e-05	91254121	91254320	-1.62	4.67e-07	2.22e-05
chr7	104427861	104428240	380	112.58;119.50;106.33	431.08;431.08;181.17	112.8	347.78	0.78	2.63	Down	-1.62	6.13e-07	3.08e-05	104427861	104428060	-1.62	6.08e-07	2.72e-05
chr7	15919681	15919940	260	4.25;8.45;20.25	33.61;33.61;33.83	10.98	33.69	Inf	Inf	Down	-1.62	2.78e-05	0.000578929	15919741	15919940	-1.75	1.51e-05	0.000335774
chr8	41081481	41081860	380	14.87;12.07;18.56	47.06;47.06;45.84	15.17	46.65	1.09	3.65	Down	-1.62	3.11e-12	1.31e-08	41081481	41081680	-2.12	3.14e-13	2.51e-09
chr9	20968401	20969020	620	21.24;12.07;21.10	52.10;52.10;63.30	18.14	55.83	0.16	0.55	Down	-1.62	4.36e-12	1.49e-08	20968501	20968700	-2.72	1.44e-11	9.97e-09
chr9	52419681	52419960	280	6.37;13.28;11.39	28.57;28.57;38.20	10.35	31.78	0.76	2.49	Down	-1.62	8.24e-08	7.83e-06	52419761	52419960	-1.67	1.1e-07	7.76e-06
chr9	22156841	22157080	240	8.50;2.41;2.53	9.24;9.24;22.92	4.48	13.8	0.05	0.16	Down	-1.62	3.57e-05	0.000704376	22156841	22157040	-1.62	3.57e-05	0.000656437
chr1	96240701	96241180	480	27.61;15.69;14.35	62.18;62.18;51.29	19.22	58.55	0.4	1.37	Down	-1.61	9.85e-13	9.18e-09	96240801	96241000	-1.71	4.82e-13	2.57e-09
chr1	36120081	36120360	280	6.37;14.49;27.85	52.94;52.94;42.56	16.23	49.48	3.61	11.62	Down	-1.61	1.86e-06	6.94e-05	36120161	36120360	-1.57	4.17e-07	2.05e-05
chr1	77508721	77509060	340	8.50;20.52;22.78	63.86;63.86;30.56	17.27	52.76	0.95	3.09	Down	-1.61	2.1e-05	0.000460386	77508781	77508980	-1.79	4.42e-08	4.13e-06
chr11	62465961	62466340	380	4.25;10.86;8.86	25.21;25.21;22.92	7.99	24.45	0.59	1.91	Down	-1.61	1.66e-07	1.25e-05	62465961	62466160	-1.67	1.48e-07	9.58e-06
chr11	19942761	19942960	200	2.12;7.24;8.44	16.81;16.81;20.74	5.94	18.12	0.44	1.42	Down	-1.61	6.99e-05	0.0011612	19942761	19942960	-1.61	6.99e-05	0.00110456
chr14	21165761	21166400	640	14.87;19.31;25.74	67.22;67.22;48.02	19.97	60.82	0.54	1.78	Down	-1.61	2.82e-09	7.41e-07	21165881	21166080	-2.31	4.83e-12	6.15e-09
chr14	18538781	18539400	620	31.86;43.46;32.49	93.27;93.27;141.88	35.94	109.48	0.65	2.14	Down	-1.61	5.94e-08	6.28e-06	18539201	18539400	-1.6	1.37e-08	1.85e-06
chr15	80570721	80570920	200	4.25;9.66;2.11	7.56;7.56;33.83	5.34	16.32	0.07	0.24	Down	-1.61	1.77e-05	0.000406909	80570721	80570920	-1.61	1.77e-05	0.000374949
chr16	33427921	33428480	560	6.37;20.52;21.94	48.74;48.74;51.29	16.28	49.59	0.72	2.33	Down	-1.61	3.16e-08	4.21e-06	33427921	33428120	-2.01	2.67e-08	2.91e-06
chr16	25725141	25725380	240	4.25;4.83;7.59	15.13;15.13;20.74	5.56	17	0.6	2	Down	-1.61	7.34e-05	0.00120746	25725181	25725380	-1.94	7.27e-06	0.00018457
chr17	27381341	27381540	200	4.25;4.83;10.55	18.49;18.49;22.92	6.54	19.96	0.48	1.56	Down	-1.61	6.25e-05	0.00107824	27381341	27381540	-1.61	6.25e-05	0.00101977
chr18	31956401	31956900	500	8.50;13.28;7.17	29.41;29.41;29.47	9.65	29.43	0.17	0.58	Down	-1.61	2.29e-10	9.04e-08	31956541	31956740	-1.94	2.77e-07	1.53e-05
chr18	60847121	60847500	380	8.50;4.83;5.91	24.37;24.37;9.82	6.41	19.52	1.35	4.58	Down	-1.61	1.11e-05	0.000281229	60847141	60847340	-2.15	1.08e-05	0.000254195
chr19	21045941	21046220	280	2.12;8.45;16.88	29.41;29.41;25.10	9.15	27.97	0.51	1.64	Down	-1.61	9.95e-05	0.00150758	21046021	21046220	-1.82	7.14e-05	0.00112428
chr2	127332961	127333460	500	21.24;19.31;18.56	55.46;55.46;69.85	19.71	60.26	2.11	7.08	Down	-1.61	1.79e-10	7.31e-08	127333061	127333260	-2.06	1.46e-11	9.97e-09
chr3	49142081	49142320	240	10.62;19.31;6.75	33.61;33.61;44.75	12.23	37.32	0.13	0.42	Down	-1.61	8.62e-09	1.72e-06	49142101	49142300	-1.61	8.62e-09	1.29e-06
chr3	146812461	146812820	360	6.37;2.41;6.33	15.97;15.97;14.19	5.04	15.37	0.04	0.12	Down	-1.61	3.08e-05	0.00062802	146812461	146812660	-2.57	1.08e-05	0.000253373
chr4	115856201	115856580	380	10.62;18.11;28.27	56.30;56.30;61.12	19	57.91	0.38	1.24	Down	-1.61	9.46e-10	3.01e-07	115856301	115856500	-1.58	2e-09	4.19e-07
chr4	80932321	80932600	280	6.37;6.04;22.78	34.45;34.45;38.20	11.73	35.7	1.29	4.19	Down	-1.61	3.32e-05	0.000666139	80932321	80932520	-1.61	3.32e-05	0.000619794
chr5	142731521	142731800	280	2.12;7.24;8.86	20.17;20.17;15.28	6.08	18.54	0.45	1.45	Down	-1.61	3.83e-05	0.000744645	142731541	142731740	-1.61	3.83e-05	0.000694977
chr6	75588261	75588640	380	8.50;19.31;21.10	67.22;67.22;15.28	16.3	49.91	0.6	1.95	Down	-1.61	3.5e-06	0.000113525	75588281	75588480	-1.69	2.5e-07	1.41e-05
chr6	31113581	31113920	340	10.62;6.04;15.19	26.89;26.89;43.66	10.62	32.48	2.28	7.63	Down	-1.61	1.54e-05	0.000368989	31113681	31113880	-1.68	6.94e-06	0.000177242
chr7	12928921	12929320	400	19.12;47.08;34.60	100.84;100.84;105.86	33.6	102.51	0.3	0.96	Down	-1.61	8.76e-12	1.97e-08	12928921	12929120	-2.04	3.36e-13	2.51e-09
chr9	73284881	73285160	280	2.12;10.86;9.70	21.01;21.01;27.28	7.56	23.1	0.56	1.81	Down	-1.61	1.79e-05	0.000410216	73284901	73285100	-1.61	1.29e-05	0.000294383
chr1	190207121	190207700	580	36.11;47.08;34.18	116.80;116.80;123.33	39.12	118.98	0.56	1.86	Down	-1.6	7.22e-12	1.8e-08	190207381	190207580	-2.12	4.57e-13	2.56e-09
chr1	147676541	147676920	380	6.37;19.31;15.19	41.18;41.18;41.47	13.63	41.27	1.51	4.85	Down	-1.6	1.13e-09	3.5e-07	147676681	147676880	-1.57	3.48e-09	6.52e-07
chr10	79993161	79993520	360	4.25;6.04;4.22	15.97;15.97;12.01	4.83	14.65	1.04	3.44	Down	-1.6	1.09e-05	0.00027763	79993241	79993440	-1.87	3.19e-06	9.67e-05
chr11	55098701	55099220	520	10.62;8.45;15.61	36.13;36.13;32.74	11.56	35	0.62	2.05	Down	-1.6	2.56e-09	6.85e-07	55098761	55098960	-1.92	3.69e-06	0.000109165
chr11	24421981	24422280	300	25.49;9.66;12.66	21.85;21.85;101.50	15.93	48.4	0.1	0.36	Down	-1.6	1.33e-06	5.41e-05	24422081	24422280	-1.63	1.1e-07	7.76e-06
chr11	87471721	87471960	240	6.37;3.62;2.11	15.13;15.13;6.55	4.03	12.27	0.14	0.48	Down	-1.6	2.97e-05	0.000610467	87471761	87471960	-1.93	1.73e-05	0.000369719
chr13	43819281	43819940	660	46.73;119.50;117.30	286.55;286.55;287.03	94.51	286.71	0.87	2.81	Down	-1.6	3.46e-09	8.73e-07	43819381	43819580	-1.83	3.16e-12	5.08e-09
chr13	51731681	51732060	380	16.99;26.56;24.05	59.66;59.66;86.22	22.53	68.51	0.98	3.22	Down	-1.6	1.62e-08	2.71e-06	51731761	51731960	-1.67	1.19e-10	3.69e-08
chr13	51310521	51311060	540	40.36;26.56;43.04	90.75;90.75;152.79	36.65	111.43	0.65	2.18	Down	-1.6	1.51e-07	1.16e-05	51310821	51311020	-1.38	3.71e-08	3.67e-06
chr13	57984521	57984840	320	0.00;10.86;20.67	31.93;31.93;31.65	10.51	31.84	1.19	3.74	Down	-1.6	9.66e-05	0.0014732	57984541	57984740	-1.74	3.47e-05	0.000642124
chr14	67262181	67262420	240	6.37;7.24;14.77	32.77;32.77;20.74	9.46	28.76	2.07	6.75	Down	-1.6	6.48e-05	0.00109987	67262181	67262380	-1.6	4.63e-05	0.000813675
chr16	35416721	35417320	600	21.24;24.14;27.43	75.63;75.63;69.85	24.27	73.7	0.33	1.08	Down	-1.6	1.81e-12	1.11e-08	35416841	35417040	-1.82	3.65e-11	1.43e-08
chr16	93010821	93011040	220	10.62;6.04;7.59	22.69;22.69;28.38	8.08	24.58	0.19	0.64	Down	-1.6	1.95e-08	3.09e-06	93010821	93011020	-1.6	1.95e-08	2.36e-06
chr17	56629501	56629780	280	4.25;7.24;3.38	15.97;15.97;13.10	4.96	15.01	1.07	3.52	Down	-1.6	3.11e-06	0.000103291	56629501	56629700	-2.07	7.77e-07	3.27e-05
chr18	82690861	82691260	400	55.23;80.88;143.03	263.86;263.86;319.77	93.05	282.5	1.36	4.42	Down	-1.6	4.2e-07	2.36e-05	82690921	82691120	-1.54	3.88e-09	7.07e-07
chr18	8418981	8419260	280	4.25;7.24;5.49	15.97;15.97;19.64	5.66	17.19	0.12	0.4	Down	-1.6	6.9e-06	0.000191962	8418981	8419180	-1.68	1.61e-06	5.66e-05
chr19	4112321	4112520	200	4.25;10.86;5.49	12.60;12.60;37.11	6.87	20.77	0.14	0.44	Down	-1.6	2.24e-05	0.000486606	4112321	4112520	-1.6	2.24e-05	0.00044897
chr2	73621481	73621740	260	6.37;6.04;2.95	15.13;15.13;16.37	5.12	15.54	Inf	Inf	Down	-1.6	8.22e-07	3.81e-05	73621481	73621680	-1.64	4.31e-07	2.09e-05
chr2	27862881	27863340	460	10.62;9.66;99.57	130.25;130.25;102.59	39.95	121.03	1.49	4.74	Down	-1.6	8.13e-05	0.00130867	27863041	27863240	-1.8	2.53e-05	0.000494927
chr3	127838061	127838600	540	25.49;37.42;23.21	71.43;71.43;117.87	28.71	86.91	0.89	2.92	Down	-1.6	8.53e-08	8e-06	127838381	127838580	-2.4	3.46e-08	3.48e-06
chr3	6377941	6378200	260	4.25;6.04;3.80	12.60;12.60;17.46	4.69	14.22	0.17	0.56	Down	-1.6	2.04e-05	0.000452216	6378001	6378200	-1.64	1.19e-05	0.000275157
chr3	142795521	142795800	280	2.12;8.45;9.28	21.85;21.85;16.37	6.62	20.02	0.21	0.67	Down	-1.6	2.06e-05	0.000453665	142795521	142795720	-1.6	2.06e-05	0.000418067
chr3	28124561	28125100	540	8.50;19.31;35.86	71.43;71.43;50.20	21.22	64.35	0.29	0.94	Down	-1.6	0.00106565	0.0157365	28124561	28124760	-1.72	3.2e-05	0.000599677
chr4	137519681	137519960	280	21.24;7.24;12.24	23.53;23.53;76.40	13.57	41.15	0.13	0.44	Down	-1.6	2.77e-06	9.39e-05	137519681	137519880	-1.63	2.07e-06	6.85e-05
chr4	155531181	155531520	340	10.62;6.04;10.97	22.69;22.69;38.20	9.21	27.86	0.2	0.65	Down	-1.6	5.73e-06	0.000166387	155531221	155531420	-2.57	1.08e-07	7.65e-06
chr5	100055181	100055840	660	29.74;25.35;40.51	89.91;89.91;110.23	31.86	96.69	0.76	2.52	Down	-1.6	1.29e-10	5.58e-08	100055641	100055840	-1.79	1.98e-11	1.04e-08
chr5	136032621	136032880	260	10.62;4.83;4.22	4.20;4.20;51.29	6.56	19.9	0.19	0.67	Down	-1.6	6.47e-07	3.21e-05	136032621	136032820	-1.6	6.47e-07	2.85e-05
chr5	150287461	150287820	360	2.12;14.49;18.56	38.65;38.65;29.47	11.72	35.59	0.38	1.19	Down	-1.6	6.01e-05	0.00105185	150287561	150287760	-1.62	6.73e-06	0.000172681
chr6	129059841	129060080	240	12.74;4.83;11.39	13.44;13.44;61.12	9.66	29.34	0.07	0.23	Down	-1.6	5.9e-06	0.000170517	129059861	129060060	-1.65	1.79e-06	6.14e-05
chr8	107770061	107770780	720	10.62;41.04;31.64	88.23;88.23;76.40	27.77	84.29	0.29	0.94	Down	-1.6	5.79e-09	1.26e-06	107770401	107770600	-1.93	2.42e-08	2.74e-06
chr8	61862301	61862680	380	6.37;10.86;14.77	29.41;29.41;38.20	10.67	32.34	0.23	0.76	Down	-1.6	4.6e-07	2.52e-05	61862301	61862500	-1.68	1.79e-07	1.1e-05
chr8	113521601	113521980	380	6.37;9.66;8.44	21.85;21.85;30.56	8.16	24.75	0.44	1.45	Down	-1.6	1.44e-06	5.72e-05	113521721	113521920	-1.98	4.14e-07	2.04e-05
chr8	84966861	84967120	260	4.25;10.86;4.64	29.41;29.41;1.09	6.58	19.97	0.72	2.34	Down	-1.6	1.15e-05	0.000289526	84966861	84967060	-1.6	1.15e-05	0.000266443
chr9	73069661	73070040	380	4.25;13.28;10.97	31.09;31.09;24.01	9.5	28.73	0.21	0.67	Down	-1.6	2.82e-08	3.93e-06	73069661	73069860	-2.35	8.56e-11	2.79e-08
chr9	88502861	88503500	640	2.12;42.25;34.60	77.31;77.31;84.04	26.32	79.55	0.25	0.78	Down	-1.6	1.8e-07	1.31e-05	88503041	88503240	-1.95	7.78e-08	6.16e-06
chr9	20566421	20566640	220	4.25;18.11;8.86	30.25;30.25;33.83	10.41	31.45	0.11	0.35	Down	-1.6	1.63e-06	6.28e-05	20566421	20566620	-1.6	1.63e-06	5.72e-05
chr9	33038841	33039200	360	6.37;9.66;12.66	24.37;24.37;38.20	9.56	28.98	0.35	1.14	Down	-1.6	2.61e-05	0.000550022	33038981	33039180	-1.84	6.23e-06	0.000162913
chr1	186697261	186697540	280	10.62;10.86;16.46	38.65;38.65;37.11	12.65	38.14	2.74	8.96	Down	-1.59	4.27e-10	1.55e-07	186697321	186697520	-1.71	2.97e-11	1.26e-08
chr1	13778021	13778400	380	8.50;19.31;27.43	58.82;58.82;49.11	18.41	55.59	0.34	1.09	Down	-1.59	5.24e-09	1.18e-06	13778181	13778380	-1.69	1.88e-09	3.97e-07
chr1	150360481	150360680	200	4.25;10.86;4.22	15.97;15.97;26.19	6.44	19.37	0.47	1.52	Down	-1.59	5.99e-06	0.00017253	150360481	150360680	-1.59	5.99e-06	0.000158512
chr1	24287381	24287760	380	8.50;21.73;9.70	32.77;32.77;54.57	13.31	40.04	0.18	0.59	Down	-1.59	1.01e-05	0.000262492	24287381	24287580	-1.65	1.41e-07	9.29e-06
chr1	54250401	54250780	380	6.37;8.45;9.28	30.25;30.25;12.01	8.03	24.17	1.75	5.67	Down	-1.59	4.2e-05	0.00080208	54250441	54250640	-1.72	2.33e-06	7.53e-05
chr10	116428581	116429200	620	21.24;41.04;49.79	110.08;110.08;117.87	37.36	112.68	0.63	2.04	Down	-1.59	7.93e-11	3.9e-08	116428821	116429020	-1.63	1.01e-12	2.98e-09
chr10	69815921	69816220	300	46.73;16.90;45.57	84.03;84.03;161.52	36.4	109.86	0.43	1.44	Down	-1.59	8.15e-05	0.00131219	69815921	69816120	-4.41	1.7e-08	2.14e-06
chr12	97670441	97670780	340	12.74;9.66;22.78	47.90;47.90;40.38	15.06	45.39	0.41	1.33	Down	-1.59	1.3e-08	2.35e-06	97670501	97670700	-1.6	3.39e-10	9.21e-08
chr12	79735981	79736200	220	10.62;8.45;27.43	50.42;50.42;39.29	15.5	46.71	0.68	2.19	Down	-1.59	1.58e-05	0.000375288	79736001	79736200	-1.6	1.57e-05	0.000343658
chr13	108353401	108353900	500	21.24;13.28;10.13	37.81;37.81;58.93	14.88	44.85	0.22	0.75	Down	-1.59	2.99e-08	4.07e-06	108353401	108353600	-1.8	4.66e-08	4.29e-06
chr14	85478861	85479140	280	12.74;6.04;5.49	16.81;16.81;39.29	8.09	24.3	0.14	0.48	Down	-1.59	1.75e-07	1.29e-05	85478881	85479080	-1.59	1.75e-07	1.09e-05
chr14	48220681	48220900	220	10.62;1.21;10.13	24.37;24.37;17.46	7.32	22.07	0.51	1.73	Down	-1.59	8.75e-05	0.00137034	48220681	48220880	-1.59	8.75e-05	0.0013207
chr15	73848161	73848680	520	21.24;13.28;28.69	66.38;66.38;57.84	21.07	63.54	0.24	0.79	Down	-1.59	2.86e-12	1.29e-08	73848301	73848500	-2.02	7.54e-13	2.65e-09
chr15	25771641	25771980	340	4.25;26.56;13.92	47.06;47.06;40.38	14.91	44.83	0.55	1.75	Down	-1.59	2.08e-07	1.45e-05	25771701	25771900	-1.6	1.79e-07	1.1e-05
chr16	38002101	38002820	720	19.12;36.21;52.74	107.56;107.56;110.23	36.02	108.45	0.99	3.18	Down	-1.59	7.45e-09	1.55e-06	38002461	38002660	-1.53	2.78e-11	1.23e-08
chr17	5940901	5941320	420	12.74;9.66;8.02	29.41;29.41;32.74	10.14	30.52	0.08	0.27	Down	-1.59	1.91e-10	7.75e-08	5940941	5941140	-1.59	1.91e-10	5.59e-08
chr17	45163001	45163280	280	4.25;10.86;6.33	23.53;23.53;17.46	7.15	21.51	0.52	1.68	Down	-1.59	1.64e-07	1.23e-05	45163021	45163220	-1.62	9.58e-08	7.08e-06
chr2	149397341	149397540	200	4.25;4.83;3.80	11.76;11.76;15.28	4.29	12.94	0.15	0.51	Down	-1.59	7.55e-05	0.00123625	149397341	149397540	-1.59	7.55e-05	0.00118047
chr3	129902301	129902920	620	38.23;79.67;98.31	217.64;217.64;215.00	72.07	216.76	0.99	3.18	Down	-1.59	4.69e-09	1.08e-06	129902701	129902900	-1.96	1.26e-12	3.25e-09
chr4	11590701	11591080	380	8.50;21.73;35.86	64.70;64.70;69.85	22.03	66.42	0.35	1.11	Down	-1.59	6.23e-08	6.47e-06	11590741	11590940	-1.97	3.17e-08	3.26e-06
chr5	115374821	115375220	400	12.74;19.31;15.61	40.33;40.33;63.30	15.89	47.99	0.34	1.13	Down	-1.59	2.93e-08	4.01e-06	115374941	115375140	-1.3	3.56e-06	0.000105781
chr5	18121161	18121360	200	4.25;4.83;0.00	12.60;12.60;2.18	3.03	9.13	Inf	Inf	Down	-1.59	1.78e-05	0.000409397	18121161	18121360	-1.59	1.78e-05	0.000377228
chr5	135091221	135091600	380	4.25;9.66;20.25	32.77;32.77;37.11	11.39	34.22	0.28	0.89	Down	-1.59	2.89e-05	0.000597237	135091381	135091580	-1.64	1.48e-06	5.33e-05
chr6	99742561	99742840	280	33.99;22.94;17.72	28.57;28.57;168.07	24.88	75.07	0.28	0.93	Down	-1.59	3.23e-07	1.98e-05	99742561	99742760	-1.41	2.49e-07	1.41e-05
chr6	134692261	134692880	620	2.12;25.35;41.35	73.95;73.95;58.93	22.94	68.94	0.4	1.24	Down	-1.59	1.44e-05	0.00035005	134692521	134692720	-1.7	6.89e-07	2.99e-05
chr8	119947361	119947740	380	8.50;21.73;29.96	57.98;57.98;65.48	20.06	60.48	0.26	0.84	Down	-1.59	1.57e-08	2.67e-06	119947421	119947620	-1.93	8.41e-09	1.27e-06
chr8	89630701	89630980	280	2.12;9.66;9.28	21.85;21.85;19.64	7.02	21.11	1.57	4.96	Down	-1.59	1.45e-05	0.000351788	89630741	89630940	-1.63	1.15e-05	0.000267421
chr8	103571441	103571720	280	4.25;9.66;11.39	29.41;29.41;17.46	8.43	25.43	0.93	2.98	Down	-1.59	7.15e-05	0.00118262	103571441	103571640	-1.59	1.6e-05	0.000348149
chr9	38965201	38965640	440	6.37;13.28;10.55	32.77;32.77;25.10	10.07	30.22	0.25	0.79	Down	-1.59	4.67e-09	1.08e-06	38965321	38965520	-1.73	2.7e-08	2.94e-06
chr1	39255521	39256180	660	55.23;38.63;81.85	178.99;178.99;169.16	58.57	175.71	0.53	1.72	Down	-1.58	1.04e-10	4.74e-08	39255981	39256180	-1.69	1.86e-12	3.93e-09
chr10	68041781	68042260	480	95.59;71.22;102.53	259.66;259.66;288.12	89.78	269.15	1.48	4.86	Down	-1.58	3.22e-11	2.43e-08	68041981	68042180	-4.09	1e-12	2.97e-09
chr12	54532661	54533040	380	14.87;14.49;16.46	46.22;46.22;44.75	15.27	45.73	0.55	1.79	Down	-1.58	4.58e-12	1.51e-08	54532661	54532860	-2.22	4.14e-13	2.53e-09
chr12	110549281	110549920	640	33.99;89.33;105.48	219.32;219.32;244.47	76.26	227.7	0.99	3.15	Down	-1.58	4.15e-08	5.04e-06	110549321	110549520	-1.74	1.36e-09	3.01e-07
chr12	19118921	19119180	260	8.50;3.62;3.80	11.76;11.76;24.01	5.31	15.85	0.06	0.2	Down	-1.58	1.84e-05	0.000420062	19118921	19119120	-1.58	1.84e-05	0.00038675
chr13	103982601	103983180	580	27.61;44.66;29.96	94.11;94.11;117.87	34.08	102.03	0.49	1.6	Down	-1.58	4.34e-10	1.57e-07	103982901	103983100	-1.59	1.37e-12	3.35e-09
chr13	99501581	99502260	680	42.48;84.50;102.95	221.84;221.84;242.29	76.64	228.66	1.13	3.58	Down	-1.58	1.52e-09	4.45e-07	99501921	99502120	-1.64	3.82e-12	5.56e-09
chr13	5631381	5631800	420	42.48;21.73;18.99	59.66;59.66;128.78	27.73	82.7	0.22	0.75	Down	-1.58	3.28e-07	2e-05	5631601	5631800	-1.56	1.3e-07	8.79e-06
chr13	36059301	36059560	260	4.25;13.28;7.59	29.41;29.41;16.37	8.37	25.06	0.46	1.47	Down	-1.58	3.16e-06	0.000104552	36059301	36059500	-1.58	3.16e-06	9.61e-05
chr13	112752781	112753240	460	40.36;14.49;68.77	132.77;132.77;104.77	41.21	123.44	0.89	2.9	Down	-1.58	1.45e-05	0.000350961	112752981	112753180	-1.61	5.16e-07	2.39e-05
chr13	114677821	114678020	200	2.12;9.66;16.46	30.25;30.25;24.01	9.41	28.17	0.23	0.73	Down	-1.58	7.97e-05	0.00128854	114677821	114678020	-1.58	7.97e-05	0.00123379
chr14	54902841	54903080	240	12.74;7.24;37.55	55.46;55.46;61.12	19.18	57.35	0.2	0.64	Down	-1.58	5.22e-07	2.74e-05	54902841	54903040	-1.61	4.6e-07	2.2e-05
chr14	31583041	31583420	380	4.25;9.66;9.28	26.05;26.05;17.46	7.73	23.19	0.57	1.81	Down	-1.58	1.17e-05	0.000294628	31583041	31583240	-1.81	9.5e-07	3.83e-05
chr14	117691541	117691820	280	4.25;4.83;0.84	14.29;14.29;1.09	3.31	9.89	0.23	0.77	Down	-1.58	7.09e-05	0.00117493	117691541	117691740	-1.77	2.63e-05	0.000511527
chr17	33881181	33881780	600	8.50;14.49;5.49	29.41;29.41;26.19	9.49	28.34	0.41	1.33	Down	-1.58	1.72e-10	7.11e-08	33881561	33881760	-3.09	8.43e-10	2.01e-07
chr17	27878921	27879340	420	14.87;44.66;27.85	93.27;93.27;74.21	29.13	86.92	0.32	1.02	Down	-1.58	5.14e-08	5.74e-06	27879021	27879220	-1.56	3.05e-11	1.27e-08
chr17	83794121	83794660	540	8.50;18.11;32.07	62.18;62.18;51.29	19.56	58.55	0.39	1.25	Down	-1.58	6.75e-08	6.84e-06	83794321	83794520	-2.17	1.34e-07	9e-06
chr17	67006061	67006340	280	4.25;19.31;23.63	45.38;45.38;50.20	15.73	46.99	0.59	1.84	Down	-1.58	5.12e-07	2.7e-05	67006061	67006260	-1.58	5.12e-07	2.38e-05
chr17	86810401	86810700	300	6.37;6.04;6.33	17.65;17.65;20.74	6.25	18.68	0.33	1.1	Down	-1.58	3.86e-06	0.000122878	86810421	86810620	-1.6	2.25e-06	7.3e-05
chr17	65774961	65775340	380	48.86;25.35;12.66	61.34;61.34;137.51	28.95	86.73	1.49	5.1	Down	-1.58	1.65e-05	0.000387527	65775001	65775200	-1.77	1.47e-07	9.58e-06
chr2	157013621	157014160	540	16.99;24.14;32.07	73.95;73.95;70.94	24.4	72.94	0.67	2.14	Down	-1.58	2.02e-12	1.14e-08	157013781	157013980	-1.98	1.38e-12	3.35e-09
chr2	111883861	111884140	280	12.74;12.07;5.49	25.21;25.21;40.38	10.1	30.27	0.07	0.22	Down	-1.58	3.03e-08	4.1e-06	111883861	111884060	-1.58	3.03e-08	3.16e-06
chr2	72397761	72398000	240	0.00;14.49;20.25	32.77;32.77;38.20	11.58	34.58	0.29	0.9	Down	-1.58	5.72e-05	0.00100969	72397761	72397960	-1.57	7.28e-05	0.00114385
chr3	153084061	153084560	500	19.12;26.56;24.05	70.59;70.59;67.67	23.24	69.61	0.5	1.63	Down	-1.58	1.13e-12	9.59e-09	153084061	153084260	-1.81	3.28e-12	5.2e-09
chr3	59194741	59195220	480	46.73;19.31;29.53	93.27;93.27;98.22	31.86	94.92	0.61	2.03	Down	-1.58	2.95e-12	1.3e-08	59194741	59194940	-2.29	2.86e-13	2.51e-09
chr4	82187001	82187380	380	42.48;73.63;56.12	212.60;212.60;88.40	57.41	171.2	0.96	3.09	Down	-1.58	3.4e-07	2.05e-05	82187001	82187200	-1.74	2.64e-07	1.47e-05
chr4	121224801	121225080	280	6.37;10.86;12.66	35.29;35.29;18.55	9.96	29.71	0.22	0.7	Down	-1.58	1.8e-05	0.000413725	121224801	121225000	-1.68	1.55e-06	5.52e-05
chr4	104267801	104268000	200	6.37;9.66;11.81	39.49;39.49;4.37	9.28	27.78	2.03	6.51	Down	-1.58	8.38e-05	0.00132856	104267801	104268000	-1.58	8.38e-05	0.00127653
chr4	27858201	27858400	200	2.12;12.07;15.19	31.93;31.93;24.01	9.79	29.29	0.55	1.72	Down	-1.58	8.84e-05	0.00137946	27858201	27858400	-1.58	8.84e-05	0.00133041
chr4	96087601	96088000	400	14.87;56.73;51.90	110.92;110.92;146.24	41.17	122.7	0.7	2.22	Down	-1.58	9.54e-05	0.00146139	96087661	96087860	-1.58	1.79e-05	0.000379032
chr5	24767781	24768160	380	21.24;16.90;21.94	52.94;52.94;74.21	20.03	60.03	0.24	0.78	Down	-1.58	1.01e-08	1.95e-06	24767781	24767980	-1.97	2.36e-09	4.76e-07
chr5	31082661	31083140	480	53.10;12.07;105.06	162.18;162.18;183.35	56.74	169.24	1.02	3.31	Down	-1.58	7.66e-07	3.61e-05	31082921	31083120	-1.65	2.59e-07	1.45e-05
chr5	145283561	145283840	280	14.87;8.45;18.56	24.37;24.37;76.40	13.96	41.71	0.09	0.31	Down	-1.58	2.09e-06	7.55e-05	145283561	145283760	-1.65	1.75e-06	6.03e-05
chr5	139511601	139511980	380	8.50;14.49;27.00	56.30;56.30;37.11	16.66	49.9	0.22	0.69	Down	-1.58	0.00107684	0.0159013	139511781	139511980	-1.9	6.77e-06	0.000173575
chr6	92243601	92243980	380	6.37;14.49;5.91	30.25;30.25;19.64	8.92	26.72	0.16	0.52	Down	-1.58	8.2e-08	7.81e-06	92243661	92243860	-1.88	2.72e-09	5.35e-07
chr6	29467401	29467700	300	8.50;18.11;11.81	29.41;29.41;55.66	12.81	38.16	0.35	1.12	Down	-1.58	1.38e-07	1.1e-05	29467481	29467680	-1.58	1.38e-07	9.12e-06
chr6	109202141	109202440	300	2.12;12.07;6.33	19.33;19.33;22.92	6.84	20.52	0.25	0.8	Down	-1.58	4.59e-05	0.000861346	109202161	109202360	-1.7	3.05e-06	9.34e-05
chr7	45769881	45770120	240	4.25;10.86;6.33	15.13;15.13;33.83	7.15	21.36	0.16	0.5	Down	-1.58	3.68e-05	0.000722558	45769881	45770080	-1.58	3.68e-05	0.000673857
chr7	144425121	144425320	200	4.25;4.83;6.75	15.97;15.97;15.28	5.28	15.74	0.38	1.23	Down	-1.58	8.8e-05	0.00137648	144425121	144425320	-1.58	8.8e-05	0.00132712
chr9	122401521	122401780	260	6.37;12.07;14.35	40.33;40.33;17.46	10.93	32.71	0.22	0.7	Down	-1.58	2.29e-05	0.000494923	122401561	122401760	-1.53	4.75e-05	0.000830839
chr1	153077501	153077980	480	12.74;19.31;44.30	79.83;79.83;66.57	25.45	75.41	1.41	4.43	Down	-1.57	1.35e-07	1.09e-05	153077781	153077980	-1.71	3.11e-07	1.66e-05
chr1	136663821	136664240	420	21.24;19.31;16.03	33.61;33.61;100.41	18.86	55.88	0.15	0.49	Down	-1.57	2.78e-07	1.78e-05	136663921	136664120	-2.07	1.96e-07	1.18e-05
chr1	30949561	30949840	280	8.50;12.07;11.39	25.21;25.21;44.75	10.65	31.72	0.06	0.2	Down	-1.57	2.02e-06	7.36e-05	30949581	30949780	-1.57	2.02e-06	6.72e-05
chr10	63423121	63423320	200	8.50;15.69;8.86	34.45;34.45;29.47	11.02	32.79	Inf	Inf	Down	-1.57	9.24e-11	4.34e-08	63423121	63423320	-1.57	9.24e-11	2.98e-08
chr10	41480801	41481080	280	6.37;10.86;13.92	35.29;35.29;21.83	10.39	30.8	0.33	1.03	Down	-1.57	1.27e-05	0.00031476	41480881	41481080	-1.66	1.03e-05	0.000244211
chr11	113207981	113208460	480	16.99;20.52;30.38	64.70;64.70;72.03	22.63	67.15	0.41	1.31	Down	-1.57	1.61e-12	1.07e-08	113208141	113208340	-1.61	1.39e-12	3.36e-09
chr11	15860141	15860400	260	8.50;7.24;8.44	15.13;15.13;41.47	8.06	23.91	0.08	0.26	Down	-1.57	2.69e-05	0.000562525	15860141	15860340	-1.57	2.69e-05	0.000521384
chr12	108905041	108905300	260	27.61;37.42;54.01	102.52;102.52;149.52	39.68	118.19	0.79	2.53	Down	-1.57	2.87e-07	1.83e-05	108905081	108905280	-1.6	2e-06	6.64e-05
chr15	78845241	78845440	200	8.50;12.07;13.50	30.25;30.25;40.38	11.36	33.63	Inf	Inf	Down	-1.57	1.6e-07	1.21e-05	78845241	78845440	-1.57	1.6e-07	1.01e-05
chr15	98543521	98543920	400	33.99;25.35;31.22	51.26;51.26;166.98	30.19	89.83	0.31	1.01	Down	-1.57	4.99e-07	2.66e-05	98543721	98543920	-1.67	2.38e-07	1.36e-05
chr16	30676921	30677640	720	19.12;60.36;53.16	135.29;135.29;123.33	44.21	131.3	0.52	1.62	Down	-1.57	7.67e-09	1.59e-06	30677321	30677520	-1.67	2.36e-12	4.36e-09
chr16	87735861	87736240	380	6.37;13.28;7.17	23.53;23.53;32.74	8.94	26.6	0.65	2.08	Down	-1.57	1.2e-07	1.01e-05	87735861	87736060	-1.78	2.4e-08	2.73e-06
chr16	4532461	4532720	260	6.37;8.45;7.59	16.81;16.81;32.74	7.47	22.12	0.81	2.6	Down	-1.57	3.85e-05	0.000747082	4532461	4532660	-1.57	3.85e-05	0.000697369
chr16	12735481	12735680	200	4.25;4.83;11.39	21.01;21.01;18.55	6.82	20.19	0.5	1.58	Down	-1.57	8.4e-05	0.00133161	12735481	12735680	-1.57	8.4e-05	0.00127987
chr17	86923481	86924300	820	29.74;62.77;51.90	141.17;141.17;145.15	48.13	142.5	0.75	2.39	Down	-1.57	4.9e-12	1.53e-08	86923741	86923940	-2.27	2.7e-13	2.51e-09
chr17	35961021	35961460	440	27.61;33.80;31.22	79.83;79.83;114.59	30.88	91.42	0.3	0.98	Down	-1.57	2.22e-08	3.37e-06	35961061	35961260	-1.67	5.65e-09	9.3e-07
chr17	30796341	30796720	380	6.37;7.24;13.92	32.77;32.77;16.37	9.18	27.3	0.25	0.8	Down	-1.57	0.000266139	0.00396069	30796441	30796640	-1.82	2.71e-05	0.000526112
chr2	129282721	129283100	380	10.62;8.45;13.08	36.13;36.13;22.92	10.72	31.73	0.77	2.48	Down	-1.57	1.2e-06	5.04e-05	129282821	129283020	-2.14	2.01e-09	4.2e-07
chr2	97676581	97676860	280	6.37;4.83;3.38	13.44;13.44;16.37	4.86	14.42	0.13	0.42	Down	-1.57	5.82e-06	0.000168687	97676601	97676800	-1.61	3.19e-06	9.68e-05
chr2	39325541	39325800	260	6.37;3.62;1.69	16.81;16.81;1.09	3.89	11.57	0.8	2.71	Down	-1.57	5.02e-05	0.000926788	39325581	39325780	-1.62	1.78e-05	0.000376651
chr2	28471061	28471580	520	0.00;15.69;52.32	72.27;72.27;56.75	22.67	67.1	0.74	2.25	Down	-1.57	8.74e-05	0.00136906	28471341	28471540	-1.67	4.19e-05	0.000747936
chr2	156008641	156008920	280	2.12;10.86;18.14	29.41;29.41;33.83	10.38	30.88	1.17	3.63	Down	-1.57	0.000104662	0.00158149	156008661	156008860	-1.68	8.02e-05	0.00123996
chr3	105755221	105755440	220	0.00;14.49;19.83	36.13;36.13;29.47	11.44	33.91	0.87	2.65	Down	-1.57	3.36e-05	0.000671628	105755241	105755440	-1.57	3.36e-05	0.000625141
chr4	57829881	57830080	200	6.37;9.66;9.70	27.73;27.73;20.74	8.58	25.4	0.93	2.98	Down	-1.57	1.49e-07	1.16e-05	57829881	57830080	-1.57	1.49e-07	9.63e-06
chr4	43399721	43400380	660	59.48;89.33;105.06	195.79;195.79;362.34	84.62	251.31	0.38	1.21	Down	-1.57	5.35e-07	2.79e-05	43399761	43399960	-1.35	4.01e-12	5.65e-09
chr4	84266761	84267040	280	2.12;13.28;13.08	28.57;28.57;27.28	9.49	28.14	Inf	Inf	Down	-1.57	3.12e-05	0.000633431	84266841	84267040	-1.68	4.64e-05	0.000814926
chr4	57612561	57612860	300	2.12;10.86;16.88	28.57;28.57;31.65	9.96	29.6	0.56	1.74	Down	-1.57	9.62e-05	0.00146881	57612581	57612780	-1.61	5.16e-05	0.000890754
chr5	99239021	99239560	540	33.99;65.18;74.26	152.94;152.94;209.54	57.81	171.81	0.55	1.76	Down	-1.57	1.12e-06	4.82e-05	99239101	99239300	-2.02	1.58e-08	2.02e-06
chr5	24574161	24574360	200	8.50;9.66;12.66	18.49;18.49;54.57	10.27	30.51	0.08	0.25	Down	-1.57	2.67e-05	0.000560469	24574161	24574360	-1.57	2.67e-05	0.00051933
chr6	113370181	113370500	320	14.87;9.66;7.59	14.29;14.29;66.57	10.71	31.71	0.08	0.27	Down	-1.57	1.41e-07	1.12e-05	113370181	113370380	-2.16	9.53e-08	7.08e-06
chr6	78033281	78033660	380	12.74;27.76;29.96	82.35;82.35;44.75	23.49	69.82	0.65	2.05	Down	-1.57	5.27e-06	0.000155163	78033461	78033660	-1.73	2e-07	1.19e-05
chr7	45048341	45048760	420	25.49;44.66;44.72	114.28;114.28;112.41	38.29	113.66	0.76	2.43	Down	-1.57	4.03e-12	1.44e-08	45048341	45048540	-1.68	1.15e-12	3.1e-09
chr7	80054121	80054740	620	31.86;32.59;38.40	95.80;95.80;113.50	34.28	101.7	0.67	2.17	Down	-1.57	4.12e-12	1.45e-08	80054461	80054660	-1.33	1.22e-11	9.4e-09
chr7	73774741	73775060	320	6.37;16.90;15.19	27.73;27.73;58.93	12.82	38.13	0.71	2.24	Down	-1.57	3.03e-06	0.000101194	73774861	73775060	-1.7	4.89e-06	0.000135152
chr7	142594041	142594780	740	14.87;13.28;26.58	46.22;46.22;69.85	18.24	54.09	0.99	3.18	Down	-1.57	3.86e-06	0.000122863	142594141	142594340	-2.5	2.54e-06	8.07e-05
chr7	97928321	97928520	200	8.50;7.24;7.17	30.25;30.25;7.64	7.64	22.71	0.41	1.33	Down	-1.57	1.25e-05	0.000311109	97928321	97928520	-1.57	1.25e-05	0.000286496
chr7	101063361	101063560	200	4.25;14.49;13.08	27.73;27.73;39.29	10.6	31.58	2.35	7.42	Down	-1.57	2.73e-05	0.00056991	101063361	101063560	-1.57	2.73e-05	0.00052831
chr8	23595721	23596360	640	59.48;68.81;64.55	196.63;196.63;178.99	64.28	190.75	1.26	4.07	Down	-1.57	1.81e-11	2.21e-08	23595841	23596040	-2.16	1.09e-12	3.09e-09
chr8	36224081	36224740	660	36.11;36.21;80.17	153.78;153.78;146.24	50.83	151.27	0.58	1.87	Down	-1.57	4.35e-08	5.19e-06	36224181	36224380	-2.05	3.26e-10	8.91e-08
chr8	72234841	72235120	280	4.25;9.66;9.28	25.21;25.21;18.55	7.73	22.99	0.17	0.54	Down	-1.57	1.14e-06	4.88e-05	72234921	72235120	-1.65	2.17e-07	1.27e-05
chr8	27052821	27053180	360	6.37;22.94;11.39	36.97;36.97;46.93	13.57	40.29	0.6	1.89	Down	-1.57	2.28e-06	8.07e-05	27052821	27053020	-2.05	2.07e-09	4.31e-07
chr8	125090681	125090960	280	25.49;19.31;65.82	101.68;101.68;125.51	36.87	109.62	1.01	3.22	Down	-1.57	2.62e-05	0.00055109	125090741	125090940	-1.63	1.69e-07	1.06e-05
chr8	111348621	111348900	280	8.50;6.04;6.75	9.24;9.24;44.75	7.09	21.08	0.19	0.62	Down	-1.57	3.38e-05	0.000675186	111348701	111348900	-1.72	2.57e-05	0.000502213
chr8	126923301	126923580	280	4.25;10.86;8.02	16.81;16.81;34.92	7.71	22.85	0.14	0.45	Down	-1.57	7.71e-05	0.00125714	126923321	126923520	-1.96	2.54e-05	0.000496844
chr9	60368341	60368960	620	57.35;60.36;75.10	173.94;173.94;223.73	64.27	190.54	1.16	3.73	Down	-1.57	6.36e-09	1.36e-06	60368761	60368960	-1.95	8.84e-10	2.09e-07
chr9	68767421	68767880	460	23.37;15.69;32.07	62.18;62.18;86.22	23.71	70.2	0.85	2.75	Down	-1.57	2.1e-08	3.26e-06	68767601	68767800	-1.48	4.08e-09	7.31e-07
chr9	96155501	96155920	420	8.50;15.69;20.25	49.58;49.58;32.74	14.81	43.97	0.18	0.57	Down	-1.57	6.55e-07	3.24e-05	96155621	96155820	-2.19	2.53e-07	1.42e-05
chr9	94787221	94787660	440	129.57;62.77;21.10	184.87;184.87;261.93	71.15	210.56	0.12	0.4	Down	-1.57	4.25e-05	0.000808649	94787221	94787420	-1.65	1.32e-05	0.000298818
chr9	56071501	56071740	240	4.25;8.45;8.86	24.37;24.37;15.28	7.19	21.34	0.79	2.5	Down	-1.57	5.75e-05	0.00101523	56071521	56071720	-1.41	5.34e-05	0.000917214
chr1	83067661	83067880	220	12.74;47.08;50.63	100.00;100.00;126.60	36.82	108.86	1.02	3.2	Down	-1.56	3.39e-05	0.000676252	83067681	83067880	-1.56	3.39e-05	0.00062955
chr10	84531321	84531700	380	44.61;53.11;89.45	133.61;133.61;284.85	62.39	184.02	0.8	2.55	Down	-1.56	0.000210945	0.00314767	84531361	84531560	-1.61	8.04e-06	0.000200751
chr11	77107641	77108020	380	27.61;25.35;18.14	43.70;43.70;122.23	23.7	69.88	0.17	0.57	Down	-1.56	3.36e-07	2.04e-05	77107781	77107980	-1.75	2.88e-07	1.57e-05
chr12	34073621	34074000	380	74.34;115.88;116.87	355.45;355.45;196.45	102.37	302.45	0.97	3.09	Down	-1.56	2.32e-07	1.57e-05	34073761	34073960	-1.57	2.25e-07	1.3e-05
chr13	17903981	17904180	200	10.62;14.49;18.56	47.90;47.90;32.74	14.56	42.85	1.06	3.35	Down	-1.56	1.71e-07	1.27e-05	17903981	17904180	-1.56	1.71e-07	1.07e-05
chr14	54440321	54440600	280	12.74;26.56;20.25	31.93;31.93;111.32	19.85	58.39	0.54	1.72	Down	-1.56	3.44e-07	2.07e-05	54440361	54440560	-1.57	3.38e-07	1.77e-05
chr15	83305001	83305660	660	8.50;16.90;7.17	32.77;32.77;30.56	10.86	32.03	1.18	3.76	Down	-1.56	1.25e-10	5.46e-08	83305001	83305200	-1.87	1.54e-07	9.85e-06
chr15	64221441	64221820	380	8.50;30.18;24.47	60.50;60.50;65.48	21.05	62.16	1.56	4.87	Down	-1.56	7.4e-09	1.54e-06	64221441	64221640	-1.79	7.1e-13	2.65e-09
chr15	101313621	101314000	380	10.62;7.24;5.49	29.41;29.41;9.82	7.78	22.88	0.55	1.79	Down	-1.56	5.52e-07	2.85e-05	101313621	101313820	-1.87	4.76e-07	2.25e-05
chr15	50830821	50831200	380	8.50;8.45;10.13	32.77;32.77;14.19	9.02	26.58	Inf	Inf	Down	-1.56	1.52e-05	0.000364759	50831001	50831200	-1.94	6.53e-07	2.87e-05
chr16	3046361	3046580	220	6.37;7.24;12.24	24.37;24.37;27.28	8.62	25.34	0.07	0.22	Down	-1.56	2.67e-06	9.12e-05	3046361	3046560	-1.56	2.67e-06	8.36e-05
chr17	73736601	73736880	280	4.25;9.66;10.55	25.21;25.21;21.83	8.15	24.08	0.45	1.41	Down	-1.56	1.57e-06	6.11e-05	73736661	73736860	-1.56	1.57e-06	5.55e-05
chr19	43896281	43896660	380	21.24;33.80;69.62	117.64;117.64;133.15	41.55	122.81	0.76	2.4	Down	-1.56	1.66e-07	1.25e-05	43896341	43896540	-1.95	1.9e-11	1.02e-08
chr19	19598521	19598860	340	4.25;6.04;8.02	17.65;17.65;18.55	6.1	17.95	0.17	0.53	Down	-1.56	4.7e-05	0.000878244	19598621	19598820	-2.14	1.67e-06	5.81e-05
chr2	156456721	156456980	260	6.37;3.62;1.27	10.08;10.08;13.10	3.75	11.09	0.39	1.3	Down	-1.56	8.65e-06	0.000231511	156456721	156456920	-1.86	4e-06	0.000116244
chr2	32200581	32200820	240	4.25;9.66;18.99	33.61;33.61;29.47	10.96	32.23	0.49	1.51	Down	-1.56	4.09e-05	0.000784534	32200601	32200800	-1.67	1.95e-05	0.000401273
chr2	165308201	165308580	380	10.62;3.62;9.70	16.81;16.81;37.11	7.98	23.57	0.06	0.18	Down	-1.56	5.98e-05	0.00104758	165308341	165308540	-3.45	4.74e-08	4.35e-06
chr3	121099001	121099340	340	25.49;9.66;16.03	30.25;30.25;90.58	17.06	50.36	0.44	1.48	Down	-1.56	1.38e-06	5.53e-05	121099141	121099340	-1.79	2.83e-07	1.55e-05
chr3	137285661	137286040	380	0.00;25.35;16.03	40.33;40.33;41.47	13.79	40.71	0.52	1.59	Down	-1.56	6.26e-06	0.000178346	137285741	137285940	-1.73	7.83e-07	3.28e-05
chr4	107101741	107102200	460	10.62;22.94;12.24	28.57;28.57;77.49	15.26	44.88	0.24	0.75	Down	-1.56	2.93e-07	1.85e-05	107102001	107102200	-2.87	5.83e-09	9.52e-07
chr4	106756661	106757200	540	33.99;70.01;75.53	193.27;193.27;141.88	59.84	176.14	0.42	1.33	Down	-1.56	4.98e-07	2.66e-05	106756821	106757020	-1.75	1.92e-10	5.61e-08
chr4	152229081	152229460	380	2.12;13.28;21.10	37.81;37.81;31.65	12.17	35.76	0.46	1.4	Down	-1.56	2.07e-05	0.000455172	152229221	152229420	-1.6	1.25e-05	0.000286929
chr4_GL456350_random	134301	134500	200	4.25;14.49;8.44	25.21;25.21;29.47	9.06	26.63	1	3.13	Down	-1.56	5.84e-07	2.97e-05	134301	134500	-1.56	5.84e-07	2.63e-05
chr5	75933821	75934080	260	14.87;19.31;35.44	68.91;68.91;67.67	23.21	68.49	1.27	4.02	Down	-1.56	5.17e-09	1.16e-06	75933821	75934020	-1.56	3.94e-09	7.14e-07
chr5	73372501	73372940	440	42.48;49.49;69.20	137.81;137.81;198.63	53.72	158.08	0.97	3.1	Down	-1.56	4.64e-08	5.41e-06	73372501	73372700	-1.46	1.48e-08	1.96e-06
chr6	64448641	64448920	280	8.50;8.45;10.97	33.61;33.61;15.28	9.31	27.5	0.33	1.08	Down	-1.56	1.68e-05	0.000393661	64448681	64448880	-1.59	9.86e-06	0.000236261
chr7	122248101	122248400	300	10.62;14.49;27.85	49.58;49.58;56.75	17.65	51.97	0.39	1.22	Down	-1.56	5.88e-08	6.24e-06	122248181	122248380	-1.68	8.75e-08	6.68e-06
chr8	70461741	70461960	220	14.87;15.69;16.46	35.29;35.29;67.67	15.67	46.08	0.84	2.71	Down	-1.56	1.16e-07	9.8e-06	70461761	70461960	-1.59	1.1e-07	7.76e-06
chr8	34748441	34748740	300	25.49;55.53;32.07	94.96;94.96;142.97	37.69	110.96	1.18	3.73	Down	-1.56	5.55e-07	2.87e-05	34748441	34748640	-1.92	1.16e-08	1.63e-06
chr9	77786101	77786540	440	10.62;37.42;14.35	57.14;57.14;69.85	20.8	61.38	0.21	0.66	Down	-1.56	4.97e-07	2.66e-05	77786261	77786460	-1.49	6.74e-07	2.94e-05
chr9	118608401	118608620	220	4.25;3.62;0.84	10.08;10.08;5.46	2.9	8.54	0.61	2	Down	-1.56	9.26e-05	0.00142926	118608401	118608600	-1.56	9.26e-05	0.00138309
chr9	108481001	108481280	280	6.37;25.35;13.50	49.58;49.58;33.83	15.07	44.33	0.83	2.6	Down	-1.56	9.83e-05	0.00149323	108481081	108481280	-1.61	2.98e-05	0.000568033
chr1	36420941	36421320	380	2.12;18.11;5.49	25.21;25.21;25.10	8.57	25.17	0.12	0.37	Down	-1.55	9.39e-05	0.00144251	36420941	36421140	-2.15	3.07e-07	1.65e-05
chr10	56250181	56250560	380	10.62;26.56;25.74	81.51;81.51;20.74	20.97	61.25	0.66	2.05	Down	-1.55	6.99e-05	0.0011613	56250181	56250380	-2.45	1.15e-07	8e-06
chr10	76403541	76403760	220	4.25;8.45;19.41	31.09;31.09;31.65	10.7	31.28	0.11	0.35	Down	-1.55	8.46e-05	0.00133832	76403541	76403740	-1.55	8.46e-05	0.00128692
chr12	69960941	69961220	280	2.12;15.69;15.61	33.61;33.61;30.56	11.14	32.59	0.25	0.77	Down	-1.55	1.74e-05	0.000401472	69961021	69961220	-1.58	1.27e-05	0.000291028
chr12	76191221	76191420	200	4.25;8.45;6.75	15.97;15.97;25.10	6.48	19.01	0.47	1.49	Down	-1.55	9.21e-05	0.00142326	76191221	76191420	-1.55	9.21e-05	0.00137674
chr13	49036341	49037040	700	29.74;47.08;71.31	139.49;139.49;153.88	49.37	144.29	0.72	2.26	Down	-1.55	4.53e-09	1.05e-06	49036441	49036640	-1.76	1.24e-12	3.21e-09
chr14	54173701	54173960	260	14.87;1.21;21.94	36.13;36.13;39.29	12.67	37.19	0.9	2.91	Down	-1.55	2.08e-05	0.000456003	54173701	54173900	-1.66	8.31e-06	0.000206161
chr15	9737981	9738200	220	4.25;13.28;18.99	35.29;35.29;36.02	12.17	35.53	0.54	1.67	Down	-1.55	9.96e-06	0.000259219	9737981	9738180	-1.55	9.96e-06	0.000238248
chr16	19882101	19882480	380	16.99;27.76;19.41	58.82;58.82;69.85	21.39	62.5	0.33	1.05	Down	-1.55	1.69e-12	1.1e-08	19882221	19882420	-1.41	1.63e-09	3.5e-07
chr16	11054661	11055140	480	36.11;73.63;78.90	194.11;194.11;163.71	62.88	183.98	1.98	6.17	Down	-1.55	3.64e-10	1.35e-07	11054941	11055140	-1.62	1.97e-12	4.02e-09
chr17	28929201	28929760	560	27.61;95.36;63.29	194.95;194.95;156.07	62.09	181.99	1.15	3.56	Down	-1.55	3.88e-07	2.23e-05	28929401	28929600	-1.67	3.11e-09	5.99e-07
chr2	118140461	118140740	280	4.25;15.69;11.39	31.09;31.09;29.47	10.44	30.55	0.77	2.39	Down	-1.55	5.11e-07	2.7e-05	118140521	118140720	-1.57	3.43e-07	1.78e-05
chr2	120527081	120527340	260	4.25;7.24;3.38	16.81;16.81;9.82	4.96	14.48	0.54	1.7	Down	-1.55	2.73e-05	0.00057057	120527141	120527340	-1.76	3.89e-06	0.000113899
chr3	9324921	9325140	220	8.50;4.83;6.75	18.49;18.49;21.83	6.69	19.6	Inf	Inf	Down	-1.55	2.11e-06	7.57e-05	9324921	9325120	-1.55	2.11e-06	6.92e-05
chr4	7213981	7214700	720	29.74;37.42;55.27	111.76;111.76;135.33	40.81	119.62	0.49	1.56	Down	-1.55	9.65e-11	4.48e-08	7214461	7214660	-1.69	1.95e-12	4.02e-09
chr4	126127661	126128160	500	31.86;25.35;30.38	68.07;68.07;121.14	29.2	85.76	0.31	1.01	Down	-1.55	1.48e-07	1.15e-05	126127861	126128060	-1.96	4.67e-08	4.3e-06
chr4	149371641	149371900	260	4.25;9.66;12.24	28.57;28.57;19.64	8.71	25.6	0.28	0.86	Down	-1.55	2.91e-05	0.000601336	149371641	149371840	-1.75	4.41e-05	0.000781508
chr5	140566281	140566860	580	23.37;37.42;60.76	116.80;116.80;123.33	40.51	118.98	0.52	1.64	Down	-1.55	1.73e-08	2.84e-06	140566641	140566840	-1.51	1.36e-09	3.01e-07
chr5	30592461	30592740	280	10.62;7.24;5.06	8.40;8.40;50.20	7.64	22.34	0.09	0.31	Down	-1.55	5.59e-07	2.87e-05	30592461	30592660	-1.57	3.08e-07	1.65e-05
chr5	30252661	30252940	280	12.74;7.24;8.86	21.01;21.01;42.56	9.62	28.19	0.07	0.21	Down	-1.55	6.87e-07	3.35e-05	30252681	30252880	-1.57	3.8e-07	1.91e-05
chr5	64229361	64229920	560	27.61;55.53;66.66	131.09;131.09;176.80	49.94	146.33	0.48	1.49	Down	-1.55	1.12e-05	0.000283212	64229641	64229840	-1.4	2.67e-09	5.26e-07
chr5	32386341	32386700	360	16.99;2.41;54.43	77.31;77.31;62.21	24.61	72.28	1.08	3.39	Down	-1.55	1.21e-05	0.000303683	32386401	32386600	-1.61	9.49e-07	3.83e-05
chr5	112150981	112151260	280	36.11;12.07;20.25	45.38;45.38;109.14	22.81	66.63	0.25	0.83	Down	-1.55	5.35e-05	0.000976115	112150981	112151180	-1.59	1.39e-05	0.000311871
chr5	19183361	19183560	200	6.37;19.31;9.70	42.02;42.02;19.64	11.8	34.56	0.26	0.81	Down	-1.55	8.02e-05	0.00129421	19183361	19183560	-1.55	8.02e-05	0.00123975
chr5	148249241	148249480	240	2.12;10.86;12.66	22.69;22.69;29.47	8.55	24.95	0.38	1.17	Down	-1.55	0.000185383	0.00277092	148249241	148249440	-1.59	5.57e-05	0.000932505
chr5	21580141	21580520	380	6.37;0.00;34.18	42.86;42.86;32.74	13.52	39.48	0.5	1.54	Down	-1.55	0.000356773	0.00529533	21580321	21580520	-1.66	1.13e-05	0.000264063
chr6	116122541	116123220	680	21.24;18.11;21.52	48.74;48.74;80.76	20.29	59.41	0.48	1.55	Down	-1.55	6.07e-08	6.37e-06	116122561	116122760	-2.71	2.73e-08	2.96e-06
chr7	80453521	80454020	500	21.24;14.49;9.28	45.38;45.38;41.47	15	44.08	0.29	0.94	Down	-1.55	3.93e-12	1.42e-08	80453521	80453720	-1.9	8.21e-10	1.96e-07
chr7	35824821	35825100	280	8.50;13.28;18.56	42.02;42.02;33.83	13.45	39.29	0.49	1.54	Down	-1.55	5.71e-09	1.25e-06	35824861	35825060	-1.59	4.83e-10	1.25e-07
chr7	96314901	96315280	380	19.12;30.18;44.30	100.00;100.00;74.21	31.2	91.4	1.71	5.36	Down	-1.55	2.01e-06	7.33e-05	96315001	96315200	-1.63	1.71e-06	5.93e-05
chr8	6250641	6251020	380	16.99;8.45;9.28	41.18;41.18;19.64	11.58	34	0.14	0.47	Down	-1.55	4.01e-08	4.93e-06	6250741	6250940	-2.9	6.67e-10	1.63e-07
chr8	108797061	108797340	280	16.99;43.46;48.94	97.48;97.48;125.51	36.46	106.82	Inf	Inf	Down	-1.55	1.39e-05	0.000339214	108797121	108797320	-2	1.57e-10	4.71e-08
chr9	118977281	118977600	320	33.99;22.94;11.81	42.02;42.02;116.78	22.91	66.94	0.21	0.68	Down	-1.55	2.92e-07	1.85e-05	118977401	118977600	-1.6	1.21e-07	8.36e-06
chr1	170088121	170088540	420	19.12;19.31;17.72	48.74;48.74;65.48	18.72	54.32	0.25	0.8	Down	-1.54	2.55e-09	6.84e-07	170088261	170088460	-1.6	1.08e-08	1.55e-06
chr10	13924701	13925080	380	6.37;22.94;22.78	52.10;52.10;46.93	17.36	50.38	0.39	1.18	Down	-1.54	3.35e-08	4.37e-06	13924861	13925060	-1.54	2.89e-08	3.06e-06
chr10	31223121	31223400	280	14.87;15.69;21.10	42.86;42.86;64.39	17.22	50.03	0.47	1.47	Down	-1.54	5.6e-08	6.04e-06	31223141	31223340	-1.85	1.5e-08	1.96e-06
chr10	42006761	42007060	300	6.37;10.86;16.88	36.97;36.97;25.10	11.37	33.02	0.16	0.48	Down	-1.54	1.6e-05	0.000379058	42006861	42007060	-1.61	1.22e-05	0.00028156
chr11	63682741	63682940	200	12.74;24.14;27.85	58.82;58.82;70.94	21.58	62.86	1.19	3.69	Down	-1.54	8.68e-11	4.15e-08	63682741	63682940	-1.54	8.68e-11	2.83e-08
chr12	84785141	84785560	420	36.11;68.81;41.35	113.44;113.44;199.72	48.75	142.2	0.46	1.45	Down	-1.54	2.5e-07	1.65e-05	84785141	84785340	-1.45	9.22e-08	6.94e-06
chr13	41443641	41443840	200	2.12;14.49;9.70	25.21;25.21;26.19	8.77	25.54	0.65	2	Down	-1.54	5e-05	0.000923705	41443641	41443840	-1.54	5e-05	0.000867243
chr14	32976581	32976800	220	8.50;2.41;8.02	21.01;21.01;13.10	6.31	18.37	Inf	Inf	Down	-1.54	9.05e-05	0.00140434	32976601	32976800	-1.61	2.17e-05	0.000436757
chr15	81328281	81328500	220	12.74;6.04;12.66	26.05;26.05;39.29	10.48	30.46	0.13	0.42	Down	-1.54	2.69e-06	9.16e-05	81328281	81328480	-1.58	7.86e-07	3.29e-05
chr15	55288321	55288600	280	2.12;13.28;9.70	26.05;26.05;20.74	8.37	24.28	0.47	1.42	Down	-1.54	3.41e-05	0.00068002	55288321	55288520	-1.54	3.41e-05	0.000633067
chr16	92463701	92463980	280	6.37;14.49;21.10	43.70;43.70;34.92	13.98	40.77	0.52	1.6	Down	-1.54	9.03e-07	4.09e-05	92463721	92463920	-1.54	9.03e-07	3.68e-05
chr16	25297181	25297560	380	6.37;6.04;7.59	15.97;15.97;26.19	6.67	19.37	0.24	0.76	Down	-1.54	0.00017379	0.00260025	25297341	25297540	-2.03	1.5e-06	5.37e-05
chr17	28267721	28268280	560	29.74;44.66;32.91	100.00;100.00;111.32	35.77	103.77	0.55	1.74	Down	-1.54	6.52e-12	1.71e-08	28268061	28268260	-2.2	3.2e-13	2.51e-09
chr17	83987781	83988060	280	6.37;10.86;24.89	41.18;41.18;40.38	14.04	40.91	0.52	1.6	Down	-1.54	8.96e-06	0.000238456	83987781	83987980	-1.57	5.22e-06	0.000141107
chr18	59400261	59400800	540	19.12;27.76;32.91	68.91;68.91;94.95	26.6	77.59	0.64	2.03	Down	-1.54	1.03e-08	1.99e-06	59400421	59400620	-1.59	2.33e-08	2.66e-06
chr18	84529661	84529920	260	8.50;4.83;9.28	25.21;25.21;15.28	7.54	21.9	Inf	Inf	Down	-1.54	3.35e-05	0.000669973	84529661	84529860	-1.54	3.35e-05	0.000623559
chr2	163117321	163118020	700	8.50;37.42;24.47	69.75;69.75;65.48	23.46	68.32	0.25	0.76	Down	-1.54	1.99e-08	3.14e-06	163117461	163117660	-2.79	5.1e-11	1.82e-08
chr2	167415561	167415940	380	4.25;8.45;8.86	19.33;19.33;24.01	7.19	20.89	1.58	4.91	Down	-1.54	1.15e-05	0.000290589	167415621	167415820	-1.67	6.07e-06	0.000160166
chr3	37632181	37632680	500	70.10;61.56;70.88	178.99;178.99;229.19	67.51	195.72	0.63	2	Down	-1.54	6.92e-09	1.46e-06	37632201	37632400	-1.63	1.18e-09	2.67e-07
chr4	150746821	150747220	400	40.36;96.57;64.13	173.10;173.10;239.01	67.02	195.07	1.34	4.17	Down	-1.54	2.1e-06	7.55e-05	150746821	150747020	-1.68	1.76e-08	2.19e-06
chr4	104269141	104269360	220	8.50;10.86;9.70	22.69;22.69;39.29	9.69	28.22	1.05	3.32	Down	-1.54	3.37e-06	0.000110004	104269141	104269340	-1.54	3.37e-06	0.000101184
chr5	112516761	112517320	560	12.74;15.69;19.83	49.58;49.58;41.47	16.09	46.88	0.87	2.75	Down	-1.54	1.68e-11	2.21e-08	112516761	112516960	-1.77	1.48e-07	9.58e-06
chr5	59559161	59559460	300	8.50;15.69;13.08	23.53;23.53;61.12	12.42	36.06	0.07	0.23	Down	-1.54	1.69e-06	6.45e-05	59559161	59559360	-1.77	1.6e-07	1.01e-05
chr5	55496461	55496660	200	4.25;13.28;12.66	24.37;24.37;39.29	10.06	29.34	0.15	0.46	Down	-1.54	7.65e-05	0.00124915	55496461	55496660	-1.54	7.65e-05	0.00119356
chr6	136098601	136098980	380	21.24;32.59;26.58	68.91;68.91;96.04	26.8	77.95	1.16	3.66	Down	-1.54	1.4e-08	2.48e-06	136098781	136098980	-1.62	9.51e-09	1.4e-06
chr6	146001301	146001900	600	21.24;44.66;56.96	105.88;105.88;145.15	40.95	118.97	0.48	1.47	Down	-1.54	9.49e-05	0.00145448	146001461	146001660	-1.64	2.1e-06	6.91e-05
chr7	55858301	55859040	740	50.98;50.70;73.42	170.58;170.58;166.98	58.36	169.38	2.52	7.96	Down	-1.54	1.47e-11	2.21e-08	55858301	55858500	-1.63	2.02e-12	4.06e-09
chr7	141867481	141868160	680	33.99;35.01;37.97	95.80;95.80;118.96	35.66	103.52	1.28	4.05	Down	-1.54	5.64e-10	1.96e-07	141867881	141868080	-1.49	8.79e-12	8.37e-09
chr8	13338861	13339240	380	8.50;2.41;5.49	16.81;16.81;14.19	5.47	15.93	0.08	0.27	Down	-1.54	7.77e-06	0.000212048	13338961	13339160	-1.54	7.77e-06	0.000195015
chr8	110537901	110538120	220	8.50;2.41;2.53	16.81;16.81;5.46	4.48	13.02	0.46	1.53	Down	-1.54	8.47e-05	0.00133877	110537901	110538100	-1.54	8.47e-05	0.00128753
chr9	118183861	118184240	380	6.37;19.31;26.16	49.58;49.58;51.29	17.28	50.15	0.32	0.98	Down	-1.54	2.26e-07	1.54e-05	118183901	118184100	-1.95	1.57e-10	4.72e-08
chr1	121455501	121455700	200	6.37;8.45;19.41	30.25;30.25;38.20	11.41	32.9	0.63	1.93	Down	-1.53	4.78e-05	0.000890194	121455501	121455700	-1.53	4.78e-05	0.000835109
chr1	23850081	23850280	200	2.12;14.49;14.77	27.73;27.73;34.92	10.46	30.13	0.59	1.77	Down	-1.53	8.94e-05	0.00139035	23850081	23850280	-1.53	8.94e-05	0.00134196
chr10	117199001	117199240	240	16.99;12.07;26.58	26.89;26.89;106.96	18.55	53.58	0.36	1.15	Down	-1.53	4.46e-05	0.000842892	117199001	117199200	-1.53	4.46e-05	0.0007892
chr10	59659781	59660060	280	4.25;7.24;3.80	17.65;17.65;8.73	5.1	14.67	0.55	1.72	Down	-1.53	8.73e-05	0.00136768	59659781	59659980	-2.21	1.14e-05	0.000265079
chr12	99186741	99187280	540	25.49;61.56;40.08	126.89;126.89;112.41	42.38	122.06	0.52	1.59	Down	-1.53	1.04e-10	4.74e-08	99186741	99186940	-1.52	3.12e-12	5.06e-09
chr12	40851621	40852000	380	10.62;19.31;27.00	56.30;56.30;51.29	18.98	54.63	0.84	2.57	Down	-1.53	1.4e-09	4.16e-07	40851681	40851880	-1.64	9.48e-09	1.4e-06
chr12	52886701	52886900	200	8.50;9.66;9.28	24.37;24.37;30.56	9.15	26.43	0.99	3.11	Down	-1.53	9.03e-08	8.33e-06	52886701	52886900	-1.53	9.03e-08	6.83e-06
chr12	73664381	73665000	620	0.00;25.35;39.66	64.70;64.70;57.84	21.67	62.42	0.41	1.22	Down	-1.53	5.66e-07	2.9e-05	73664721	73664920	-1.91	1.13e-05	0.000264116
chr13	34298681	34299280	600	38.23;54.32;56.54	145.37;145.37;138.61	49.7	143.12	0.72	2.24	Down	-1.53	7.63e-12	1.84e-08	34298901	34299100	-1.85	6.96e-13	2.65e-09
chr13	71400241	71400520	280	6.37;7.24;17.30	31.09;31.09;27.28	10.3	29.82	1.13	3.5	Down	-1.53	1.63e-05	0.000385506	71400321	71400520	-1.53	1.63e-05	0.000355362
chr14	79721681	79722340	660	33.99;27.76;38.82	88.23;88.23;113.50	33.52	96.66	0.36	1.14	Down	-1.53	2.34e-09	6.37e-07	79721921	79722120	-2.37	4.03e-11	1.53e-08
chr14	55067941	55068240	300	8.50;2.41;2.53	13.44;13.44;12.01	4.48	12.97	0.46	1.52	Down	-1.53	1.84e-05	0.000420266	55068001	55068200	-2.07	6.85e-08	5.6e-06
chr15	99035301	99035660	360	16.99;16.90;10.97	28.57;28.57;72.03	14.95	43.06	0.4	1.27	Down	-1.53	1.65e-07	1.24e-05	99035381	99035580	-2.02	6.95e-08	5.66e-06
chr15	31562841	31563040	200	2.12;8.45;9.28	21.01;21.01;15.28	6.62	19.1	0.49	1.49	Down	-1.53	5.34e-05	0.000975494	31562841	31563040	-1.53	5.34e-05	0.000917214
chr15	98692621	98692860	240	6.37;8.45;7.59	15.97;15.97;32.74	7.47	21.56	0.32	1.01	Down	-1.53	7.83e-05	0.00127138	98692661	98692860	-1.53	7.83e-05	0.00121626
chr16	16035921	16036400	480	29.74;79.67;57.38	152.94;152.94;175.71	55.6	160.53	1.22	3.77	Down	-1.53	1.21e-09	3.69e-07	16036121	16036320	-1.51	1.57e-11	9.97e-09
chr16	95263281	95263640	360	0.00;26.56;29.96	57.14;57.14;49.11	18.84	54.46	0.61	1.83	Down	-1.53	5.54e-07	2.86e-05	95263321	95263520	-2.7	1.45e-13	2.51e-09
chr17	35143381	35143840	460	12.74;31.38;26.16	76.47;76.47;50.20	23.43	67.71	0.17	0.53	Down	-1.53	1.57e-06	6.09e-05	35143461	35143660	-1.58	3.42e-09	6.42e-07
chr17	12992681	12992940	260	8.50;4.83;6.75	21.85;21.85;14.19	6.69	19.29	0.07	0.24	Down	-1.53	7.78e-06	0.000212229	12992681	12992880	-1.53	7.78e-06	0.000195186
chr17	35479241	35479460	220	6.37;3.62;5.06	15.13;15.13;13.10	5.02	14.45	Inf	Inf	Down	-1.53	3.52e-05	0.000696288	35479241	35479440	-1.74	2.2e-05	0.000441598
chr18	31726941	31727180	240	4.25;10.86;3.80	14.29;14.29;26.19	6.3	18.25	0.46	1.43	Down	-1.53	2.13e-05	0.000465522	31726941	31727140	-1.53	2.13e-05	0.000429245
chr18	67511541	67511740	200	4.25;4.83;0.42	3.36;3.36;20.74	3.17	9.15	Inf	Inf	Down	-1.53	5.99e-05	0.00104952	67511541	67511740	-1.53	5.99e-05	0.000991136
chr19	3614281	3614840	560	10.62;19.31;13.50	48.74;48.74;28.38	14.48	41.95	0.17	0.52	Down	-1.53	2.36e-08	3.53e-06	3614601	3614800	-1.92	2.11e-06	6.93e-05
chr19	21921381	21921580	200	2.12;10.86;5.91	18.49;18.49;17.46	6.3	18.15	Inf	Inf	Down	-1.53	6.51e-05	0.00110519	21921381	21921580	-1.53	6.51e-05	0.0010477
chr2	72246541	72246860	320	36.11;13.28;21.52	51.26;51.26;102.59	23.64	68.37	0.7	2.3	Down	-1.53	1.27e-05	0.000315046	72246641	72246840	-1.71	2.41e-07	1.37e-05
chr3	95800861	95801100	240	8.50;4.83;9.70	21.85;21.85;22.92	7.68	22.21	0.27	0.87	Down	-1.53	2.85e-06	9.62e-05	95800861	95801060	-1.53	2.85e-06	8.83e-05
chr4	137818941	137819320	380	4.25;10.86;8.86	22.69;22.69;24.01	7.99	23.13	0.29	0.91	Down	-1.53	1.56e-06	6.08e-05	137818941	137819140	-2	3.83e-08	3.77e-06
chr4	144914841	144915040	200	10.62;3.62;5.91	8.40;8.40;41.47	6.72	19.43	0.23	0.76	Down	-1.53	1.53e-05	0.000366146	144914841	144915040	-1.53	1.53e-05	0.00033761
chr5	144876821	144877200	380	12.74;15.69;20.67	50.42;50.42;41.47	16.37	47.44	0.36	1.11	Down	-1.53	6.81e-11	3.51e-08	144876921	144877120	-1.71	4.37e-11	1.63e-08
chr5	134254421	134254860	440	12.74;10.86;11.81	31.09;31.09;40.38	11.81	34.19	Inf	Inf	Down	-1.53	4.97e-09	1.13e-06	134254481	134254680	-1.56	1.7e-08	2.13e-06
chr5	142891941	142892320	380	38.23;14.49;20.67	38.65;38.65;134.24	24.46	70.52	0.27	0.87	Down	-1.53	1.51e-05	0.000364256	142891941	142892140	-1.75	6.37e-06	0.000164834
chr7	28356901	28357160	260	2.12;9.66;10.97	23.53;23.53;18.55	7.58	21.87	0.85	2.57	Down	-1.53	8.62e-05	0.00135774	28356901	28357100	-1.53	8.62e-05	0.00130716
chr7	43886521	43886880	360	2.12;9.66;11.39	23.53;23.53;19.64	7.72	22.23	0.43	1.3	Down	-1.53	0.000122769	0.00184858	43886641	43886840	-2.21	2.79e-08	3.02e-06
chr8	122977301	122977680	380	12.74;25.35;24.89	65.54;65.54;51.29	21	60.79	0.92	2.85	Down	-1.53	1.02e-10	4.69e-08	122977461	122977660	-1.56	1.1e-11	9.29e-09
chr8	14258441	14258840	400	16.99;13.28;16.88	32.77;32.77;70.94	15.72	45.49	0.11	0.35	Down	-1.53	1.7e-07	1.26e-05	14258561	14258760	-1.61	1.62e-07	1.03e-05
chr8	119664781	119665060	280	8.50;7.24;9.28	21.85;21.85;28.38	8.34	24.02	0.45	1.41	Down	-1.53	6.92e-07	3.37e-05	119664861	119665060	-1.53	6.92e-07	3e-05
chr8	119591141	119591480	340	8.50;12.07;24.47	40.33;40.33;49.11	15.01	43.26	0.25	0.78	Down	-1.53	1.58e-06	6.12e-05	119591261	119591460	-1.77	1.5e-06	5.37e-05
chr9	62847281	62847800	520	40.36;74.84;64.55	151.26;151.26;216.09	59.92	172.87	0.32	0.99	Down	-1.53	3.29e-08	4.33e-06	62847401	62847600	-2.13	3.43e-08	3.45e-06
chr9	91751581	91751780	200	6.37;6.04;7.59	16.81;16.81;24.01	6.67	19.21	0.48	1.5	Down	-1.53	5.35e-05	0.000976675	91751581	91751780	-1.53	5.35e-05	0.000918413
chr9	95508641	95508840	200	2.12;8.45;5.06	15.97;15.97;13.10	5.21	15.01	0.13	0.39	Down	-1.53	5.71e-05	0.00100954	95508641	95508840	-1.53	5.71e-05	0.000951961
chr9	40297621	40297940	320	4.25;12.07;10.97	15.97;15.97;46.93	9.1	26.29	0.08	0.25	Down	-1.53	0.000223021	0.0033255	40297661	40297860	-1.79	1.21e-06	4.6e-05
chr1	30717521	30717800	280	8.50;14.49;9.28	13.44;13.44;65.48	10.75	30.79	0.15	0.45	Down	-1.52	1.17e-06	4.94e-05	30717541	30717740	-1.52	1.17e-06	4.48e-05
chr1	90632241	90632620	380	2.12;19.31;24.89	46.22;46.22;40.38	15.44	44.27	0.29	0.87	Down	-1.52	3.06e-06	0.000101889	90632241	90632440	-1.87	3e-07	1.63e-05
chr1	70711881	70712240	360	8.50;2.41;4.22	15.13;15.13;13.10	5.04	14.45	0.1	0.34	Down	-1.52	8.04e-06	0.000218095	70712001	70712200	-2.31	8.64e-08	6.61e-06
chr1	181400781	181401020	240	12.74;9.66;32.07	56.30;56.30;43.66	18.16	52.09	0.57	1.75	Down	-1.52	7.99e-05	0.00129082	181400821	181401020	-1.5	3.45e-05	0.000639435
chr10	25520041	25520780	740	44.61;48.28;53.16	126.05;126.05;165.89	48.68	139.33	0.58	1.82	Down	-1.52	1.11e-08	2.1e-06	25520061	25520260	-1.73	1.64e-09	3.52e-07
chr10	24807261	24807540	280	2.12;14.49;18.14	34.45;34.45;30.56	11.58	33.15	0.65	1.95	Down	-1.52	3.62e-05	0.000712594	24807261	24807460	-1.52	3.62e-05	0.000664356
chr12	54645461	54645840	380	8.50;4.83;8.86	21.01;21.01;21.83	7.4	21.28	0.39	1.25	Down	-1.52	3.47e-06	0.000112741	54645581	54645780	-1.88	4.94e-07	2.32e-05
chr13	44697341	44697760	420	16.99;22.94;12.24	50.42;50.42;49.11	17.39	49.98	0.34	1.07	Down	-1.52	1.43e-12	1.03e-08	44697381	44697580	-1.74	5.77e-13	2.64e-09
chr13	97403561	97404080	520	33.99;22.94;41.77	89.07;89.07;105.86	32.9	94.67	0.34	1.06	Down	-1.52	8.83e-12	1.98e-08	97403861	97404060	-1.68	1e-11	9.01e-09
chr13	113659921	113660400	480	14.87;33.80;48.94	99.16;99.16;80.76	32.54	93.03	0.42	1.28	Down	-1.52	9.58e-07	4.28e-05	113660021	113660220	-2.2	5.83e-13	2.64e-09
chr13	13358001	13358220	220	2.12;10.86;10.13	22.69;22.69;20.74	7.7	22.04	1.72	5.17	Down	-1.52	7.26e-05	0.00119621	13358001	13358200	-1.52	7.26e-05	0.00113999
chr14	29021321	29021920	600	23.37;2.41;20.25	43.70;43.70;44.75	15.34	44.05	0.46	1.48	Down	-1.52	1.38e-06	5.53e-05	29021441	29021640	-1.96	1.86e-06	6.34e-05
chr14	45664441	45664800	360	16.99;2.41;26.16	46.22;46.22;38.20	15.19	43.54	0.41	1.28	Down	-1.52	2.59e-06	8.94e-05	45664501	45664700	-1.55	1.7e-06	5.9e-05
chr15	5841901	5842280	380	0.00;15.69;14.77	31.09;31.09;25.10	10.15	29.09	0.58	1.71	Down	-1.52	0.000111579	0.00168375	5841961	5842160	-1.71	3.44e-05	0.000638128
chr16	16546941	16547220	280	12.74;7.24;17.72	29.41;29.41;49.11	12.57	35.98	0.34	1.06	Down	-1.52	1.91e-05	0.000429481	16546961	16547160	-1.56	5.49e-06	0.000147324
chr17	29445341	29445860	520	12.74;55.53;33.75	92.43;92.43;108.05	34.01	97.64	1.51	4.59	Down	-1.52	5.06e-08	5.69e-06	29445481	29445680	-1.86	2.46e-09	4.93e-07
chr17	24599141	24599420	280	4.25;13.28;10.97	24.37;24.37;32.74	9.5	27.16	0.35	1.06	Down	-1.52	4.21e-06	0.000131735	24599141	24599340	-1.84	3.87e-07	1.93e-05
chr17	87855201	87855480	280	12.74;4.83;4.22	12.60;12.60;37.11	7.26	20.77	0.07	0.24	Down	-1.52	2.06e-05	0.000453665	87855201	87855400	-1.52	2.06e-05	0.000418067
chr2	7114541	7115160	620	27.61;27.76;29.11	74.79;74.79;92.77	28.16	80.78	0.34	1.05	Down	-1.52	1.94e-10	7.85e-08	7114961	7115160	-1.92	8.82e-13	2.79e-09
chr2	133113561	133114000	440	6.37;20.52;23.63	51.26;51.26;42.56	16.84	48.36	0.34	1.03	Down	-1.52	5.71e-08	6.12e-06	133113721	133113920	-1.94	3.91e-10	1.04e-07
chr2	91492441	91492720	280	12.74;8.45;3.80	7.56;7.56;56.75	8.33	23.96	0.12	0.4	Down	-1.52	1.05e-07	9.11e-06	91492441	91492640	-1.52	1.05e-07	7.48e-06
chr2	27768121	27768500	380	8.50;2.41;44.72	55.46;55.46;49.11	18.55	53.34	1.37	4.18	Down	-1.52	1.96e-06	7.2e-05	27768281	27768480	-1.65	1.96e-06	6.56e-05
chr2	33923361	33923640	280	4.25;7.24;10.55	21.85;21.85;19.64	7.35	21.11	0.54	1.65	Down	-1.52	3.43e-05	0.000683896	33923361	33923560	-1.67	2.32e-05	0.000462373
chr2	174543921	174544380	460	25.49;63.98;55.69	115.12;115.12;185.53	48.39	138.59	0.44	1.36	Down	-1.52	8.49e-05	0.00134115	174544161	174544360	-1.57	1.42e-06	5.13e-05
chr2	32109501	32109760	260	8.50;21.73;20.67	29.41;29.41;87.31	16.97	48.71	0.14	0.44	Down	-1.52	9.13e-05	0.00141448	32109541	32109740	-1.65	5.18e-07	2.4e-05
chr3	13561201	13561640	440	12.74;25.35;13.92	44.54;44.54;60.03	17.34	49.7	0.17	0.53	Down	-1.52	3.62e-09	9.04e-07	13561261	13561460	-1.51	9.96e-09	1.45e-06
chr3	127124221	127124940	720	38.23;76.05;110.97	205.88;205.88;234.65	75.08	215.47	1.11	3.37	Down	-1.52	9.16e-08	8.41e-06	127124401	127124600	-1.79	4.92e-10	1.27e-07
chr3	38934141	38934520	380	10.62;19.31;39.66	70.59;70.59;57.84	23.2	66.34	1.28	3.89	Down	-1.52	9.28e-07	4.17e-05	38934201	38934400	-1.57	6.62e-08	5.46e-06
chr4	43549161	43549440	280	8.50;15.69;6.75	23.53;23.53;41.47	10.31	29.51	0.22	0.69	Down	-1.52	1.24e-07	1.03e-05	43549161	43549360	-1.68	8.13e-08	6.36e-06
chr4	121062021	121062300	280	10.62;4.83;8.02	26.05;26.05;15.28	7.82	22.46	Inf	Inf	Down	-1.52	6.28e-06	0.000178346	121062101	121062300	-1.83	2.6e-07	1.46e-05
chr4	116696501	116696700	200	6.37;3.62;5.49	15.13;15.13;14.19	5.16	14.81	1.09	3.48	Down	-1.52	4.52e-05	0.000851629	116696501	116696700	-1.52	4.52e-05	0.000797703
chr4	129058801	129059080	280	4.25;4.83;0.84	10.92;10.92;6.55	3.31	9.47	0.12	0.37	Down	-1.52	4.72e-05	0.00088114	129058801	129059000	-1.52	4.72e-05	0.000826252
chr4	127316221	127316440	220	2.12;14.49;8.02	24.37;24.37;21.83	8.21	23.52	0.31	0.92	Down	-1.52	8.42e-05	0.00133384	127316221	127316420	-1.52	8.42e-05	0.00128221
chr5	72991301	72991900	600	27.61;61.56;82.28	154.62;154.62;182.26	57.15	163.83	0.97	2.96	Down	-1.52	6.02e-08	6.33e-06	72991481	72991680	-1.6	9.11e-09	1.35e-06
chr5	115180741	115181000	260	8.50;16.90;17.30	30.25;30.25;62.21	14.23	40.9	0.16	0.48	Down	-1.52	3.36e-06	0.000109685	115180741	115180940	-1.52	3.36e-06	0.000100891
chr5	21579601	21579980	380	10.62;0.00;34.60	46.22;46.22;37.11	15.07	43.18	0.82	2.53	Down	-1.52	1.11e-05	0.000282024	21579721	21579920	-1.83	3.13e-06	9.54e-05
chr6	114738721	114739240	520	144.44;111.05;83.54	329.40;329.40;316.50	113.01	325.1	0.66	2.12	Down	-1.52	2.55e-11	2.37e-08	114738821	114739020	-1.74	4.29e-12	5.9e-09
chr6	137522701	137523320	620	16.99;55.53;41.35	110.08;110.08;105.86	37.96	108.68	0.7	2.13	Down	-1.52	8.38e-09	1.69e-06	137523081	137523280	-1.35	1.2e-11	9.37e-09
chr6	31242101	31242400	300	8.50;27.76;34.60	65.54;65.54;72.03	23.62	67.71	0.53	1.59	Down	-1.52	4.44e-08	5.24e-06	31242121	31242320	-1.55	2.12e-08	2.51e-06
chr6	39154081	39154500	420	50.98;26.56;37.55	78.15;78.15;174.62	38.36	110.31	0.18	0.59	Down	-1.52	3.75e-07	2.18e-05	39154081	39154280	-1.72	1.79e-07	1.11e-05
chr7	90018401	90018860	460	8.50;30.18;11.39	50.42;50.42;42.56	16.69	47.8	0.2	0.62	Down	-1.52	1.05e-07	9.13e-06	90018521	90018720	-1.83	2.49e-09	4.96e-07
chr7	140865261	140865500	240	6.37;8.45;12.66	30.25;30.25;18.55	9.16	26.35	0.22	0.69	Down	-1.52	8.45e-05	0.00133757	140865301	140865500	-1.54	3.53e-05	0.00065023
chr8	121840081	121840420	340	8.50;16.90;13.92	35.29;35.29;42.56	13.11	37.72	0.12	0.37	Down	-1.52	9.59e-10	3.04e-07	121840101	121840300	-1.62	3.07e-09	5.92e-07
chr8	12521301	12521880	580	31.86;20.52;39.24	95.80;95.80;72.03	30.54	87.87	1.64	5.16	Down	-1.52	1.09e-09	3.41e-07	12521441	12521640	-1.8	4.49e-11	1.66e-08
chr8	54420701	54421360	660	27.61;35.01;57.38	110.92;110.92;121.14	40	114.33	1.25	3.84	Down	-1.52	1.41e-09	4.2e-07	54421081	54421280	-1.97	5.04e-13	2.62e-09
chr9	16866421	16866780	360	4.25;8.45;12.24	22.69;22.69;26.19	8.31	23.86	0.07	0.21	Down	-1.52	2.02e-05	0.000449816	16866421	16866620	-1.74	1.51e-06	5.42e-05
chr10	77098321	77098980	660	10.62;21.73;21.10	44.54;44.54;63.30	17.82	50.79	0.49	1.49	Down	-1.51	6.05e-08	6.36e-06	77098701	77098900	-2.03	5.33e-07	2.45e-05
chr11	46327241	46327520	280	12.74;14.49;22.36	41.18;41.18;58.93	16.53	47.1	0.21	0.65	Down	-1.51	8.43e-07	3.89e-05	46327301	46327500	-1.54	2.91e-07	1.59e-05
chr12	99204361	99205240	880	48.86;68.81;128.69	231.09;231.09;240.10	82.12	234.09	0.69	2.11	Down	-1.51	1.86e-07	1.34e-05	99204781	99204980	-1.67	1e-07	7.31e-06
chr12	77040841	77041040	200	8.50;15.69;28.27	53.78;53.78;41.47	17.49	49.68	1.29	3.89	Down	-1.51	4.09e-05	0.000785561	77040841	77041040	-1.51	4.09e-05	0.00073434
chr14	20127101	20127320	220	0.00;14.49;17.72	32.77;32.77;26.19	10.74	30.58	2.44	7.18	Down	-1.51	0.0001	0.00151225	20127101	20127300	-1.53	8.19e-05	0.00126111
chr15	102055201	102055620	420	8.50;24.14;13.50	31.93;31.93;67.67	15.38	43.84	0.21	0.64	Down	-1.51	0.000143534	0.00215443	102055281	102055480	-1.65	3.08e-06	9.42e-05
chr16	69381761	69382140	380	8.50;14.49;12.66	31.09;31.09;39.29	11.88	33.82	0.16	0.5	Down	-1.51	9.93e-09	1.93e-06	69381761	69381960	-1.5	4.54e-08	4.22e-06
chr17	28615121	28615500	380	8.50;3.62;4.22	13.44;13.44;19.64	5.45	15.51	Inf	Inf	Down	-1.51	1.7e-05	0.000395523	28615141	28615340	-1.89	2.71e-07	1.5e-05
chr18	56757521	56757920	400	50.98;41.04;56.96	121.85;121.85;180.08	49.66	141.26	0.59	1.84	Down	-1.51	6.83e-08	6.89e-06	56757621	56757820	-1.68	1.38e-08	1.86e-06
chr19	46963221	46963600	380	6.37;9.66;11.39	26.05;26.05;26.19	9.14	26.1	0.25	0.77	Down	-1.51	1.04e-06	4.53e-05	46963321	46963520	-2.35	6.14e-08	5.17e-06
chr2	69674221	69674600	380	6.37;15.69;27.00	48.74;48.74;42.56	16.36	46.68	3.64	10.96	Down	-1.51	1.1e-06	4.75e-05	69674261	69674460	-1.64	1.17e-06	4.48e-05
chr2	85053101	85053640	540	14.87;65.18;52.74	116.80;116.80;144.06	44.26	125.89	0.9	2.69	Down	-1.51	1.15e-05	0.000290602	85053121	85053320	-1.56	4.4e-08	4.12e-06
chr2	9861741	9861980	240	4.25;7.24;13.08	21.85;21.85;26.19	8.19	23.3	0.45	1.37	Down	-1.51	6.83e-05	0.00114002	9861741	9861940	-1.51	6.83e-05	0.00108314
chr3	113903181	113903560	380	8.50;16.90;21.94	49.58;49.58;36.02	15.78	45.06	0.7	2.12	Down	-1.51	2.95e-06	9.89e-05	113903221	113903420	-1.51	1.66e-08	2.1e-06
chr3	102957261	102957460	200	4.25;4.83;1.27	10.92;10.92;7.64	3.45	9.83	0.24	0.77	Down	-1.51	5.5e-05	0.000982786	102957261	102957460	-1.51	5.5e-05	0.000925333
chr3	104659561	104659780	220	2.12;14.49;12.24	25.21;25.21;31.65	9.62	27.36	0.43	1.29	Down	-1.51	9.54e-05	0.00146074	104659561	104659760	-1.51	9.54e-05	0.00141632
chr4	107474421	107474800	380	29.74;22.94;38.40	84.03;84.03;91.68	30.36	86.58	2.18	6.78	Down	-1.51	2.24e-12	1.19e-08	107474501	107474700	-1.59	2.26e-12	4.29e-09
chr4	122849101	122849820	720	19.12;31.38;32.91	74.79;74.79;87.31	27.8	78.96	0.34	1.03	Down	-1.51	3.74e-12	1.4e-08	122849161	122849360	-1.59	2.06e-10	5.97e-08
chr4	42548221	42548880	660	16.99;21.73;40.93	71.43;71.43;84.04	26.55	75.63	0.49	1.48	Down	-1.51	2.37e-08	3.53e-06	42548501	42548700	-3.08	1.1e-09	2.53e-07
chr4	150310281	150310860	580	31.86;20.52;13.92	52.94;52.94;82.94	22.1	62.94	2.31	7.4	Down	-1.51	5.33e-08	5.89e-06	150310501	150310700	-1.39	1.64e-08	2.08e-06
chr4	65613281	65613520	240	4.25;38.63;28.27	63.86;63.86;75.31	23.71	67.68	0.31	0.94	Down	-1.51	1.89e-07	1.36e-05	65613321	65613520	-1.94	2.26e-09	4.59e-07
chr4	100324181	100324540	360	6.37;14.49;18.99	38.65;38.65;36.02	13.28	37.77	0.33	0.99	Down	-1.51	4.72e-07	2.56e-05	100324341	100324540	-1.97	2.07e-10	5.98e-08
chr4	88732261	88732620	360	12.74;7.24;12.24	34.45;34.45;22.92	10.74	30.61	0.08	0.26	Down	-1.51	5.75e-07	2.93e-05	88732281	88732480	-1.64	1.43e-09	3.14e-07
chr5	89827181	89827780	600	29.74;14.49;10.13	53.78;53.78;46.93	18.12	51.5	1.25	4.03	Down	-1.51	4.79e-10	1.71e-07	89827361	89827560	-1.89	1.6e-10	4.79e-08
chr5	57152201	57152780	580	27.61;37.42;76.79	135.29;135.29;132.06	47.28	134.21	0.65	1.97	Down	-1.51	1.71e-07	1.27e-05	57152581	57152780	-2.2	1.56e-11	9.97e-09
chr5	142778521	142778920	400	29.74;19.31;13.08	30.25;30.25;116.78	20.71	59.09	0.27	0.87	Down	-1.51	2.46e-07	1.63e-05	142778721	142778920	-1.63	1.39e-07	9.17e-06
chr6	92076401	92077020	620	14.87;39.83;27.85	84.03;84.03;66.57	27.52	78.21	1.21	3.67	Down	-1.51	4.85e-08	5.55e-06	92076741	92076940	-2.25	2.78e-13	2.51e-09
chr6	145458641	145458840	200	4.25;15.69;17.72	32.77;32.77;41.47	12.55	35.67	2.8	8.38	Down	-1.51	2.98e-05	0.000611588	145458641	145458840	-1.51	2.98e-05	0.000567561
chr6	30420701	30421080	380	0.00;20.52;18.14	36.13;36.13;38.20	12.89	36.82	0.42	1.24	Down	-1.51	3.43e-05	0.000683489	30420801	30421000	-1.83	2.56e-06	8.11e-05
chr7	126493481	126493920	440	19.12;33.80;59.91	108.40;108.40;104.77	37.61	107.19	0.92	2.8	Down	-1.51	7.83e-08	7.58e-06	126493661	126493860	-1.62	4.53e-08	4.21e-06
chr7	102090401	102090780	380	8.50;7.24;4.22	20.17;20.17;16.37	6.65	18.9	0.18	0.55	Down	-1.51	1.31e-07	1.07e-05	102090521	102090720	-1.8	8.85e-08	6.73e-06
chr7	128236781	128237420	640	125.32;109.85;167.93	276.46;276.46;591.53	134.37	381.48	0.85	2.64	Down	-1.51	1.58e-06	6.13e-05	128237101	128237300	-1.44	6.53e-08	5.41e-06
chr7	64584361	64584780	420	14.87;47.08;24.47	75.63;75.63;94.95	28.81	82.07	0.53	1.61	Down	-1.51	3.19e-06	0.000105401	64584441	64584640	-1.54	1.12e-08	1.59e-06
chr7	109155421	109155680	260	2.12;9.66;6.33	17.65;17.65;16.37	6.04	17.22	0.67	2.02	Down	-1.51	3.18e-05	0.000642745	109155421	109155620	-1.55	2.1e-05	0.000425102
chr7	118266901	118267100	200	4.25;6.04;4.22	15.13;15.13;10.91	4.83	13.72	0.21	0.64	Down	-1.51	5.35e-05	0.000976826	118266901	118267100	-1.51	5.35e-05	0.000918601
chr8	83216201	83216900	700	23.37;60.36;89.03	166.38;166.38;159.34	57.58	164.03	0.53	1.61	Down	-1.51	2.47e-07	1.64e-05	83216541	83216740	-1.64	2.07e-08	2.47e-06
chr8	11862141	11862380	240	6.37;9.66;16.03	33.61;33.61;24.01	10.69	30.41	1.17	3.57	Down	-1.51	1.62e-05	0.000382567	11862141	11862340	-1.45	7.09e-06	0.000180531
chr8	111836501	111836920	420	16.99;45.87;12.66	79.83;79.83;55.66	25.17	71.77	0.42	1.3	Down	-1.51	8.42e-05	0.0013335	111836521	111836720	-1.47	1.49e-05	0.00033076
chr9	58561761	58562320	560	42.48;36.21;37.55	104.20;104.20;123.33	38.75	110.57	0.69	2.16	Down	-1.51	1.06e-11	2.16e-08	58561781	58561980	-1.82	6.74e-13	2.65e-09
chr9	118662541	118663200	660	10.62;35.01;33.33	77.31;77.31;69.85	26.32	74.82	0.19	0.57	Down	-1.51	1.38e-08	2.45e-06	118662621	118662820	-1.36	9.05e-09	1.35e-06
chr9	80136661	80136980	320	78.59;24.14;46.41	86.55;86.55;252.11	49.72	141.74	0.74	2.38	Down	-1.51	0.000396922	0.00588645	80136681	80136880	-1.68	3.55e-06	0.000105738
chr1	155790261	155790520	260	6.37;18.11;10.97	24.37;24.37;51.29	11.82	33.34	0.29	0.87	Down	-1.5	5.3e-05	0.000969927	155790261	155790460	-1.55	2.99e-05	0.000569699
chr1	178508921	178509180	260	4.25;10.86;8.86	26.89;26.89;14.19	7.99	22.66	0.59	1.77	Down	-1.5	8.7e-05	0.00136579	178508981	178509180	-1.5	8.7e-05	0.00131553
chr1	131610021	131610360	340	4.25;9.66;11.39	28.57;28.57;14.19	8.43	23.78	0.27	0.8	Down	-1.5	0.000561069	0.00830349	131610121	131610320	-1.79	2.18e-05	0.00043788
chr10	15937961	15938160	200	6.37;15.69;8.02	31.09;31.09;22.92	10.03	28.37	0.44	1.33	Down	-1.5	2.52e-08	3.68e-06	15937961	15938160	-1.5	2.52e-08	2.83e-06
chr10	105616781	105617440	660	23.37;42.25;73.42	136.97;136.97;118.96	46.34	130.97	0.57	1.71	Down	-1.5	1.12e-07	9.51e-06	105617121	105617320	-1.6	1.59e-09	3.44e-07
chr10	102780541	102781100	560	63.72;13.28;75.95	140.33;140.33;150.61	50.98	143.76	1.08	3.38	Down	-1.5	2.27e-07	1.54e-05	102780541	102780740	-1.71	4.09e-08	3.92e-06
chr10	117687561	117687940	380	6.37;38.63;55.27	95.80;95.80;91.68	33.42	94.42	0.58	1.71	Down	-1.5	3.75e-07	2.18e-05	117687601	117687800	-1.57	2.3e-07	1.33e-05
chr10	82939481	82939780	300	10.62;12.07;15.61	23.53;23.53;61.12	12.77	36.06	0.13	0.4	Down	-1.5	1.18e-05	0.000296334	82939481	82939680	-2.13	9.71e-07	3.9e-05
chr10	63590521	63590880	360	8.50;21.73;24.05	46.22;46.22;61.12	18.09	51.18	0.2	0.6	Down	-1.5	2.54e-05	0.000537409	63590621	63590820	-1.54	2.18e-06	7.12e-05
chr11	89647221	89647700	480	21.24;12.07;24.05	59.66;59.66;42.56	19.12	53.96	0.24	0.75	Down	-1.5	5.87e-09	1.28e-06	89647321	89647520	-1.84	3.42e-08	3.45e-06
chr11	75228761	75229040	280	4.25;12.07;18.56	35.29;35.29;28.38	11.63	32.99	0.65	1.94	Down	-1.5	1.28e-05	0.000317134	75228821	75229020	-1.5	1.28e-05	0.000292107
chr11	112848841	112849080	240	0.00;16.90;28.27	40.33;40.33;46.93	15.06	42.53	0.43	1.25	Down	-1.5	2.67e-05	0.000559823	112848841	112849040	-1.56	1.67e-05	0.000361429
chr11	69503021	69503400	380	2.12;8.45;9.70	19.33;19.33;18.55	6.76	19.07	0.5	1.49	Down	-1.5	0.000152725	0.00228971	69503181	69503380	-1.69	4.18e-06	0.000120682
chr12	82437181	82437680	500	25.49;84.50;67.93	152.10;152.10;198.63	59.31	167.61	0.34	1.01	Down	-1.5	6.17e-05	0.00106879	82437441	82437640	-2.04	2.07e-12	4.08e-09
chr13	108114261	108114740	480	46.73;50.70;131.22	214.28;214.28;219.37	76.22	215.98	0.7	2.11	Down	-1.5	5.69e-07	2.91e-05	108114541	108114740	-1.51	1.15e-07	8.01e-06
chr13	89683881	89684160	280	4.25;9.66;6.75	21.01;21.01;16.37	6.89	19.46	0.38	1.14	Down	-1.5	4.11e-06	0.000129204	89683941	89684140	-1.5	4.11e-06	0.000119107
chr14	55614621	55615220	600	23.37;12.07;16.46	50.42;50.42;45.84	17.3	48.89	0.45	1.44	Down	-1.5	2.07e-12	1.14e-08	55614961	55615160	-1.96	3.29e-10	8.97e-08
chr15	36638041	36638420	380	4.25;10.86;8.02	26.05;26.05;13.10	7.71	21.73	1.7	5.1	Down	-1.5	8.3e-05	0.00131841	36638041	36638240	-3.25	5.28e-06	0.00014245
chr16	72886441	72887200	760	33.99;68.81;72.57	162.18;162.18;171.35	58.45	165.24	1.61	4.85	Down	-1.5	2.2e-10	8.74e-08	72886621	72886820	-1.63	1.77e-12	3.8e-09
chr16	35553861	35554440	580	27.61;41.04;32.07	77.31;77.31;129.87	33.57	94.83	0.61	1.86	Down	-1.5	1.22e-07	1.02e-05	35554001	35554200	-2.22	4.54e-08	4.22e-06
chr16	52123841	52124180	340	12.74;8.45;12.66	22.69;22.69;50.20	11.28	31.86	0.09	0.29	Down	-1.5	5.01e-06	0.000149521	52123961	52124160	-1.66	6.7e-07	2.93e-05
chr17	31202401	31202920	520	16.99;21.73;24.89	52.10;52.10;75.31	21.2	59.83	0.66	2.01	Down	-1.5	2.02e-08	3.18e-06	31202421	31202620	-1.92	2.9e-09	5.65e-07
chr17	3116081	3116280	200	6.37;6.04;0.84	15.97;15.97;5.46	4.42	12.46	0.92	2.92	Down	-1.5	6.29e-06	0.000178346	3116081	3116280	-1.5	6.29e-06	0.000163495
chr17	33886101	33886440	340	6.37;6.04;8.86	21.85;21.85;16.37	7.09	20.02	0.19	0.59	Down	-1.5	9.55e-06	0.000251159	33886161	33886360	-1.64	6.42e-06	0.000165928
chr17	67388361	67388720	360	6.37;3.62;6.33	14.29;14.29;17.46	5.44	15.34	1.16	3.6	Down	-1.5	8.88e-05	0.00138401	67388461	67388660	-1.59	2.04e-05	0.000416886
chr18	63249041	63249420	380	8.50;26.56;44.30	74.79;74.79;74.21	26.45	74.6	0.98	2.92	Down	-1.5	1.9e-07	1.37e-05	63249041	63249240	-1.54	2.2e-07	1.28e-05
chr18	43504621	43504840	220	8.50;19.31;16.46	47.90;47.90;29.47	14.76	41.75	0.25	0.75	Down	-1.5	2.68e-07	1.74e-05	43504641	43504840	-1.5	2.68e-07	1.49e-05
chr18	78807721	78807980	260	2.12;13.28;23.63	34.45;34.45;41.47	13.01	36.79	0.29	0.86	Down	-1.5	8.64e-05	0.00135966	78807761	78807960	-1.63	3.01e-05	0.000572293
chr19	32148441	32148680	240	0.00;15.69;19.41	35.29;35.29;28.38	11.7	32.99	0.66	1.94	Down	-1.5	7.57e-05	0.0012387	32148441	32148640	-1.51	6.28e-05	0.00102292
chr2	164919661	164920040	380	4.25;18.11;17.30	41.18;41.18;29.47	13.22	37.27	0.37	1.09	Down	-1.5	0.000229236	0.00341678	164919681	164919880	-1.47	6.72e-06	0.000172474
chr3	100441881	100442260	380	12.74;14.49;17.30	41.18;41.18;43.66	14.84	42	0.36	1.1	Down	-1.5	1.89e-10	7.69e-08	100441981	100442180	-1.63	6.6e-12	7.05e-09
chr3	13046081	13046320	240	4.25;19.31;22.78	40.33;40.33;50.20	15.45	43.62	0.13	0.39	Down	-1.5	3.96e-05	0.000764923	13046081	13046280	-1.5	3.96e-05	0.00071433
chr4	123297301	123297840	540	25.49;18.11;30.38	67.22;67.22;75.31	24.66	69.92	0.33	1.03	Down	-1.5	1.76e-12	1.1e-08	123297341	123297540	-1.65	2.71e-10	7.6e-08
chr4	136939021	136939380	360	23.37;9.66;17.72	39.49;39.49;64.39	16.91	47.79	0.59	1.87	Down	-1.5	1.69e-07	1.26e-05	136939141	136939340	-2.15	6.71e-08	5.51e-06
chr4	53940181	53940520	340	44.61;76.05;37.97	120.16;120.16;207.36	52.88	149.23	0.11	0.32	Down	-1.5	3.54e-07	2.11e-05	53940301	53940500	-1.56	2.95e-07	1.61e-05
chr4	80414421	80414700	280	8.50;7.24;10.55	26.89;26.89;20.74	8.76	24.84	0.19	0.58	Down	-1.5	5.76e-07	2.94e-05	80414441	80414640	-1.62	2.58e-07	1.44e-05
chr4	101558741	101559000	260	4.25;6.04;2.53	12.60;12.60;10.91	4.27	12.04	0.13	0.4	Down	-1.5	4.15e-05	0.000793601	101558741	101558940	-1.5	4.15e-05	0.000742099
chr5	147927001	147927360	360	4.25;9.66;9.28	21.85;21.85;21.83	7.73	21.84	0.04	0.12	Down	-1.5	7.6e-06	0.000208258	147927081	147927280	-1.93	1.8e-07	1.11e-05
chr5	148359421	148359660	240	4.25;8.45;6.75	21.01;21.01;13.10	6.48	18.37	0.71	2.16	Down	-1.5	6.18e-05	0.00106945	148359461	148359660	-1.57	1.85e-05	0.000387264
chr6	99589781	99590160	380	4.25;14.49;8.02	26.89;26.89;21.83	8.92	25.2	0.98	2.96	Down	-1.5	1.6e-06	6.21e-05	99589781	99589980	-1.93	9.1e-10	2.14e-07
chr6	145821181	145821460	280	8.50;13.28;17.30	28.57;28.57;53.48	13.02	36.87	0.11	0.32	Down	-1.5	2.74e-05	0.000572397	145821181	145821380	-1.5	2.74e-05	0.000530843
chr6	20458521	20458720	200	4.25;8.45;7.17	21.01;21.01;14.19	6.62	18.73	0.73	2.2	Down	-1.5	3.47e-05	0.000689558	20458521	20458720	-1.5	3.47e-05	0.000642149
chr6	145816561	145816780	220	2.12;10.86;8.86	22.69;22.69;16.37	7.28	20.58	0.2	0.6	Down	-1.5	6.9e-05	0.00114955	145816561	145816760	-1.53	4.45e-05	0.00078834
chr7	137240961	137241720	760	61.60;51.91;69.20	153.78;153.78;210.64	60.9	172.73	0.65	2.03	Down	-1.5	2.67e-08	3.8e-06	137241061	137241260	-1.68	5.31e-09	8.9e-07
chr7	34475461	34475680	220	4.25;8.45;13.50	23.53;23.53;27.28	8.73	24.78	1.93	5.82	Down	-1.5	2.74e-05	0.000572435	34475461	34475660	-1.5	2.74e-05	0.000530879
chr7	141469141	141469400	260	6.37;14.49;14.35	23.53;23.53;52.39	11.73	33.15	0.26	0.78	Down	-1.5	4.47e-05	0.000844807	141469141	141469340	-1.53	1.89e-05	0.000392305
chr8	117108221	117108740	520	44.61;77.26;68.35	170.58;170.58;196.45	63.4	179.2	1.06	3.24	Down	-1.5	9.14e-12	2.01e-08	117108461	117108660	-1.56	1.49e-12	3.46e-09
chr8	44963881	44964360	480	38.23;35.01;62.02	119.32;119.32;144.06	45.09	127.57	0.75	2.31	Down	-1.5	6.43e-10	2.18e-07	44963901	44964100	-1.34	6.84e-10	1.67e-07
chr8	119384341	119384600	260	12.74;7.24;5.06	16.81;16.81;37.11	8.35	23.57	0.08	0.24	Down	-1.5	2.46e-07	1.63e-05	119384341	119384540	-1.5	2.46e-07	1.39e-05
chr8	48560561	48560840	280	6.37;9.66;6.75	23.53;23.53;17.46	7.59	21.51	Inf	Inf	Down	-1.5	4.04e-07	2.3e-05	48560641	48560840	-1.5	4.04e-07	2e-05
chr8	124017581	124017960	380	10.62;8.45;10.13	24.37;24.37;33.83	9.73	27.52	0.35	1.08	Down	-1.5	8.17e-07	3.79e-05	124017661	124017860	-1.6	1.35e-06	4.98e-05
chr8	47266121	47266500	380	4.25;16.90;24.89	43.70;43.70;42.56	15.35	43.32	0.57	1.7	Down	-1.5	6.45e-06	0.000181385	47266161	47266360	-1.62	5.04e-07	2.35e-05
chr8	52659881	52660260	380	12.74;9.66;16.03	19.33;19.33;69.85	12.81	36.17	0.12	0.37	Down	-1.5	1.11e-05	0.000281273	52659961	52660160	-2.53	4.01e-08	3.86e-06
chr8	123165481	123165800	320	4.25;12.07;8.86	17.65;17.65;36.02	8.39	23.77	0.06	0.19	Down	-1.5	0.000117715	0.00177457	123165581	123165780	-1.62	3.4e-05	0.000631361
chr8	88792121	88792500	380	25.49;12.07;32.49	54.62;54.62;89.49	23.35	66.24	0.36	1.11	Down	-1.5	0.000270731	0.00402856	88792121	88792320	-1.71	7.52e-07	3.18e-05
chr9	3135081	3135440	360	4.25;8.45;5.91	17.65;17.65;17.46	6.2	17.59	0.23	0.69	Down	-1.5	1.12e-05	0.000283138	3135081	3135280	-1.55	1.67e-05	0.000361429
chr1	180342761	180343460	700	19.12;16.90;23.63	51.26;51.26;65.48	19.88	56	0.43	1.32	Down	-1.49	8.79e-10	2.83e-07	180343081	180343280	-2.04	2.38e-08	2.71e-06
chr1	190582141	190582600	460	29.74;26.56;28.27	71.43;71.43;93.86	28.19	78.9	0.43	1.32	Down	-1.49	4.6e-09	1.06e-06	190582321	190582520	-1.66	2.18e-09	4.47e-07
chr1	19662921	19663120	200	10.62;9.66;11.39	28.57;28.57;31.65	10.56	29.6	0.76	2.32	Down	-1.49	3.52e-08	4.52e-06	19662921	19663120	-1.49	3.52e-08	3.52e-06
chr1	34151721	34152340	620	95.59;96.57;131.64	265.54;265.54;375.43	107.93	302.17	0.47	1.42	Down	-1.49	8.32e-08	7.88e-06	34151961	34152160	-1.94	1.1e-12	3.09e-09
chr1	130473621	130474000	380	19.12;14.49;14.35	22.69;22.69;89.49	15.98	44.96	0.11	0.35	Down	-1.49	2.57e-07	1.68e-05	130473801	130474000	-1.79	1.56e-07	9.94e-06
chr1	89721021	89721500	480	14.87;31.38;29.11	61.34;61.34;89.49	25.12	70.73	0.79	2.37	Down	-1.49	2.81e-07	1.8e-05	89721221	89721420	-1.92	3.4e-07	1.78e-05
chr1	165171401	165171640	240	4.25;8.45;13.08	23.53;23.53;25.10	8.59	24.05	1.9	5.65	Down	-1.49	3.19e-05	0.000643267	165171401	165171600	-1.49	3.19e-05	0.000597886
chr1	6568761	6569000	240	0.00;16.90;18.99	36.13;36.13;28.38	11.96	33.55	0.14	0.41	Down	-1.49	5.19e-05	0.000952379	6568761	6568960	-1.49	5.19e-05	0.000895099
chr10	68137601	68138180	580	167.81;142.44;196.20	451.25;451.25;523.86	168.81	475.45	1.51	4.65	Down	-1.49	6.68e-11	3.47e-08	68137961	68138160	-2.72	1.23e-13	2.51e-09
chr10	117192521	117193040	520	10.62;18.11;9.70	33.61;33.61;40.38	12.81	35.87	0.17	0.53	Down	-1.49	1.12e-10	5.02e-08	117192821	117193020	-2.58	3.39e-09	6.38e-07
chr10	89389521	89389980	460	29.74;24.14;25.32	62.18;62.18;98.22	26.4	74.2	0.43	1.34	Down	-1.49	5.83e-08	6.2e-06	89389541	89389740	-1.56	3.36e-08	3.4e-06
chr10	104214461	104214840	380	8.50;12.07;6.33	21.85;21.85;31.65	8.97	25.12	0.11	0.33	Down	-1.49	3.49e-07	2.09e-05	104214541	104214740	-2.64	1.55e-09	3.36e-07
chr10	42007741	42008100	360	12.74;8.45;28.27	47.06;47.06;44.75	16.49	46.29	0.51	1.55	Down	-1.49	1.75e-06	6.62e-05	42007901	42008100	-1.94	1.02e-07	7.39e-06
chr10	94617721	94617960	240	6.37;2.41;1.69	10.92;10.92;7.64	3.49	9.83	0.18	0.58	Down	-1.49	5.5e-05	0.000982786	94617721	94617920	-1.61	6.94e-06	0.000177301
chr11	107079481	107080120	640	8.50;32.59;28.27	61.34;61.34;72.03	23.12	64.91	0.4	1.17	Down	-1.49	3.19e-08	4.24e-06	107079821	107080020	-2.06	1.37e-09	3.04e-07
chr11	73237321	73237660	340	63.72;62.77;81.01	157.14;157.14;267.39	69.17	193.89	0.65	1.98	Down	-1.49	3.34e-07	2.03e-05	73237341	73237540	-1.44	1.42e-07	9.32e-06
chr12	117398021	117398400	380	19.12;8.45;9.28	35.29;35.29;32.74	12.28	34.44	0.43	1.35	Down	-1.49	9.1e-10	2.91e-07	117398161	117398360	-1.59	2.44e-11	1.16e-08
chr13	106989021	106989460	440	40.36;12.07;36.29	79.83;79.83;89.49	29.57	83.05	0.18	0.56	Down	-1.49	4.6e-09	1.06e-06	106989081	106989280	-1.58	1.45e-09	3.18e-07
chr13	116228541	116228920	380	23.37;15.69;19.83	63.86;63.86;38.20	19.63	55.31	2.08	6.49	Down	-1.49	2.02e-08	3.18e-06	116228621	116228820	-1.77	2.95e-09	5.73e-07
chr13	106763761	106764220	460	16.99;32.59;37.97	72.27;72.27;101.50	29.19	82.01	0.8	2.41	Down	-1.49	6.44e-06	0.000181153	106763961	106764160	-1.64	3.65e-06	0.000108048
chr13	112788021	112788300	280	14.87;4.83;16.46	36.97;36.97;27.28	12.05	33.74	1.28	3.96	Down	-1.49	9.9e-06	0.000258005	112788081	112788280	-1.51	1.96e-07	1.18e-05
chr14	59399001	59399280	280	4.25;10.86;10.13	26.05;26.05;18.55	8.41	23.55	1.86	5.53	Down	-1.49	1.02e-05	0.00026482	59399081	59399280	-1.51	5.24e-06	0.000141596
chr14	117002181	117002380	200	2.12;16.90;24.47	40.33;40.33;41.47	14.5	40.71	0.82	2.39	Down	-1.49	1.86e-05	0.000421297	117002181	117002380	-1.49	1.86e-05	0.000387689
chr15	36423381	36423900	520	46.73;67.60;49.79	142.85;142.85;174.62	54.71	153.44	0.79	2.4	Down	-1.49	3.75e-10	1.38e-07	36423701	36423900	-1.51	4.87e-12	6.15e-09
chr15	62141601	62141880	280	10.62;15.69;29.96	51.26;51.26;55.66	18.76	52.73	Inf	Inf	Down	-1.49	2.02e-07	1.42e-05	62141641	62141840	-1.57	1.85e-07	1.13e-05
chr15	83568501	83568880	380	12.74;13.28;19.41	36.13;36.13;55.66	15.14	42.64	0.23	0.72	Down	-1.49	1.25e-06	5.2e-05	83568501	83568700	-1.65	1.94e-07	1.17e-05
chr16	93833401	93833680	280	8.50;9.66;13.92	33.61;33.61;22.92	10.69	30.05	1.16	3.53	Down	-1.49	5.84e-06	0.000168997	93833481	93833680	-1.54	2.52e-06	8.01e-05
chr16	4532781	4532980	200	6.37;9.66;6.75	16.81;16.81;30.56	7.59	21.39	1.64	5.03	Down	-1.49	3.91e-05	0.000757452	4532781	4532980	-1.49	3.91e-05	0.000707254
chr16	53824881	53825260	380	4.25;9.66;4.22	5.88;5.88;39.29	6.04	17.02	0.1	0.31	Down	-1.49	5.7e-05	0.00100723	53825041	53825240	-1.6	5.47e-05	0.000923059
chr18	80437001	80437620	620	21.24;25.35;30.80	66.38;66.38;85.13	25.8	72.63	0.28	0.85	Down	-1.49	1.44e-09	4.25e-07	80437121	80437320	-2.48	1.69e-09	3.61e-07
chr19	38869441	38869720	280	12.74;6.04;5.49	21.01;21.01;26.19	8.09	22.74	0.21	0.67	Down	-1.49	1.56e-08	2.65e-06	38869441	38869640	-1.49	1.56e-08	2.01e-06
chr19	40551341	40551720	380	4.25;14.49;10.97	24.37;24.37;34.92	9.9	27.89	0.55	1.64	Down	-1.49	5.6e-05	0.000992912	40551521	40551720	-2.61	3.64e-08	3.62e-06
chr2	129244641	129244880	240	14.87;19.31;32.49	55.46;55.46;76.40	22.22	62.44	1.22	3.67	Down	-1.49	5.55e-05	0.000986697	129244641	129244840	-1.49	5.55e-05	0.000929349
chr3	149853481	149853840	360	14.87;12.07;14.77	41.18;41.18;34.92	13.9	39.09	0.14	0.42	Down	-1.49	7.59e-11	3.79e-08	149853521	149853720	-1.65	4.21e-12	5.82e-09
chr3	117806181	117806560	380	16.99;42.25;21.52	75.63;75.63;75.31	26.92	75.52	0.22	0.66	Down	-1.49	4.81e-10	1.71e-07	117806361	117806560	-2.11	2.68e-13	2.51e-09
chr3	7399641	7400080	440	10.62;53.11;30.38	84.87;84.87;93.86	31.37	87.87	0.37	1.09	Down	-1.49	6.3e-08	6.52e-06	7399641	7399840	-1.58	3.97e-08	3.84e-06
chr4	151515021	151515300	280	0.00;18.11;18.99	36.13;36.13;31.65	12.36	34.64	1.4	4.07	Down	-1.49	5.04e-05	0.000930712	151515061	151515260	-1.56	3.73e-05	0.000682116
chr4	33158801	33159040	240	4.25;10.86;15.19	31.09;31.09;22.92	10.1	28.37	2.24	6.66	Down	-1.49	7.9e-05	0.00127994	33158841	33159040	-1.46	3.48e-05	0.000643098
chr5	109995341	109995940	600	25.49;56.73;58.23	132.77;132.77;129.87	46.82	131.8	0.57	1.72	Down	-1.49	7.76e-10	2.54e-07	109995401	109995600	-1.77	7.14e-13	2.65e-09
chr5	120631481	120631820	340	19.12;22.94;32.91	50.42;50.42;109.14	24.99	69.99	0.34	1.03	Down	-1.49	3.49e-07	2.09e-05	120631561	120631760	-1.52	6.62e-07	2.9e-05
chr5	67484061	67484440	380	8.50;13.28;12.24	15.97;15.97;63.30	11.34	31.74	0.15	0.47	Down	-1.49	1.55e-05	0.000369149	67484061	67484260	-2.4	3.68e-05	0.000673924
chr5	92941761	92942000	240	12.74;4.83;4.22	10.92;10.92;39.29	7.26	20.38	0.04	0.14	Down	-1.49	2.92e-05	0.000602759	92941761	92941960	-1.49	2.92e-05	0.000559304
chr6	118388761	118389180	420	10.62;50.70;40.51	89.91;89.91;105.86	33.94	95.23	0.24	0.72	Down	-1.49	1.18e-07	9.9e-06	118388941	118389140	-1.77	2.6e-11	1.2e-08
chr6	42150981	42151300	320	10.62;4.83;4.22	13.44;13.44;28.38	6.56	18.42	0.27	0.87	Down	-1.49	4.9e-06	0.00014721	42150981	42151180	-1.49	4.9e-06	0.000135221
chr6	24658201	24658560	360	4.25;10.86;22.36	37.81;37.81;29.47	12.49	35.03	0.31	0.91	Down	-1.49	6.41e-05	0.00109341	24658321	24658520	-1.79	4.9e-06	0.000135301
chr7	73641121	73641660	540	16.99;14.49;15.61	41.18;41.18;50.20	15.7	44.18	0.67	2.08	Down	-1.49	1.67e-11	2.21e-08	73641281	73641480	-2.19	5.84e-10	1.48e-07
chr7	35376561	35377140	580	33.99;56.73;47.68	113.44;113.44;161.52	46.13	129.47	1	3.04	Down	-1.49	3.73e-08	4.71e-06	35376601	35376800	-1.63	1.44e-08	1.92e-06
chr7	80225041	80225240	200	2.12;9.66;7.59	16.81;16.81;20.74	6.46	18.12	0.36	1.06	Down	-1.49	6.99e-05	0.0011612	80225041	80225240	-1.49	6.99e-05	0.00110456
chr8	121197461	121197840	380	10.62;20.52;24.89	53.78;53.78;50.20	18.68	52.59	0.68	2.06	Down	-1.49	2.32e-10	9.15e-08	121197641	121197840	-1.63	8.95e-10	2.11e-07
chr9	63190021	63190640	620	42.48;47.08;71.73	142.01;142.01;168.07	53.76	150.7	0.31	0.93	Down	-1.49	3.12e-11	2.41e-08	63190281	63190480	-1.76	1.12e-12	3.1e-09
chr9	35463921	35464200	280	19.12;16.90;19.41	23.53;23.53;109.14	18.48	52.07	0.21	0.65	Down	-1.49	3.19e-07	1.96e-05	35463921	35464120	-1.53	3.12e-07	1.66e-05
chr9	59094741	59095020	280	27.61;35.01;54.01	94.96;94.96;137.51	38.88	109.14	1.7	5.13	Down	-1.49	1.14e-05	0.000288253	59094801	59095000	-1.49	6.86e-06	0.000175582
chr9	57115341	57115720	380	4.25;7.24;0.00	11.76;11.76;8.73	3.83	10.75	0.16	0.5	Down	-1.49	0.000163768	0.00245227	57115521	57115720	-1.75	3e-05	0.000570693
chr1	36516901	36517360	460	12.74;26.56;26.16	71.43;71.43;39.29	21.82	60.71	0.48	1.42	Down	-1.48	8.94e-07	4.06e-05	36516901	36517100	-1.59	9.85e-06	0.00023608
chr1	153768601	153768980	380	8.50;24.14;14.35	49.58;49.58;31.65	15.66	43.6	0.86	2.56	Down	-1.48	2.89e-05	0.000598373	153768661	153768860	-1.54	1.24e-08	1.72e-06
chr11	106749961	106750620	660	23.37;63.98;42.19	121.85;121.85;116.78	43.18	120.16	0.38	1.13	Down	-1.48	2.79e-09	7.34e-07	106750081	106750280	-2.36	2.22e-13	2.51e-09
chr12	104647341	104647720	380	42.48;6.04;40.08	78.15;78.15;90.58	29.53	82.29	3.09	9.67	Down	-1.48	1.17e-07	9.85e-06	104647361	104647560	-1.74	8.78e-08	6.69e-06
chr12	4557341	4557720	380	4.25;10.86;16.03	28.57;28.57;29.47	10.38	28.87	0.58	1.7	Down	-1.48	7.84e-05	0.00127196	4557361	4557560	-1.54	4.91e-06	0.000135603
chr13	56084541	56084940	400	6.37;16.90;16.46	37.81;37.81;34.92	13.24	36.85	0.42	1.24	Down	-1.48	1.19e-07	9.96e-06	56084721	56084920	-1.55	3.51e-09	6.57e-07
chr14	48545581	48545880	300	12.74;3.62;11.39	26.05;26.05;25.10	9.25	25.73	0.97	3.02	Down	-1.48	1.32e-06	5.39e-05	48545601	48545800	-2	7.32e-09	1.15e-06
chr14	65301081	65301280	200	8.50;4.83;3.80	4.20;4.20;39.29	5.71	15.9	0.4	1.25	Down	-1.48	2.14e-05	0.000467571	65301081	65301280	-1.48	2.14e-05	0.00043113
chr15	55229241	55229840	600	10.62;25.35;22.36	49.58;49.58;63.30	19.44	54.15	0.39	1.16	Down	-1.48	1.35e-07	1.09e-05	55229341	55229540	-1.9	1.75e-09	3.72e-07
chr16	38966541	38966920	380	8.50;8.45;10.55	25.21;25.21;26.19	9.16	25.54	0.66	2	Down	-1.48	7.05e-07	3.42e-05	38966621	38966820	-2.25	8.39e-11	2.75e-08
[truncated: 90,780 more rows]
